# Supplementary material for: Genetic Architecture of Resistance to Stripe Rust in a Global Winter Wheat Germplasm Collection
Source: G3 (Bethesda). 2016 May 25;6(8):2237–53. doi: 10.1534/g3.116.028407 (PMC4978880; doi:10.1534/g3.116.028407)
Supplement: Supplemental Material [file supp_g3.116.028407_FileS1.xlsx]

## Sheet: File S1
Genetic Architecture of Resistance to Stripe Rust (Puccinia striiformis f. sp. tritici) in a Core Subset of the USDA Hexaploid Winter Wheat (Triticum aestivum L.) Germplasm Collection
Peter Bulli*, Junli Zhang†, Shiaoman Chao‡, Xianming Chen§, Michael Pumphrey*,1
*Department of Crop and Soil Sciences, Washington State University, Pullman, WA 99164-6420; †Department of Plant Sciences, University of California, Davis, CA 95616; ‡USDA-ARS, 1605 Albrecht Blvd, Fargo, ND 58105; §USDA-ARS, Wheat Health, Genetics and Quality Research Unit, and Department of Plant Pathology, Washington State University, Pullman, WA 99164
1Corresponding auhtor: M. Pumphrey. Email: m.pumphrey@wsu.edu. Phone: (509) 335-0509
File S3. Genetic profile of the subset of the USDA winter wheat germplasm core collection. Accessions are ordered by the number of favorable alleles. Favorable alleles are highlighted in red.
Genetic Architecture of Resistance to Stripe Rust in a Global Winter Wheat Germplasm Collection
Peter Bulli*, Junli Zhang†, Shiaoman Chao‡, Xianming Chen§, Michael Pumphrey*,1
* Department of Crop and Soil Sciences, Washington State University, Pullman, WA 99164-6420; † Department of Plant Sciences, University of California, Davis, CA 95616; ‡ USDA-ARS Genotyping Laboratory, Biosciences Research Laboratory, Fargo, ND 58102; § USDA-ARS, Wheat Health, Genetics and Quality Research Unit, and Department of Plant Pathology, Washington State University, Pullman, WA 99164
1Corresponding author: M. Pumphrey. Address: Department of Crop and Soil Sciences, Washington State University, 381 Johnson Hall, PO Box 646420, Pullman, WA 99164-6420. Phone: +1 (509) 335-0509. Email: m.pumphrey@wsu.edu.
File S1 Genetic profiles of the 1,175 winter wheat accessions based on the 127 QTL-tag SNPs. Accessions are ordered by the number of favorable alleles.
							PI197072	PI197640	PI162590	PI284551	PI315847	CItr15225	PI278589	PI351313	PI627738	PI627750	PI627770	PI627877	PI628092	PI351247	CItr13256	PI181161	PI278590	PI351397	PI627468	PI197658	PI340737	PI414741	PI361837	PI278627	PI162588	PI191303	PI342612	PI351326	PI351509	PI405716	PI428652	PI383345	PI278424	PI627723	PI193127	PI342606	PI361713	PI283865	PI192582	PI192415	PI428501	PI351174	PI221343
						Popoulation genetic structure subgroup	1B	1B	1B	1B	1B	1A	1B	1B	2	2	2	2	2	1B	1B	1B	1B	1A	2	1B	1B	1B	1B	1A	1B	1B	1B	1B	1B	1B	1B	1B	1A	2	1B	1B	1B	1B	1A	1B	1B	1B	1B
						ACIMPT	Cultivar	Cultivar	Cultivated	Cultivar	Cultivar	Breeding	Landrace	Breeding	Landrace	Landrace	Landrace	Landrace	Landrace	Cultivar	Cultivar	Cultivar	Cultivated	Cultivar	Landrace	Cultivar	Cultivar	Cultivar	Cultivar	Landrace	Cultivar	Cultivar	Cultivar	Cultivar	Cultivar	Breeding	Cultivar	Cultivar	Landrace	Landrace	Cultivar	Cultivar	Cultivated	Cultivar	Cultivar	Cultivar	Cultivar	Cultivar	Breeding
						Country	Sweden	Netherlands	United Kingdom	Belgium	Netherlands	Finland	United Kingdom	Denmark	Iran	Iran	Iran	Iran	Iran	Norway	Netherlands	Belgium	United Kingdom	Switzerland	Iran	Sweden	Russian Federation	Sweden	Denmark	Serbia	Denmark	Belgium	Netherlands	Germany	Denmark	Denmark	Czechoslovakia	Poland	Romania	Iran	United Kingdom	Netherlands	Denmark	New Zealand	Switzerland	Denmark	France	Switzerland	Hungary
QTL-tagging SNP						Continent	Europe	Europe	Europe	Europe	Europe	Europe	Europe	Europe	Asia	Asia	Asia	Asia	Asia	Europe	Europe	Europe	Europe	Europe	Asia	Europe	Europe	Europe	Europe	Europe	Europe	Europe	Europe	Europe	Europe	Europe	Europe	Europe	Europe	Asia	Europe	Europe	Europe	Oceania	Europe	Europe	Europe	Europe	Europe
Chromosome	Position (cM)	SNP ID	Alleles	Favorable allele	Frequency of favorable allele	Total number of favorable alleles	92	90	89	88	88	87	87	87	87	87	87	87	87	86	86	86	86	86	86	86	86	86	85	85	85	85	85	85	85	85	85	85	85	85	85	85	84	84	84	84	84	84	84
						BLUE-IT	2.07818	2.25	4.5	2.25	2	2.25	1.5	1.75	2.5	2	2.25	2	2	2.75	2.5	2.75	1.5	2.75	2.25	2	2.25	2	1.5	3	1.75	2.5	3	2.25	2.5	2.25	2	2	4	2	2.5	2	2	2	2.25	1.5	3.5	3.75	2.25
						BLUE-SEV	3.5251	8.75	33	5	6.75	10	3	10	21.25	22.5	18.75	32.5	22.5	30	9.25	10	4.25	23.75	21.25	8.75	13	7.25	3	27.5	8.75	6.25	18	4.25	13	15.5	3.5	9.25	42.5	22.5	15	10.5	6	4.25	13.75	5	27.5	32.5	20
1A	52.2841	IWA7715*	T/C	C	0.108085		CC	CC	CC	CC	CC	CC	CC	TT	TT	TT	TT	TT	TT	TT	CC	CC	CC	TT	TT	TT	TT	TT	TT	TT	TT	CC	TT	TT	TT	TT	CC	CC	TT	TT	CC	CC	CC	CC	TT	CC	CC	TT	TT
1A	57.9509	IWA5435†	A/G	G	0.868085		GG	GG	GG	GG	GG	GG	GG	GG	GG	GG	GG	GG	GG	GG	GG	GG	GG	GG	GG	GG	GG	GG	GG	GG	GG	GG	GG	GG	GG	GG	GG	GG	GG	GG	GG	GG	GG	GG	GG	GG	GG	GG	GG
1A	72.7822	IWA3666*	A/G	G	0.555745		GG	GG	GG	GG	GG	GG	GG	GG	GG	GG	GG	GG	GG	GG	GG	GG	GG	AA	GG	GG	GG	GG	GG	AA	GG	GG	GG	GG	GG	GG	GG	GG	AA	GG	GG	GG	AA	GG	AA	GG	GG	GG	GG
1A	78.7617	IWA6835*	A/G	A	0.160851		GG	AA	AA	GG	AA	GG	GG	GG	GG	GG	GG	GG	GG	GG	GG	GG	AA	GG	NN	GG	GG	GG	AA	GG	GG	GG	GG	GG	GG	GG	GG	GG	AA	GG	GG	GG	GG	GG	AA	AA	GG	GG	GG
1A	104.021	IWA3859*	A/G	G	0.240851		AA	AA	AA	AA	AA	AA	AA	AA	GG	GG	GG	GG	GG	AA	AA	AA	AA	AA	GG	AA	AA	AA	AA	AA	AA	AA	AA	AA	AA	AA	AA	AA	AA	GG	AA	AA	AA	AA	AA	AA	AA	AA	AA
1A	120.285	IWA5822*	T/C	C	0.50383		TT	TT	TT	TT	TT	TT	TT	TT	CC	CC	CC	CC	CC	TT	TT	TT	TT	TT	CC	TT	TT	TT	TT	TT	TT	TT	TT	TT	TT	TT	CC	TT	TT	CC	TT	CC	CC	TT	TT	TT	TT	TT	TT
1A	125.503	IWA4523‡	T/C	T	0.627264		CC	CC	CC	CC	CC	TT	CC	CC	TT	TT	TT	TT	TT	CC	CC	CC	CC	TT	TT	CC	CC	TT	CC	TT	CC	CC	CC	CC	CC	CC	CC	CC	TT	TT	CC	TT	TT	CC	TT	CC	TT	CC	TT
1A	132.023	IWA5505*	A/G	A	0.50383		GG	GG	GG	GG	GG	AA	GG	GG	AA	AA	AA	AA	AA	GG	GG	GG	GG	AA	AA	GG	GG	AA	GG	AA	GG	GG	GG	GG	GG	GG	GG	GG	GG	AA	GG	AA	GG	GG	GG	GG	GG	GG	GG
1A	152.231	IWA2819*	A/G	A	0.530638		GG	GG	GG	GG	GG	AA	GG	GG	AA	AA	AA	AA	AA	GG	GG	GG	GG	GG	AA	GG	GG	AA	GG	AA	GG	GG	GG	GG	GG	GG	GG	GG	AA	AA	GG	AA	AA	GG	AA	GG	AA	GG	AA
1A	176.393	IWA4271*	T/C	T	0.494468		TT	TT	CC	TT	TT	CC	TT	TT	CC	CC	CC	CC	CC	TT	TT	TT	TT	TT	CC	TT	TT	TT	CC	TT	TT	TT	TT	CC	TT	TT	TT	CC	CC	CC	TT	TT	TT	CC	CC	TT	TT	TT	CC
1A	182.672	IWA3215‡	A/G	G	0.669837		GG	GG	GG	GG	GG	GG	GG	GG	GG	GG	GG	GG	GG	GG	GG	GG	GG	GG	GG	GG	GG	GG	GG	GG	GG	GG	GG	GG	GG	GG	GG	GG	AA	GG	GG	GG	GG	GG	AA	GG	GG	GG	GG
1A	N/A	IWA3680*	A/G	A	0.0689362		GG	GG	GG	GG	GG	GG	GG	GG	GG	GG	GG	GG	GG	GG	GG	GG	GG	GG	GG	GG	GG	GG	AA	GG	GG	GG	GG	GG	GG	GG	GG	GG	GG	GG	GG	GG	GG	GG	GG	GG	GG	GG	GG
1B	9.55554	IWA406‡	A/G	A	0.67029		AA	AA	AA	AA	AA	AA	AA	AA	AA	AA	AA	AA	AA	AA	AA	AA	AA	GG	AA	AA	AA	AA	AA	AA	GG	AA	AA	AA	GG	AA	AA	AA	GG	AA	AA	GG	AA	GG	AA	AA	AA	AA	AA
1B	28.1921	IWA2150†	T/G	G	0.86		GG	GG	GG	GG	GG	GG	GG	GG	GG	GG	GG	GG	GG	GG	GG	GG	GG	GG	GG	GG	GG	GG	GG	GG	GG	GG	GG	GG	GG	GG	GG	GG	GG	GG	GG	GG	GG	GG	GG	GG	GG	GG	GG
1B	46	IWA5963*	A/C	A	0.945957		AA	AA	AA	AA	AA	AA	AA	AA	AA	AA	AA	AA	AA	AA	AA	AA	AA	AA	AA	AA	AA	AA	AA	AA	AA	AA	AA	AA	AA	AA	AA	AA	AA	AA	AA	AA	AA	AA	AA	AA	AA	AA	AA
1B	63.9323	IWA5779*	T/C	T	0.218723		TT	TT	TT	TT	TT	TT	TT	TT	CC	CC	CC	CC	CC	TT	CC	CC	CC	TT	CC	TT	TT	TT	TT	CC	CC	CC	TT	TT	CC	TT	TT	TT	CC	CC	CC	TT	CC	CC	TT	CC	CC	CC	TT
1B	68.7165	IWA6018*	T/C	T	0.638298		TT	TT	TT	TT	TT	TT	TT	TT	CC	CC	CC	CC	CC	TT	TT	TT	TT	CC	CC	TT	TT	TT	TT	TT	TT	TT	TT	TT	TT	TT	TT	TT	TT	CC	TT	TT	CC	TT	TT	TT	CC	TT	TT
1B	76.3674	IWA606‡	A/G	G	0.149909		AA	AA	AA	AA	AA	AA	AA	AA	AA	AA	AA	AA	AA	AA	AA	AA	AA	AA	AA	AA	AA	AA	AA	GG	AA	AA	AA	AA	AA	AA	GG	GG	GG	AA	AA	AA	AA	AA	AA	AA	AA	AA	AA
1B	97.133	IWA5915†	T/C	C	0.659149		CC	CC	CC	CC	CC	CC	CC	CC	CC	CC	CC	CC	CC	CC	CC	CC	CC	CC	CC	TT	TT	CC	CC	CC	CC	CC	CC	CC	CC	CC	CC	CC	CC	CC	CC	CC	CC	CC	CC	CC	CC	CC	CC
1B	101.885	IWA3097*	T/C	C	0.684681		CC	CC	CC	CC	CC	CC	CC	CC	CC	CC	CC	CC	CC	CC	CC	CC	CC	CC	CC	CC	CC	CC	CC	CC	CC	CC	CC	CC	CC	CC	CC	CC	CC	CC	CC	CC	CC	CC	CC	CC	CC	CC	CC
1B	127.166	IWA1791†	A/C	C	0.841702		CC	CC	CC	CC	CC	CC	CC	CC	CC	CC	CC	CC	CC	CC	AA	AA	CC	CC	CC	CC	CC	CC	CC	CC	CC	AA	CC	CC	CC	CC	CC	CC	CC	CC	CC	CC	CC	CC	CC	CC	CC	CC	CC
1B	136.888	IWA545*	A/C	A	0.770638		AA	AA	AA	AA	AA	AA	AA	AA	AA	AA	AA	AA	AA	AA	AA	AA	AA	AA	AA	AA	AA	AA	AA	AA	AA	AA	AA	AA	AA	AA	AA	AA	AA	AA	AA	AA	AA	AA	AA	AA	AA	AA	AA
1B	N/A	IWA62*	A/G	G	0.0668085		AA	AA	AA	AA	AA	AA	AA	AA	GG	GG	GG	GG	GG	AA	AA	AA	AA	GG	GG	AA	AA	AA	AA	AA	AA	AA	AA	AA	AA	AA	AA	AA	GG	GG	AA	AA	AA	AA	AA	AA	AA	AA	AA
1D	80.8362	IWA4032†	T/C	C	0.903404		CC	CC	CC	CC	TT	CC	CC	CC	CC	CC	CC	CC	CC	CC	CC	CC	CC	CC	CC	CC	CC	CC	CC	CC	CC	CC	CC	CC	CC	CC	CC	CC	CC	CC	CC	CC	CC	CC	CC	CC	CC	CC	CC
2A	4.66565	IWA6745*	A/C	A	0.722128		AA	AA	AA	CC	AA	AA	AA	AA	AA	AA	AA	AA	AA	AA	AA	AA	AA	AA	AA	AA	AA	AA	AA	AA	AA	AA	AA	AA	AA	AA	NN	CC	AA	AA	AA	AA	AA	AA	CC	AA	AA	AA	AA
2A	39.3616	IWA5087*	A/G	G	0.854894		GG	GG	GG	GG	GG	GG	GG	GG	GG	GG	GG	GG	GG	GG	GG	GG	GG	GG	GG	GG	GG	GG	GG	GG	GG	GG	GG	AA	GG	GG	GG	AA	GG	GG	GG	GG	GG	AA	GG	GG	GG	GG	GG
2A	46.1055	IWA2526*	T/C	C	0.314894		CC	CC	CC	TT	TT	CC	CC	TT	TT	TT	TT	TT	TT	CC	CC	CC	CC	TT	TT	CC	CC	CC	CC	CC	CC	CC	CC	TT	CC	CC	CC	CC	CC	TT	CC	CC	CC	TT	CC	CC	TT	TT	CC
2A	72.3086	IWA5824*	A/G	G	0.599574		GG	GG	GG	GG	GG	GG	GG	GG	GG	GG	GG	GG	GG	GG	GG	GG	GG	GG	GG	GG	GG	GG	GG	GG	AA	GG	GG	GG	AA	GG	GG	AA	GG	GG	GG	AA	GG	GG	GG	GG	GG	GG	GG
2A	82.2688	IWA690*	T/C	T	0.734043		TT	TT	TT	TT	TT	TT	TT	TT	TT	TT	TT	TT	TT	TT	TT	TT	TT	TT	TT	TT	TT	TT	TT	TT	TT	TT	TT	TT	TT	TT	TT	TT	TT	TT	TT	TT	TT	TT	TT	TT	TT	TT	TT
2A	158.932	IWA544*	T/C	T	0.699149		TT	TT	TT	CC	TT	TT	CC	TT	TT	TT	TT	TT	TT	TT	CC	CC	CC	TT	TT	TT	TT	CC	TT	TT	TT	CC	TT	TT	TT	CC	CC	TT	TT	TT	TT	TT	TT	TT	TT	TT	TT	TT	TT
2B	4.9767	IWA8128*	T/C	C	0.84383		CC	CC	TT	CC	CC	CC	CC	CC	CC	CC	CC	CC	CC	CC	CC	CC	CC	CC	CC	CC	CC	CC	CC	CC	CC	CC	TT	CC	CC	CC	CC	CC	CC	CC	CC	TT	CC	CC	CC	CC	CC	CC	CC
2B	20.4628	IWA2407†	T/G	T	0.561277		TT	TT	TT	TT	TT	TT	TT	TT	TT	TT	TT	TT	TT	TT	TT	TT	TT	TT	TT	TT	TT	TT	TT	TT	TT	TT	TT	TT	TT	TT	TT	TT	TT	TT	TT	TT	TT	TT	GG	TT	TT	TT	TT
2B	47.9479	IWA4285‡	T/C	C	0.248188		TT	CC	CC	CC	TT	CC	TT	TT	CC	CC	CC	CC	CC	TT	CC	CC	TT	TT	CC	TT	TT	TT	TT	NN	TT	CC	TT	CC	TT	CC	CC	TT	TT	CC	TT	CC	TT	TT	TT	TT	TT	TT	TT
2B	112.35	IWA6075*	T/C	T	0.328936		CC	TT	TT	TT	CC	CC	TT	TT	TT	TT	TT	TT	TT	TT	TT	TT	TT	TT	TT	CC	CC	CC	TT	CC	TT	TT	TT	TT	TT	TT	TT	TT	CC	TT	TT	TT	TT	TT	TT	TT	CC	CC	CC
2B	121.967	IWA4388†	A/G	G	0.848511		GG	GG	GG	GG	GG	GG	GG	GG	GG	GG	GG	GG	GG	GG	GG	GG	GG	GG	GG	GG	GG	GG	GG	GG	GG	GG	GG	GG	GG	AA	GG	GG	GG	GG	GG	GG	GG	GG	GG	GG	GG	GG	GG
2B	162.838	IWA243*	A/G	G	0.704681		GG	GG	GG	GG	GG	GG	GG	GG	GG	GG	GG	GG	GG	GG	GG	GG	AA	GG	GG	GG	GG	GG	GG	GG	GG	GG	GG	GG	GG	GG	GG	GG	GG	GG	GG	GG	GG	GG	GG	GG	GG	GG	GG
2B	199.322	IWA4096*	T/C	C	0.166809		TT	CC	TT	CC	CC	TT	TT	TT	TT	TT	TT	TT	TT	TT	CC	CC	TT	CC	TT	TT	TT	TT	CC	TT	TT	CC	TT	TT	TT	CC	TT	CC	TT	TT	TT	TT	TT	CC	TT	TT	CC	TT	TT
2B	225.51	IWA2343‡	T/C	T	0.180254		CC	TT	TT	TT	TT	CC	TT	CC	CC	CC	CC	CC	CC	TT	TT	TT	TT	TT	CC	CC	CC	CC	CC	CC	TT	TT	TT	TT	TT	CC	TT	CC	CC	CC	TT	CC	CC	CC	CC	TT	TT	TT	TT
2B	240.337	IWA570‡	A/G	G	0.860507		GG	GG	GG	GG	GG	GG	GG	GG	GG	GG	GG	GG	GG	GG	GG	GG	GG	GG	GG	GG	GG	GG	GG	GG	GG	GG	GG	GG	GG	GG	GG	GG	GG	GG	GG	GG	GG	GG	GG	GG	GG	GG	GG
2B	264.589	IWA4118*	A/G	A	0.934043		AA	AA	AA	AA	AA	AA	AA	AA	AA	AA	AA	AA	AA	AA	AA	AA	AA	AA	AA	AA	AA	AA	AA	AA	AA	AA	AA	AA	AA	AA	AA	AA	AA	AA	AA	AA	AA	AA	AA	AA	AA	AA	AA
2B	271.776	IWA2946*	A/G	G	0.725106		GG	GG	GG	AA	GG	GG	AA	GG	GG	GG	GG	GG	GG	AA	AA	AA	GG	AA	GG	GG	GG	GG	GG	GG	AA	AA	AA	GG	AA	GG	AA	GG	GG	GG	AA	AA	AA	AA	AA	GG	GG	AA	AA
2D	116.639	IWA5637†	A/G	G	0.354043		GG	GG	GG	GG	GG	AA	GG	GG	AA	AA	AA	AA	AA	AA	GG	GG	GG	AA	AA	AA	AA	GG	AA	AA	GG	GG	GG	GG	GG	GG	AA	AA	GG	AA	AA	GG	GG	AA	GG	GG	GG	AA	GG
2D	159.884	IWA6851*	T/C	C	0.269362		CC	TT	CC	TT	CC	TT	CC	CC	TT	TT	TT	TT	TT	TT	TT	TT	CC	TT	TT	CC	CC	CC	TT	TT	TT	TT	TT	TT	TT	CC	TT	TT	CC	TT	CC	TT	CC	CC	TT	TT	CC	CC	CC
2D	173.843	IWA2792‡	T/C	C	0.336051		CC	CC	CC	CC	CC	CC	CC	CC	TT	TT	TT	TT	TT	CC	CC	CC	CC	CC	TT	TT	TT	CC	TT	CC	CC	CC	CC	CC	CC	CC	CC	CC	CC	TT	CC	CC	CC	CC	CC	CC	CC	CC	CC
3A	5.88481	IWA2993‡	T/C	C	0.841033		CC	CC	CC	CC	CC	TT	CC	CC	CC	CC	CC	CC	CC	CC	CC	CC	CC	CC	CC	CC	CC	CC	CC	CC	CC	CC	CC	CC	CC	CC	CC	CC	CC	CC	CC	CC	CC	CC	TT	CC	CC	CC	CC
3A	62.4934	IWA132*	T/C	C	0.625106		CC	CC	CC	CC	CC	CC	CC	CC	CC	CC	CC	CC	CC	CC	CC	CC	CC	CC	CC	CC	CC	CC	CC	CC	CC	CC	CC	CC	CC	CC	CC	CC	CC	CC	TT	TT	CC	CC	CC	CC	CC	CC	CC
3A	82.9411	IWA133*	T/C	T	0.515319		TT	TT	TT	TT	TT	TT	TT	TT	TT	TT	TT	TT	TT	TT	TT	TT	TT	TT	TT	TT	TT	TT	TT	TT	TT	TT	TT	TT	TT	TT	TT	TT	TT	TT	CC	CC	TT	TT	TT	TT	TT	TT	CC
3A	100.687	IWA5315†	A/G	G	0.373191		GG	GG	GG	GG	GG	GG	GG	GG	GG	GG	GG	GG	GG	GG	GG	GG	GG	AA	GG	GG	GG	GG	GG	AA	GG	GG	GG	GG	GG	GG	GG	GG	AA	GG	GG	GG	GG	GG	GG	GG	GG	GG	AA
3A	113.345	IWA7073†	T/C	C	0.450213		CC	CC	CC	CC	CC	CC	CC	CC	TT	TT	TT	TT	TT	CC	CC	CC	CC	CC	TT	CC	CC	CC	CC	TT	CC	CC	TT	CC	CC	CC	CC	TT	TT	TT	CC	CC	CC	CC	CC	CC	CC	CC	TT
3A	135.533	IWA3401*	T/C	C	0.0953191		TT	TT	TT	TT	TT	TT	TT	TT	CC	CC	CC	CC	CC	TT	TT	TT	TT	TT	CC	TT	TT	TT	TT	CC	TT	TT	TT	TT	TT	TT	TT	TT	TT	CC	TT	TT	TT	TT	CC	TT	TT	TT	TT
3B	13.8225	IWA5106*	T/C	C	0.197447		TT	TT	TT	TT	TT	TT	TT	TT	TT	TT	TT	TT	TT	TT	TT	TT	TT	TT	TT	TT	TT	TT	TT	TT	TT	TT	TT	TT	TT	TT	TT	TT	TT	TT	TT	TT	TT	TT	TT	TT	CC	TT	TT
3B	52.4826	IWA7342†	A/G	G	0.507234		GG	GG	GG	GG	GG	GG	AA	GG	AA	AA	AA	AA	AA	AA	GG	GG	GG	GG	AA	GG	GG	GG	AA	AA	GG	GG	GG	GG	GG	AA	GG	GG	AA	AA	GG	GG	AA	GG	GG	AA	GG	AA	GG
3B	72.9226	IWA5677†	A/G	G	0.828936		GG	GG	GG	GG	GG	GG	GG	GG	GG	GG	GG	GG	GG	GG	GG	GG	GG	GG	GG	AA	AA	GG	GG	GG	GG	GG	GG	GG	GG	GG	GG	GG	GG	GG	GG	GG	GG	GG	GG	GG	AA	GG	GG
3B	84.5491	IWA3218*	T/C	T	0.313617		TT	TT	CC	CC	TT	CC	TT	TT	CC	CC	CC	CC	CC	TT	CC	CC	TT	CC	CC	TT	TT	CC	CC	TT	TT	CC	CC	CC	TT	CC	CC	TT	CC	CC	CC	TT	CC	CC	TT	CC	TT	CC	TT
3B	103.725	IWA3601*	T/C	T	0.859149		TT	TT	TT	TT	TT	CC	TT	TT	TT	TT	TT	TT	TT	TT	TT	TT	TT	TT	TT	TT	TT	TT	TT	TT	TT	TT	TT	TT	TT	TT	TT	TT	TT	TT	TT	TT	TT	TT	TT	TT	TT	TT	TT
3D3	15.2054	IWA1715‡	T/G	T	0.42663		TT	GG	TT	TT	GG	TT	TT	TT	TT	TT	TT	TT	TT	TT	GG	GG	GG	TT	TT	TT	TT	TT	TT	TT	TT	GG	TT	GG	TT	TT	GG	TT	TT	TT	GG	TT	TT	TT	TT	GG	TT	GG	TT
4A	53.1429	IWA5897*	T/C	C	0.162553		TT	TT	TT	TT	TT	TT	TT	TT	TT	TT	TT	TT	TT	TT	TT	TT	TT	TT	TT	TT	TT	TT	TT	TT	TT	TT	TT	TT	TT	TT	TT	TT	TT	TT	TT	TT	TT	TT	TT	TT	TT	TT	TT
4A	61.6265	IWA4513‡	A/G	G	0.32654		AA	AA	AA	AA	AA	AA	AA	AA	GG	GG	GG	GG	GG	AA	AA	AA	AA	AA	GG	AA	AA	AA	AA	AA	AA	AA	AA	AA	AA	AA	AA	AA	AA	NN	AA	AA	AA	AA	AA	AA	AA	AA	AA
4A	85.1862	IWA3981*	A/G	A	0.898298		AA	AA	AA	AA	AA	AA	AA	AA	AA	AA	AA	AA	AA	AA	AA	AA	AA	AA	AA	AA	AA	AA	AA	AA	AA	AA	AA	AA	AA	AA	AA	AA	AA	AA	AA	AA	AA	AA	AA	AA	AA	AA	AA
4A	117.632	IWA3757*	T/G	T	0.242553		TT	GG	GG	GG	GG	TT	GG	GG	TT	TT	TT	TT	TT	GG	GG	GG	GG	TT	TT	TT	GG	GG	GG	TT	GG	GG	GG	GG	GG	GG	GG	GG	TT	TT	GG	GG	GG	GG	GG	GG	GG	TT	GG
4A	131.649	IWA3774*	A/G	A	0.202979		GG	GG	GG	GG	AA	GG	GG	AA	AA	AA	AA	AA	AA	GG	GG	GG	GG	GG	AA	GG	GG	GG	GG	GG	GG	GG	GG	GG	GG	GG	GG	GG	GG	AA	GG	GG	GG	GG	GG	GG	GG	GG	GG
4A	151.286	IWA4527†	A/G	G	0.605106		AA	AA	AA	AA	GG	GG	AA	GG	GG	GG	GG	GG	GG	AA	AA	AA	AA	GG	GG	AA	AA	AA	AA	GG	AA	AA	AA	AA	AA	AA	AA	AA	GG	GG	AA	GG	GG	AA	AA	AA	GG	AA	AA
4A	166.59	IWA1066*	T/C	T	0.411064		TT	TT	CC	CC	TT	TT	TT	TT	CC	CC	CC	CC	CC	TT	TT	TT	CC	CC	CC	TT	TT	TT	TT	CC	TT	TT	TT	TT	TT	TT	CC	CC	CC	CC	TT	TT	TT	TT	CC	TT	TT	CC	TT
4A	184.188	IWA6697*	A/G	A	0.928085		AA	AA	AA	AA	AA	AA	AA	AA	AA	AA	AA	AA	AA	AA	AA	AA	AA	AA	AA	AA	AA	AA	AA	AA	AA	AA	AA	AA	AA	AA	AA	AA	AA	AA	AA	AA	AA	AA	AA	AA	AA	AA	AA
4A	193.188	IWA4651*	T/C	T	0.22766		TT	TT	TT	TT	TT	CC	TT	TT	CC	CC	CC	CC	CC	TT	TT	TT	CC	CC	CC	CC	TT	TT	TT	CC	TT	TT	TT	TT	TT	TT	TT	TT	CC	CC	TT	TT	TT	TT	CC	TT	TT	TT	TT
4A	198.739	IWA3422*	T/C	C	0.735319		CC	CC	CC	CC	TT	CC	CC	TT	CC	CC	CC	CC	CC	CC	CC	CC	CC	CC	CC	CC	CC	CC	CC	CC	CC	CC	CC	CC	CC	CC	CC	CC	CC	CC	CC	TT	CC	CC	CC	TT	CC	CC	TT
4A	207.065	IWA4083‡	A/G	A	0.63587		AA	AA	AA	AA	GG	GG	GG	GG	AA	AA	AA	AA	AA	AA	AA	AA	GG	AA	AA	AA	AA	AA	AA	AA	AA	AA	AA	AA	AA	AA	GG	AA	AA	AA	GG	GG	AA	AA	AA	GG	GG	GG	AA
4B	10.9215	IWA5739†	T/C	T	0.908085		TT	TT	TT	TT	TT	TT	TT	TT	CC	CC	CC	CC	CC	TT	TT	TT	TT	TT	CC	TT	TT	TT	TT	TT	TT	TT	TT	TT	TT	TT	TT	TT	TT	CC	TT	TT	TT	TT	TT	TT	TT	TT	TT
4B	68.3286	IWA4347‡	T/C	C	0.509058		CC	TT	CC	CC	CC	CC	CC	CC	TT	TT	TT	TT	TT	CC	CC	CC	CC	CC	TT	CC	CC	CC	CC	CC	CC	CC	CC	TT	CC	CC	CC	CC	CC	TT	CC	CC	CC	CC	CC	TT	CC	CC	CC
4B	82.2957	IWA7566†	T/G	G	0.805957		GG	GG	GG	GG	TT	GG	GG	GG	GG	GG	GG	GG	GG	GG	GG	GG	GG	GG	GG	GG	GG	GG	GG	TT	GG	GG	GG	GG	GG	GG	GG	GG	GG	GG	GG	GG	GG	GG	GG	GG	GG	GG	GG
4B	119.74	IWA408*	A/G	A	0.298723		AA	GG	AA	AA	GG	AA	AA	AA	GG	GG	GG	GG	GG	AA	AA	AA	AA	AA	GG	AA	AA	GG	AA	GG	AA	AA	AA	AA	AA	AA	AA	AA	GG	GG	AA	GG	AA	AA	AA	AA	GG	AA	GG
4D	22.3633	IWA5381*	A/G	A	0.920851		AA	AA	AA	AA	AA	AA	AA	AA	AA	AA	AA	AA	AA	AA	AA	AA	AA	AA	AA	AA	AA	AA	AA	AA	AA	AA	AA	AA	AA	AA	AA	AA	AA	AA	AA	AA	AA	AA	AA	AA	AA	AA	AA
4D	52.8111	IWA2122*	T/C	C	0.299574		CC	CC	CC	CC	CC	TT	CC	CC	TT	TT	TT	TT	TT	CC	CC	CC	CC	CC	TT	CC	CC	CC	CC	TT	CC	CC	CC	TT	CC	CC	CC	CC	CC	TT	CC	CC	CC	CC	CC	CC	TT	CC	CC
5A	12.827	IWA7801‡	T/C	C	0.591033		CC	CC	CC	CC	CC	TT	CC	CC	CC	CC	CC	CC	CC	CC	CC	CC	CC	TT	CC	CC	CC	CC	CC	CC	CC	CC	CC	CC	CC	TT	CC	CC	TT	CC	CC	CC	TT	CC	TT	CC	CC	CC	CC
5A	36.3856	IWA8154*	T/G	G	0.862553		GG	GG	GG	GG	GG	GG	GG	TT	GG	GG	GG	GG	GG	GG	GG	GG	GG	GG	GG	GG	GG	GG	GG	GG	GG	GG	GG	GG	GG	GG	GG	GG	GG	GG	GG	GG	TT	GG	GG	GG	GG	GG	GG
5A	58.017	IWA114*	A/G	G	0.543404		GG	GG	GG	GG	GG	GG	GG	GG	AA	AA	AA	AA	AA	GG	GG	GG	GG	GG	AA	GG	GG	GG	GG	GG	GG	GG	GG	GG	GG	GG	AA	GG	GG	AA	GG	GG	GG	GG	GG	GG	GG	GG	GG
5A	64.4465	IWA5529*	T/C	C	0.888511		CC	CC	CC	CC	CC	CC	CC	CC	CC	CC	CC	CC	CC	CC	CC	CC	CC	CC	CC	CC	CC	TT	CC	CC	CC	CC	CC	CC	CC	CC	CC	CC	CC	CC	CC	CC	CC	CC	CC	CC	CC	CC	CC
5A	71.0998	IWA5329*	T/C	T	0.945106		TT	TT	TT	TT	TT	TT	TT	TT	TT	TT	TT	TT	TT	TT	TT	TT	TT	TT	TT	TT	TT	TT	TT	TT	TT	TT	TT	TT	TT	TT	TT	TT	TT	TT	TT	TT	TT	TT	TT	TT	TT	TT	TT
5A	101.096	IWA2363‡	T/C	T	0.339674		CC	CC	CC	TT	CC	TT	CC	CC	CC	CC	CC	CC	CC	TT	TT	TT	CC	TT	CC	CC	CC	CC	CC	TT	CC	TT	CC	TT	CC	TT	TT	TT	CC	CC	CC	CC	CC	TT	CC	CC	CC	TT	TT
5A	107.933	IWA5668*	T/C	T	0.454894		TT	TT	TT	TT	TT	TT	TT	TT	CC	CC	CC	CC	CC	TT	TT	TT	TT	TT	CC	TT	TT	TT	TT	TT	TT	TT	TT	TT	TT	TT	TT	TT	TT	CC	TT	TT	TT	TT	TT	TT	TT	TT	TT
5A	129.597	IWA454†	T/C	C	0.0702128		TT	TT	TT	TT	TT	TT	CC	TT	TT	TT	TT	TT	TT	TT	TT	TT	TT	TT	TT	TT	TT	TT	TT	TT	TT	TT	TT	TT	TT	TT	TT	TT	TT	TT	TT	TT	TT	TT	TT	TT	TT	TT	TT
5A	146.15	IWA2959‡	T/G	G	0.424819		GG	TT	GG	GG	GG	TT	GG	GG	GG	GG	GG	GG	GG	TT	TT	TT	TT	TT	GG	GG	GG	TT	TT	GG	TT	TT	GG	TT	TT	GG	TT	TT	TT	GG	TT	GG	GG	TT	GG	GG	TT	TT	TT
5A	184.479	IWA5002*	A/G	G	0.177021		AA	AA	AA	AA	AA	GG	AA	AA	GG	GG	GG	GG	GG	AA	AA	AA	AA	GG	GG	AA	AA	AA	AA	AA	AA	AA	AA	AA	AA	AA	AA	AA	AA	NN	AA	AA	GG	AA	GG	AA	AA	AA	AA
5B	0	IWA868‡	T/C	C	0.790308		CC	CC	CC	CC	CC	CC	CC	CC	CC	CC	CC	CC	CC	CC	CC	CC	CC	CC	CC	CC	CC	CC	CC	CC	CC	CC	CC	CC	CC	CC	CC	CC	CC	CC	CC	CC	CC	CC	CC	CC	CC	CC	CC
5B	12.0695	IWA4790†	A/C	C	0.620851		CC	CC	CC	CC	CC	CC	AA	CC	CC	CC	CC	CC	CC	CC	CC	CC	CC	CC	CC	CC	CC	CC	CC	CC	CC	CC	CC	CC	CC	CC	CC	CC	CC	CC	CC	CC	AA	CC	CC	CC	CC	CC	CC
5B	32.7902	IWA4856*	T/C	T	0.775745		TT	TT	TT	TT	TT	TT	TT	TT	TT	TT	TT	TT	TT	TT	TT	TT	TT	TT	TT	TT	TT	TT	TT	TT	TT	TT	TT	TT	TT	TT	TT	TT	TT	TT	TT	TT	TT	TT	TT	TT	CC	TT	TT
5B	62.9022	IWA5166*	T/C	C	0.173191		CC	CC	TT	CC	CC	CC	CC	CC	TT	TT	TT	TT	TT	CC	TT	TT	CC	CC	TT	CC	CC	CC	CC	TT	CC	TT	CC	CC	CC	CC	CC	TT	TT	TT	CC	CC	CC	CC	TT	CC	CC	CC	TT
5B	151.155	IWA4774*	T/C	T	0.0838298		CC	CC	CC	CC	CC	CC	CC	CC	CC	CC	CC	CC	CC	CC	CC	CC	CC	CC	CC	CC	CC	CC	CC	CC	CC	CC	CC	CC	CC	CC	CC	CC	CC	CC	CC	TT	CC	CC	CC	CC	CC	CC	CC
5B	172.479	IWA584*	T/G	G	0.178298		TT	TT	TT	GG	TT	TT	TT	TT	GG	GG	GG	GG	GG	TT	GG	GG	TT	TT	GG	TT	TT	TT	TT	TT	TT	GG	TT	TT	TT	TT	TT	TT	GG	GG	TT	TT	TT	TT	TT	TT	TT	TT	TT
5B	178.56	IWA4954†	A/G	G	0.575319		GG	GG	GG	GG	GG	GG	GG	GG	GG	GG	GG	GG	GG	GG	GG	GG	GG	AA	GG	GG	GG	GG	GG	GG	GG	GG	GG	GG	GG	GG	GG	AA	GG	GG	GG	AA	GG	AA	GG	GG	AA	GG	GG
5B	205.906	IWA1786†	A/G	A	0.675319		AA	AA	AA	AA	AA	AA	AA	AA	AA	AA	AA	AA	AA	AA	GG	GG	AA	AA	AA	AA	AA	AA	AA	AA	AA	GG	AA	AA	AA	AA	AA	AA	AA	AA	AA	GG	AA	AA	AA	AA	AA	AA	AA
5B	212.381	IWA3360‡	T/C	C	0.637681		CC	CC	CC	CC	CC	CC	CC	CC	TT	TT	TT	TT	TT	CC	CC	CC	CC	CC	TT	CC	CC	CC	CC	CC	CC	CC	CC	CC	CC	CC	CC	CC	CC	TT	CC	CC	CC	CC	CC	CC	CC	CC	CC
5B	N/A	IWA1621‡	T/C	T	0.943841		TT	TT	TT	TT	TT	TT	TT	TT	TT	TT	TT	TT	TT	TT	TT	TT	TT	TT	TT	TT	TT	TT	TT	TT	TT	TT	TT	TT	TT	TT	TT	TT	TT	TT	TT	TT	TT	TT	TT	TT	TT	TT	TT
5D1cult	43.9058	IWA6052†	T/C	T	0.634468		CC	CC	CC	TT	TT	CC	TT	CC	TT	TT	TT	TT	TT	CC	TT	TT	CC	TT	TT	CC	CC	CC	TT	CC	CC	TT	CC	CC	CC	CC	CC	CC	CC	TT	TT	TT	CC	TT	TT	TT	TT	TT	CC
5D3cult	13.2416	IWA6190*	T/C	T	0.531064		TT	CC	TT	TT	TT	TT	TT	TT	TT	TT	TT	TT	TT	TT	TT	TT	TT	TT	TT	TT	TT	TT	TT	TT	TT	TT	TT	TT	TT	TT	TT	TT	TT	TT	TT	CC	CC	TT	TT	TT	TT	TT	TT
6A	7.83923	IWA3627*	T/C	T	0.122553		CC	CC	CC	TT	TT	TT	CC	TT	CC	CC	CC	CC	CC	CC	TT	TT	CC	TT	CC	CC	CC	TT	TT	CC	TT	TT	CC	CC	TT	CC	CC	CC	CC	CC	CC	TT	CC	CC	CC	CC	TT	CC	TT
6A	45.7345	IWA7286*	T/C	T	0.814468		TT	TT	TT	TT	TT	TT	TT	TT	TT	TT	TT	TT	TT	TT	TT	TT	TT	TT	TT	TT	TT	TT	TT	CC	TT	TT	TT	TT	TT	TT	TT	TT	TT	TT	TT	TT	TT	TT	TT	TT	TT	TT	CC
6A	63.6093	IWA2018*	A/C	A	0.270638		AA	CC	CC	CC	CC	CC	CC	CC	AA	AA	AA	AA	AA	CC	CC	CC	CC	AA	AA	AA	AA	AA	AA	AA	CC	CC	CC	CC	CC	AA	CC	CC	AA	AA	CC	CC	AA	CC	AA	CC	CC	AA	AA
6A	89.3486	IWA2458†	T/C	C	0.335745		TT	TT	TT	TT	TT	TT	TT	TT	CC	CC	CC	CC	CC	TT	TT	TT	TT	TT	CC	TT	TT	TT	TT	TT	TT	TT	TT	TT	TT	TT	TT	CC	TT	CC	TT	TT	TT	TT	TT	TT	CC	TT	TT
6A	115.764	IWA6938‡	A/C	A	0.642663		AA	AA	AA	AA	AA	AA	AA	AA	CC	CC	CC	CC	CC	AA	AA	AA	AA	AA	CC	AA	AA	AA	AA	AA	AA	AA	AA	AA	AA	AA	AA	AA	AA	CC	AA	AA	AA	AA	AA	AA	AA	AA	AA
6A	180.192	IWA3487‡	T/C	T	0.797101		TT	TT	TT	TT	TT	TT	TT	TT	TT	TT	TT	TT	TT	TT	TT	TT	TT	TT	TT	TT	TT	TT	TT	TT	TT	TT	TT	TT	TT	TT	TT	TT	TT	TT	TT	TT	CC	TT	TT	TT	TT	TT	TT
6A	204.487	IWA8595*	T/C	T	0.350213		CC	TT	CC	TT	TT	CC	CC	CC	TT	TT	TT	TT	TT	CC	TT	TT	TT	TT	TT	CC	CC	CC	TT	CC	CC	TT	CC	TT	CC	CC	TT	TT	CC	TT	CC	CC	TT	CC	TT	TT	CC	CC	CC
6A	210.291	IWA7894†	T/C	T	0.766809		CC	TT	TT	CC	TT	TT	TT	CC	TT	TT	TT	TT	TT	TT	CC	CC	TT	TT	TT	CC	CC	CC	TT	TT	TT	CC	TT	TT	TT	CC	TT	TT	TT	TT	TT	TT	TT	TT	TT	TT	CC	TT	TT
6A	N/A	IWA8617‡	T/C	T	0.0769928		CC	CC	CC	CC	CC	CC	CC	CC	CC	CC	CC	CC	CC	CC	CC	CC	CC	CC	CC	CC	CC	CC	CC	CC	CC	CC	CC	CC	CC	CC	CC	CC	CC	CC	CC	CC	CC	CC	CC	CC	CC	CC	CC
6B	27.7785	IWA1850†	A/C	A	0.745957		AA	AA	AA	CC	AA	AA	AA	AA	AA	AA	AA	AA	AA	AA	AA	AA	CC	AA	AA	AA	AA	AA	CC	AA	AA	AA	AA	AA	AA	AA	AA	AA	AA	AA	CC	AA	AA	AA	AA	AA	CC	AA	AA
6B	36.6847	IWA4408*	A/G	G	0.522553		GG	GG	GG	GG	AA	GG	GG	GG	GG	GG	GG	GG	GG	GG	GG	GG	GG	GG	GG	GG	GG	GG	GG	AA	GG	GG	GG	GG	GG	GG	GG	GG	GG	GG	GG	AA	GG	GG	GG	GG	GG	GG	GG
6B	47.66	IWA7257*	T/G	T	0.245106		GG	GG	GG	GG	GG	GG	GG	GG	GG	GG	GG	GG	GG	GG	GG	GG	GG	TT	GG	GG	GG	GG	GG	TT	GG	GG	GG	GG	GG	GG	GG	TT	TT	GG	GG	GG	GG	GG	GG	GG	GG	GG	GG
6B	62.22	IWA4169*	T/G	G	0.474894		TT	GG	GG	TT	GG	TT	TT	TT	TT	TT	TT	TT	TT	TT	TT	TT	TT	TT	TT	TT	TT	TT	TT	GG	TT	TT	GG	TT	TT	TT	TT	GG	GG	TT	TT	TT	TT	TT	TT	TT	TT	GG	TT
6B	103.688	IWA4338*	T/C	C	0.920426		CC	CC	CC	TT	CC	CC	CC	CC	CC	CC	CC	CC	CC	CC	TT	TT	CC	CC	CC	CC	CC	CC	CC	CC	CC	TT	CC	CC	CC	CC	CC	TT	CC	CC	CC	CC	CC	CC	CC	CC	CC	CC	CC
6B	126.016	IWA349*	T/C	C	0.455319		CC	TT	CC	CC	CC	TT	TT	CC	CC	CC	CC	CC	CC	TT	CC	CC	CC	CC	CC	TT	TT	TT	TT	TT	CC	CC	CC	CC	CC	TT	TT	CC	TT	CC	CC	TT	CC	CC	TT	TT	CC	CC	CC
6B	147.912	IWA7098†	A/C	A	0.590638		AA	AA	AA	AA	AA	AA	AA	AA	AA	AA	AA	AA	AA	AA	AA	AA	AA	CC	AA	AA	AA	AA	AA	AA	AA	AA	AA	AA	AA	AA	AA	CC	AA	AA	AA	AA	AA	AA	AA	AA	AA	AA	CC
6D1	0	IWA6360*	T/G	G	0.271489		TT	GG	GG	TT	TT	GG	TT	TT	TT	TT	TT	TT	TT	TT	TT	TT	GG	TT	TT	TT	TT	TT	TT	TT	TT	TT	TT	TT	TT	TT	GG	TT	TT	TT	GG	TT	TT	TT	TT	TT	TT	GG	TT
6D2	64.5658	IWA4307*	A/G	A	0.139574		GG	AA	AA	AA	AA	GG	AA	AA	GG	GG	GG	GG	GG	AA	AA	AA	AA	GG	GG	AA	AA	GG	GG	GG	AA	GG	AA	AA	AA	GG	AA	AA	GG	GG	AA	AA	GG	AA	GG	AA	GG	GG	GG
7A	32.8238	IWA954†	A/G	A	0.775319		AA	AA	AA	AA	AA	AA	AA	AA	AA	AA	AA	AA	AA	AA	AA	AA	AA	AA	AA	AA	AA	AA	AA	AA	AA	AA	AA	AA	AA	AA	AA	AA	AA	AA	AA	AA	AA	AA	AA	AA	AA	AA	AA
7A	55.8841	IWA3737†	A/C	C	0.902979		CC	CC	CC	CC	AA	CC	CC	CC	CC	CC	CC	CC	CC	CC	CC	CC	CC	CC	CC	CC	CC	CC	CC	CC	CC	CC	CC	CC	CC	CC	CC	CC	CC	CC	CC	CC	CC	CC	CC	CC	CC	CC	CC
7A	67.2275	IWA3351‡	T/C	T	0.745471		TT	CC	CC	CC	CC	TT	CC	CC	TT	TT	TT	TT	TT	TT	CC	CC	CC	CC	TT	TT	TT	TT	CC	TT	CC	CC	TT	CC	CC	CC	TT	TT	TT	TT	CC	TT	CC	TT	TT	CC	TT	TT	TT
7A	80.9433	IWA4574*	T/C	T	0.0595745		CC	CC	CC	CC	CC	CC	CC	CC	CC	CC	CC	CC	CC	CC	CC	CC	CC	CC	CC	CC	CC	CC	CC	CC	CC	CC	CC	CC	CC	CC	CC	CC	CC	CC	CC	CC	CC	CC	CC	CC	CC	CC	CC
7A	93.497	IWA2252‡	T/C	C	0.676178		CC	TT	TT	TT	TT	CC	TT	TT	CC	CC	CC	CC	CC	CC	TT	TT	TT	TT	CC	CC	CC	CC	TT	CC	TT	TT	TT	CC	TT	TT	TT	TT	CC	CC	CC	TT	TT	TT	CC	TT	TT	TT	CC
7A	105.209	IWA6868*	A/G	A	0.606383		AA	AA	AA	AA	GG	GG	AA	GG	AA	AA	AA	AA	AA	AA	AA	AA	AA	GG	AA	AA	AA	AA	AA	AA	AA	AA	AA	AA	AA	AA	AA	AA	AA	AA	AA	GG	GG	AA	AA	AA	AA	AA	GG
7A	133.841	IWA1031*	T/C	T	0.46		TT	TT	TT	TT	TT	TT	TT	TT	TT	TT	TT	TT	TT	TT	TT	TT	TT	TT	TT	TT	TT	TT	TT	TT	TT	TT	TT	TT	TT	TT	TT	CC	TT	TT	TT	TT	TT	TT	CC	TT	TT	TT	TT
7B	1.72744	IWA1525†	T/C	T	0.79617		TT	TT	CC	TT	TT	TT	TT	TT	TT	TT	TT	TT	TT	CC	TT	TT	TT	TT	TT	TT	TT	TT	TT	TT	TT	TT	CC	TT	TT	CC	TT	TT	TT	TT	TT	TT	TT	CC	TT	TT	CC	TT	TT
7B	14.0285	IWA2568*	A/G	G	0.877447		GG	GG	GG	GG	GG	GG	GG	GG	GG	GG	GG	GG	GG	GG	GG	GG	GG	GG	GG	GG	GG	GG	GG	GG	GG	GG	GG	GG	GG	GG	GG	GG	GG	GG	GG	GG	GG	GG	GG	GG	GG	GG	GG
7B	26.0283	IWA4549‡	T/C	T	0.658062		TT	TT	TT	TT	TT	TT	TT	TT	TT	TT	TT	TT	TT	TT	TT	TT	TT	TT	TT	TT	TT	CC	CC	TT	CC	TT	CC	CC	CC	TT	CC	TT	TT	TT	TT	TT	TT	TT	CC	CC	CC	TT	TT
7B	40.6224	IWA418‡	T/C	T	0.928895		TT	TT	TT	TT	TT	TT	TT	TT	TT	TT	TT	TT	TT	TT	TT	TT	TT	TT	NN	TT	TT	CC	TT	TT	TT	TT	TT	TT	TT	TT	TT	TT	TT	TT	TT	TT	TT	TT	TT	TT	TT	TT	TT
7B	50.2186	IWA2272‡	T/G	G	0.555707		GG	TT	TT	TT	TT	TT	TT	GG	TT	TT	TT	TT	TT	TT	TT	TT	GG	TT	TT	GG	GG	GG	TT	GG	GG	TT	TT	GG	GG	GG	TT	GG	GG	TT	GG	GG	TT	GG	GG	TT	TT	TT	GG
7B	64.0258	IWA1361†	A/G	A	0.930213		AA	AA	AA	AA	AA	AA	AA	AA	AA	AA	AA	AA	AA	AA	AA	AA	AA	AA	AA	AA	AA	AA	AA	AA	AA	AA	AA	AA	AA	AA	AA	AA	AA	AA	AA	AA	AA	AA	AA	AA	AA	GG	AA
7B	98.2241	IWA1971*	T/C	C	0.889362		CC	CC	CC	CC	CC	CC	CC	CC	CC	CC	CC	CC	CC	CC	CC	CC	CC	CC	CC	CC	CC	CC	CC	CC	CC	CC	CC	CC	CC	CC	CC	CC	CC	CC	CC	CC	CC	CC	CC	CC	CC	CC	CC
*Loci identified in both GWAS using all 1,175 accessions and only 1,104 accessions with BLUE of IT ranging from 3 to 9
†Loci identified only in GWAS using all 1,175 accessions
‡Loci that were identified only in GWAS using 1,104 accessions with BLUE of IT ranging from 3 to 9
[truncated: 1,132 more columns]
