# Supplementary material for: Genetic Architecture of Resistance to Stripe Rust in a Global Winter Wheat Germplasm Collection
Source: G3 (Bethesda). 2016 May 25;6(8):2237–53. doi: 10.1534/g3.116.028407 (PMC4978880; doi:10.1534/g3.116.028407)
Supplement: Supplemental Material [file supp_g3.116.028407_FileS2.xlsx]

## Sheet: Yr18 significance test
Genetic Architecture of Resistance to Stripe Rust in a Global Winter Wheat Germplasm Collection
Peter Bulli*, Junli Zhang†, Shiaoman Chao‡, Xianming Chen§, Michael Pumphrey*,1
* Department of Crop and Soil Sciences, Washington State University, Pullman, WA 99164-6420; † Department of Plant Sciences, University of California, Davis, CA 95616; ‡ USDA-ARS Genotyping Laboratory, Biosciences Research Laboratory, Fargo, ND 58102; § USDA-ARS, Wheat Health, Genetics and Quality Research Unit, and Department of Plant Pathology, Washington State University, Pullman, WA 99164
1Corresponding author: M. Pumphrey. Address: Department of Crop and Soil Sciences, Washington State University, 381 Johnson Hall, PO Box 646420, Pullman, WA 99164-6420. Phone: +1 (509) 335-0509. Email: m.pumphrey@wsu.edu.
File S2 (A) Control resistance genes Yr18/Lr34 and Yr46/Lr67. Marker screening for alleles associated with resistance gene Yr15 and the HTAP Yr36 resistance gene indicated they were not present in any of the 1,175 accessions.
Table P values of Yr18-Pst association using a core subset of the USDA winter wheat germplasm collection
Environment	Lr34/Yr18/Pm38
IT_ALL_BLUE	ns
IT_MTV_BLUE	ns
IT_PLM_BLUE	ns
IT_MTV_2012	ns
IT_MTV_2014	*
IT_PLM_2012	ns
IT_PLM_2013	ns
SEV_ALL_BLUE	*
SEV_MTV_BLUE	**
SEV_PLM_BLUE	ns
SEV_MTV_2012	*
SEV_MTV_2014	*
SEV_PLM_2012	ns
SEV_PLM_2013	ns
Trait acronyms: IT: Infection type (0-9 scale); SEV: disease severity (%)
Location acronyms: MTV: Mount Vernon in Northwestern Washington; PLM: Pullman in eastern Washington
*P <0.05; **P < 0.01; ns: not significant
Table Linkage disequilibrium (r2 value) for KaspLr34 (Yr18/Lr34) and chromosome 7D SNPs tested in the GWAS
Marker1	Marker2	Chroma	Pos (cM)b	LD r2
KaspLr34/Yr18	IWA8075	7D1	0	0.0404109
KaspLr34/Yr18	IWA2545	7D2	2.83434	7.2223e-05
KaspLr34/Yr18	IWA1247	7D2	12.5908	0.000853523
KaspLr34/Yr18	IWA6623	7D2	25.4639	0.0145112
KaspLr34/Yr18	IWA7827	7D2	27.0109	0.00220861
KaspLr34/Yr18	IWA7828	7D2	27.0109	0.00220861
KaspLr34/Yr18	IWA2521	7D2	28.4111	0.0278944
KaspLr34/Yr18	IWA2522	7D2	28.4111	0.026444
KaspLr34/Yr18	IWA2523	7D2	28.4111	0.0278944
KaspLr34/Yr18	IWA2524	7D2	28.4111	0.0264243
KaspLr34/Yr18	IWA7610	7D2	28.4111	0.0278944
KaspLr34/Yr18	IWA1323	7D2	34.125	1.05822e-05
KaspLr34/Yr18	IWA3851	7D2	34.125	2.80719e-07
KaspLr34/Yr18	IWA6822	7D2	34.125	5.35747e-05
KaspLr34/Yr18	IWA1248	7D2	49.1549	0.00545826
KaspLr34/Yr18	IWA1257	7D2	52.2151	0.0036397
KaspLr34/Yr18	IWA5249	7D2	52.2151	0.00312585
KaspLr34/Yr18	IWA5557	7D2	52.2151	0.0034388
KaspLr34/Yr18	IWA604	7D2	52.7006	0.00119766
KaspLr34/Yr18	IWA732	7D3	0.01	0.00528752
KaspLr34/Yr18	IWA1902	7D3	2.85	0.00444387
KaspLr34/Yr18	IWA1537	7D3	3.01	0.0052758
KaspLr34/Yr18	IWA2273	7D3	5.39	0.00342242
KaspLr34/Yr18	IWA304	7D3	8.47	0.000722337
(a)7D1, 7D2 and 7D3 represent three linkage groups of chromosome 7D based on the 9K consensus map (Cavanagh et al. 2013)
(b)Map distances based on Cavanagh et al. (2013). Genome-wide comparative diversity uncovers multiple targets of selection for improvement in hexaploid wheat landraces and cultivars. Proc Natl Acad Sci U S A. 2013 110(20):8057-8062.

## Sheet: Yr18-Yr46 distribution
Genetic Architecture of Resistance to Stripe Rust in a Global Winter Wheat Germplasm Collection
Peter Bulli*, Junli Zhang†, Shiaoman Chao‡, Xianming Chen§, Michael Pumphrey*,1
* Department of Crop and Soil Sciences, Washington State University, Pullman, WA 99164-6420; † Department of Plant Sciences, University of California, Davis, CA 95616; ‡ USDA-ARS Genotyping Laboratory, Biosciences Research Laboratory, Fargo, ND 58105; § USDA-ARS, Wheat Genetics, Quality, Physiology, and Disease Research Unit, and Department of Plant Pathology, Washington State University, Pullman…
1Corresponding author: M. Pumphrey. Email: m.pumphrey@wsu.edu. Phone: (509) 335-0509
File S2 (B) Screening of core subset of the USDA winter wheat germplasm collection with KaspLr34 and KaspLr67
Accession	KaspLr34/Yr18	KaspLr67/Yr46	Pop structure subgroup	Origin					BLUEs_ALL_ENVIRONMENTS
				ACIMPT	Continent	Country	State	Name	IT	SEV
CItr6316	-	-	1B	Cultivar	Europe	United Kingdom	England	Gold Drop	4.75	43.75
CItr6471	-	-	1A	Cultivar	North America	United States	Maryland	Fulcaster	6	67.5
CItr6698	-	-	1A	Breeding	North America	Canada	Saskatchewan	CI 6698	7.5	75
CItr8606	+	-	2	Cultivated	Asia	China	Jiangsu	48	8.5	80
CItr9340	-	-	1B	Landrace	Europe	Czechoslovakia		910R22	2	21
CItr9358	-	-	2	Landrace	Europe	Finland		914R1	6.25	87.5
CItr9362	-	-	1A	Landrace	Europe	Finland		914R5	2	15
CItr10090	-	-	1A	Breeding	North America	United States	Kansas	Kansas 2644	6.75	77.5
CItr10100	-	-	1A	Breeding	North America	United States	Colorado	Turkey Selection	4.25	42.5
CItr11228	-	-	1A	Landrace	Europe	Croatia		Croatia 6	2.75	37.5
CItr11234	-	-	1B	Landrace	Europe	Croatia		Croatia 12	3.75	30
CItr11346	-	-	1A	Cultivated	Europe	Bulgaria		Varna 17	3.75	40
CItr11366	-	-	1A	Cultivated	Europe	Bulgaria		Varna 37	2.75	30
CItr11370	-	-	1A	Cultivated	Europe	Bulgaria		Varna 41	8.5	87.5
CItr11605	-	-	1A	Cultivar	North America	United States	Washington	Hymar	7.75	77.5
CItr11731	-	-	1A	Breeding	North America	United States	Kansas	Kansas No. 343273	6.25	72.5
CItr11849	-	-	1A	Breeding	North America	United States	Indiana	29408-52	9	85
CItr11858	-	-	1B	Cultivar	North America	United States	Missouri	Early Premium	3.75	30
CItr11862	-	-	1B	Cultivar	North America	Canada	Ontario	OAC 104	7.75	80
CItr11984	-	-	1A	Breeding	North America	United States	Nebraska	Nebr. Sel. 4CS-21	4.25	47.5
CItr12523	-	-	1A	Breeding	North America	United States	Nebraska	Nebr. Sel. 383134	3.5	40
CItr12569	-	-	1B	Cultivar	Europe	United Kingdom	England	Holdfast	3	30
CItr13019	-	-	1A	Breeding	North America	United States	Nebraska	Nebr. Sel. 521632	8.25	77.5
CItr13132	-	-	1A	Cultivar	Asia	Korea, South	Kyonggi	Suwon 92	7.25	77.5
CItr13225	+	-	1A	Breeding	North America	United States	Minnesota	III-54-62	2.25	25
CItr13256	-	-	1B	Cultivar	Europe	Netherlands		Alba	2.5	9.25
CItr13701	-	-	1A	Cultivar	North America	United States	Indiana	Knox 62	8.5	87.5
CItr13870	-	-	1A	Breeding	North America	United States	Idaho	A5598-36-3	3.75	42.5
CItr14011	-	-	1A	Breeding	North America	United States	South Dakota	SD 6718	5	62.5
CItr14121	-	-	1B	Genetic	North America	United States	Maryland	Near Isogenic (Pm3b)	6.25	75
CItr14156	-	-	1A	Cultivar	North America	United States	Ohio	Logan	7.5	80
CItr14561	-	-	1B	Cultivar	Europe	France	Ville-de-Paris	Bon Fermier SVP	5.25	57.5
CItr15069	-	-	1B	Breeding	Europe	Sweden	Malmohus	CI 15069	2	3.5
CItr15181	-	-	1B	Cultivar	Europe	Germany		Ferto	2	6.75
CItr15192	+	-	1B	Cultivar	Europe	Croatia		Dubrava	5	52.5
CItr15195	-	-	1B	Cultivar	Europe	Croatia		Kupa	5.75	72.5
CItr15203	-	-	1A	Cultivar	Europe	Spain		Ebro	5	65
CItr15225	-	-	1A	Breeding	Europe	Finland		Jo-03045	2.25	10
CItr15226	-	-	1A	Breeding	Europe	Finland		Jo-03057	4.25	40
CItr15267	-	-	1A	Cultivar	Europe	Italy		Marzotto	4.25	42.5
CItr15310	-	-	2	Landrace	Asia	Afghanistan	Bamian	Darash Hosha	6.5	77.5
CItr15942	-	-	1B	Breeding	South America	Chile	La Araucania	CAR 16	5.25	42.5
CItr15985	-	-	1B	Breeding	South America	Chile	La Araucania	CAR 59	3.25	30
CItr16003	-	-	1B	Breeding	South America	Chile	La Araucania	CAR 76	4.75	50
CItr16032	-	-	1B	Breeding	South America	Chile	La Araucania	CAR 105	4	42.5
CItr16058	-	-	1B	Breeding	South America	Chile	La Araucania	CAR 131	4.5	42.5
CItr16198	-	-	1B	Breeding	South America	Chile	La Araucania	CAR 271	4.5	32.5
CItr16205	-	-	1B	Breeding	South America	Chile	La Araucania	CAR 278	2.5	15
CItr16268	-	-	1B	Breeding	South America	Chile	La Araucania	CAR 341	4.25	35
CItr16273	-	-	1B	Breeding	South America	Chile	La Araucania	CAR 346	2.25	5.5
CItr16323	-	-	1B	Breeding	South America	Chile	La Araucania	CAR 396	3.75	30
CItr16338	-	-	1B	Breeding	South America	Chile	La Araucania	CAR 411	2.5	15
CItr16343	-	-	1B	Breeding	South America	Chile	La Araucania	CAR 416	2.5	12.5
CItr16414	-	-	1B	Breeding	South America	Chile	La Araucania	CAR 487	3	23.75
CItr16444	-	-	1B	Breeding	South America	Chile	La Araucania	CAR 517	2	3.5
CItr16546	-	-	1B	Breeding	South America	Chile	La Araucania	CAR 619	2.5	11.25
CItr16592	-	-	1A	Breeding	South America	Chile	La Araucania	CAR 665	4	40
CItr16595	-	-	1B	Breeding	South America	Chile	La Araucania	CAR 668	3.5	35
CItr16630	-	-	1B	Breeding	South America	Chile	La Araucania	CAR 703	2.75	18.75
CItr16642	-	-	1B	Breeding	South America	Chile	La Araucania	CAR 715	2.75	20
CItr16762	-	-	1B	Breeding	South America	Chile	La Araucania	CAR 835	2.25	6.75
CItr16939	-	-	1B	Breeding	South America	Chile	La Araucania	CAR 1012	3.25	20
CItr17003	-	-	1B	Breeding	South America	Chile	La Araucania	CAR 1076	3.5	20
CItr17064	-	-	1B	Breeding	South America	Chile	La Araucania	CAR 1139	3.5	18.75
CItr17075	-	-	1B	Breeding	South America	Chile	La Araucania	CAR 1150	3.75	27.5
CItr17104	-	-	1B	Breeding	South America	Chile	La Araucania	CAR 1179	4	23.75
CItr17109	-	-	1B	Breeding	South America	Chile	La Araucania	CAR 1184	2.25	21.25
CItr17128	-	-	1B	Breeding	South America	Chile	La Araucania	CAR 1203	4.25	30
CItr17330	-	-	1A	Breeding	North America	United States	Washington	Isoline: Sd1 sd2	9	95
CItr17365	-	-	1B	Landrace	Europe	Macedonia		I/3	4.25	47.5
CItr17376	-	-	1A	Landrace	Europe	Macedonia		I/15	3.5	28.75
CItr17378	.	-	1A	Landrace	Europe	Macedonia		I/17	5.25	41.25
CItr17421	-	-	1A	Cultivar	North America	United States	Indiana	Downy	4	55
CItr17529	-	-	1A	Breeding	North America	United States	Ohio	TN 1649	7.5	82.5
CItr17561	-	-	1A	Breeding	North America	United States	Ohio	OH 106	7.75	82.5
CItr17774	-	-	1B	Breeding	North America	United States	Washington	REA 77-2	2.5	37.5
PI51688	-	-	1B	Landrace	Europe	Netherlands	Gelderland	Geldersche Ris	2	12.5
PI52318	-	-	2	Cultivar	Europe	United Kingdom	England	Benefactor	8.5	90
PI57145	-	-	1B	Landrace	Asia	Georgia		CI 7092	7	55
PI57157	-	-	1A	Landrace	Asia	Georgia		CI 7104	5.25	50
PI57164	-	-	1A	Landrace	Asia	Georgia		CI 7111	6	62.5
PI57185	-	-	1B	Landrace	Asia	Georgia		CI 7132	7.25	72.5
PI62368	-	-	1A	Landrace	South America	Venezuela	Tachira	CI 8363	4	42.5
PI64109	-	-	1A	Cultivar	Europe	Ukraine	Odesa	Kooperatorka	4.75	52.5
PI65564	-	-	1A	Landrace	Europe	Italy	Lombardy	Cologna Veneto	8	87.5
PI68235	-	-	2	Cultivated	Asia	Azerbaijan		408	6	62.5
PI68236	-	-	2	Cultivated	Asia	Azerbaijan		413	7.5	72.5
PI68265	-	-	1A	Cultivated	Asia	Azerbaijan		64	5	52.5
PI68268	-	-	2	Cultivated	Asia	Azerbaijan		67	3.25	26.25
PI68273	-	-	2	Cultivated	Asia	Azerbaijan		100	4	41.25
PI73322	+	-	1A	Landrace	Asia	Azerbaijan		Kanarskaia	7.75	72.5
PI73338	.	-	2	Landrace	Asia	Azerbaijan		2908	4.5	42.5
PI73362	+	-	2	Landrace	Asia	Azerbaijan		1650	4.5	40
PI74298	+	-	2	Landrace	Asia	China	Jiangsu	492	7.75	80
PI74305	+	-	2	Landrace	Asia	China	Jiangsu	533	8.5	85
PI74346	.	-	2	Landrace	Asia	China	Jiangsu	985	8.5	92.5
PI74752	+	-	2	Landrace	Asia	China	Jiangsu	1975	7	75
PI82846	+	-	2	Landrace	Asia	China	Jiangsu	B37B	8.75	92.5
PI82880	+	-	2	Landrace	Asia	China	Jiangsu	C2B	7.75	85
PI82908	+	-	2	Landrace	Asia	China	Jiangsu	C28	8	82.5
PI82912	+	-	2	Landrace	Asia	China	Jiangsu	C32	8	82.5
PI83107	+	-	2	Landrace	Asia	China	Jiangsu	D113	7.75	87.5
PI83248	+	-	2	Landrace	Asia	China	Jiangsu	F24	7.5	80
PI83251	+	-	2	Landrace	Asia	China	Jiangsu	F27	7	72.5
PI83436	+	-	2	Landrace	Asia	China	Jiangsu	I45	5.25	55
PI83515	+	-	2	Landrace	Asia	China	Jiangsu	L1B	8.25	80
PI84527	-	-	2	Landrace	Asia	Uzbekistan	Farghona	176	3.25	33.75
PI86209	-	-	1A	Landrace	Europe	Russian Federation	Leningrad	73424	6.5	72.5
PI87115	+	-	2	Landrace	Asia	Korea, South	Cholla Puk	Komugi Zairaishu	8.5	90
PI87116	+	-	2	Landrace	Asia	Korea, South	Cholla Puk	Nulsu Misu	8.5	92.5
PI87117	.	-	2	Landrace	Asia	Korea, South	Cholla Puk	Ejuiea	8.5	90
PI87987	.	-	2	Landrace	Asia	Korea, North	Hamgyong Puk	Rainugi	8.5	92.5
PI94344	-	-	1A	Landrace	Asia	Armenia		Reasante	3.75	47.5
PI94345	-	-	2	Landrace	Asia	Armenia		Reasante	2.5	12.5
PI94356	-	-	1A	Landrace	Asia	Armenia	Erevan	41	7.75	85
PI94373	-	-	2	Landrace	Asia	Armenia	Erevan	65BPW	8	80
PI94374	-	-	2	Landrace	Asia	Armenia	Erevan	65BSR	6.5	75
PI94375	-	-	2	Landrace	Asia	Armenia	Erevan	66BPR	8	82.5
PI94442	-	-	2	Landrace	Europe	Ukraine	Kiev	123	5.41152	56.1918
PI94450	-	-	1A	Landrace	Europe	Former Soviet Union		131a	5.25	55
PI94454	-	-	2	Landrace	Europe	Former Soviet Union		134	5	70
PI94457	-	-	1A	Landrace	Europe	Ukraine	Khmelnytskyy	137	4.25	52.5
PI94464	-	-	1A	Landrace	Europe	Ukraine		144	7.25	75
PI94468	-	-	1A	Landrace	Europe	Ukraine	Krym	148	5.75	65
PI94479	-	-	1A	Landrace	Asia	Kazakhstan		159	7.5	77.5
PI94481	-	-	1A	Landrace	Europe	Russian Federation	Chelyabinsk	161	5	52.5
PI94484	-	-	1A	Landrace	Europe	Former Soviet Union		164	6.5	67.5
PI94489	-	-	1A	Landrace	Asia	Uzbekistan	Qashqadaryo	169	5.25	62.5
PI94499	-	-	1A	Landrace	Europe	Ukraine	Kharkiv	179	5.5	60
PI94505	-	-	1A	Landrace	Europe	Ukraine	Kharkiv	185	5.41152	59.5251
PI94510	-	-	1A	Landrace	Europe	Ukraine		190	6.25	70
PI94514	-	-	1A	Landrace	Europe	Ukraine	Krym	194	5.25	55
PI107302	-	-	1B	Landrace	Europe	Ireland	Galway	Galway Land Wheat	3.5	30
PI125676	-	-	2	Cultivar	Europe	Austria		Kadolz No. 3	4.25	47.5
PI152259	-	-	1B	Cultivar	Europe	Belgium	Namur	Hybride du Jubile	2.25	5.5
PI152260	-	-	2	Cultivar	Europe	Belgium	Namur	Professeur Delos	7.75	92.5
PI157567	+	-	2	Cultivated	Asia	Korea, South	Kyonggi	Chae Rae	8.75	92.5
PI157575	-	-	1A	Cultivated	Asia	Korea, South	Kyonggi	Nang Rim No. 12	8.75	90
PI157577	+	-	2	Cultivated	Asia	Korea, South	Kyonggi	Nang Rim No. 17	7.75	85
PI157606	-	-	1A	Cultivated	Asia	Korea, South	Kyonggi	Turkey	4.25	60
PI157608	+	-	1A	Cultivated	Asia	Korea, South	Kyonggi	Yuc Song 3	7.75	82.5
PI157904	-	-	1B	Cultivated	Europe	Italy	Tuscany	100P	3	36.25
PI161993	-	-	1A	Cultivar	Europe	Austria	Vienna	Kadolzer	6.25	67.5
PI162002	-	-	2	Cultivar	Europe	Austria	Vienna	Ritzelhofer I	5.5	53.75
PI162588	-	-	1B	Cultivar	Europe	Denmark		Als	1.75	8.75
PI162590	-	-	1B	Cultivated	Europe	United Kingdom	England	Drott Red	4.5	33
PI168711	-	-	1A	Cultivar	South America	Argentina	Buenos Aires	Kanhard Selection Buck	3.25	35
PI171113	-	+	1A	Cultivated	South America	Peru	Lima	O.S.B.	8	92.5
PI172582	-	-	2	Landrace	Asia	Turkey	Elazig	8728	7.5	77.5
PI173497	-	-	1A	Landrace	Asia	Turkey	Elazig	Asure	2.25	7.5
PI174594	-	-	1B	Cultivar	Europe	France		Annie	2.25	10
PI174629	-	-	1B	Cultivar	Europe	France		Epi D'Or	4.25	28.75
PI174649	-	-	1B	Cultivar	Europe	France	Nord	Hybride de Bonnance	2.5	11.75
PI174653	-	-	1B	Cultivar	Europe	France	Nord	Hybride du Joncquois	3	16.25
PI174681	-	-	1B	Cultivar	Europe	France	Nord	Pevele	3.5	40
PI175514	-	-	1A	Cultivar	Europe	Finland		Olympia	6.25	70
PI178184	-	-	2	Landrace	Asia	Turkey	Van	Tir	7.75	87.5
PI180581	-	-	1B	Cultivar	Europe	Germany	Rhineland-Palatinate	Hauters II	3.25	42.5
PI180588	-	-	1B	Cultivar	Europe	Germany	Saxony-Anhalt	Rimpaus Bastard II	3.75	40
PI180610	-	-	1B	Breeding	Europe	Germany	Lower Saxony	Strain No. 1827/47	4.5	55
PI181161	-	-	1B	Cultivar	Europe	Belgium	Brabant	Alba	2.75	10
PI181398	-	-	2	Landrace	Asia	Afghanistan		166	7	67.5
PI181459	-	-	1A	Cultivar	Europe	Finland		Pohjola	2.5	17.5
PI181464	-	-	1B	Cultivar	Europe	Finland		Varma	3.75	40
PI182564	+	-	2	Cultivar	Asia	Japan	Aichi	Norin 9	7.5	85
PI182850	-	-	1A	Cultivar	Europe	Slovakia	West Slovakia	Diosecka 777	3.5	37.5
PI182851	-	-	2	Cultivar	Europe	Czech Republic	Central Bohemia	Hodominska Holica	5.5	57.5
PI183380	.	-	1B	Cultivar	Asia	Japan	Iwate	Norin 10	7	70
PI183383	+	-	2	Cultivar	Asia	Japan	Shimane	Norin 25	8.75	97.5
PI183386	-	-	1A	Cultivar	Asia	Japan	Iwate	Norin 40	6.25	62.5
PI184150	-	-	1A	Landrace	Europe	Bosnia and Herzegovina		Brkulja	6.75	72.5
PI184161	-	-	1B	Landrace	Europe	Bosnia and Herzegovina		Brkulja	4.25	37.5
PI184162	-	-	1A	Landrace	Europe	Bosnia and Herzegovina		Domaca	3.5	42.5
PI184176	-	-	1A	Landrace	Europe	Bosnia and Herzegovina		Brkulja	3.25	32.5
PI184196	-	-	1A	Landrace	Europe	Bosnia and Herzegovina		Domaca	3.25	27.5
PI184197	-	-	1A	Landrace	Europe	Bosnia and Herzegovina		Bjelica	3.5	30
PI184198	-	-	1A	Landrace	Europe	Bosnia and Herzegovina		Bosanka	3.25	35
PI184208	-	-	1A	Landrace	Europe	Serbia		BR 18	3.5	32.5
PI184258	-	-	1B	Cultivated	Europe	Croatia	Osjecko-baranjska zu	R 14	5.5	67.5
PI184260	-	-	1A	Landrace	Europe	Serbia		Banatka	5.25	60
PI184261	-	-	1B	Cultivar	Europe	Croatia		Osjecka Sisulja	4.5	65
PI184855	-	-	1A	Cultivar	Europe	Czechoslovakia		Kadolzer Winterweizen Stamm 3	2.75	27.5
PI184857	-	-	1A	Cultivar	Europe	Austria	Lower Austria	Loosdorfer Winterweizen	3.25	42.5
PI185313	+	-	1A	Breeding	South America	Argentina	Santa Fe	H1024 SEL 49 2818	4.75	70
PI190965	-	-	1A	Cultivar	North America	United States	Virginia	Vahart	5.25	45
PI190985	-	-	1B	Cultivated	Europe	Spain		Akagomugh Involcable Vilmorin	4.5	37.5
PI190998	-	-	1A	Landrace	Europe	Spain		Aragon	3.74485	29.5251
PI191007	-	-	1B	Breeding	Europe	Spain	Zaragoza	2030	3.5	30
PI191014	-	-	1B	Landrace	Europe	Spain	Huesca	Ballobar	3.25	30
PI191202	-	-	1B	Landrace	Europe	Spain	Navarra	Rojo de Pamplona	3.75	47.5
PI191240	-	-	1B	Landrace	Europe	Spain	Tarragona	Jeja de Conesa	2	10
PI191272	-	-	1A	Cultivated	Europe	Belgium		Blanc Precoce	4.25	37.5
PI191287	-	-	1A	Cultivar	Europe	Russian Federation		Tejskaia	4.25	50
PI191303	-	-	1B	Cultivar	Europe	Belgium	Namur	Alba	2.5	6.25
PI191304	-	-	1B	Cultivar	Europe	Belgium	Namur	Bledor	5.5	60
PI191309	-	-	1B	Cultivar	Europe	Belgium	Namur	Rufus	2.75	17.5
PI191335	-	-	1B	Cultivar	Europe	Italy		Inalletabile 96	7	72.5
PI191355	-	-	1A	Cultivated	Europe	Russian Federation		Sofia Pavlikeni	4.75	52.5
PI191361	-	-	1A	Cultivated	Europe	Italy	Emilia-Romagna	Kneja 107	5	55
PI191423	-	-	2	Cultivar	Europe	Denmark		Ideal	6	62.5
PI192030	-	-	1B	Cultivated	Europe	Germany		Roemer	3.25	35
PI192273	-	-	1B	Cultivar	Europe	Austria		Piatti	3	16.25
PI192311	-	-	2	Breeding	Europe	Sweden	Malmohus	3779	4.5	57.5
PI192347	-	-	1B	Cultivar	Europe	Germany		Mauerner Dickkopf	3.75	42.5
PI192379	-	-	1B	Cultivated	Europe	Austria		Schilfweizen	2.5	30
PI192415	-	-	1B	Cultivar	Europe	Denmark		Pajbjerg 184	1.5	5
PI192416	-	-	1B	Cultivar	Europe	Sweden	Malmohus	Ankar II	3.75	30
PI192417	-	-	1B	Breeding	Europe	Sweden		3920	2.25	15.5
PI192561	-	-	1A	Cultivar	Europe	Czechoslovakia		Kasticka Presivkakmen 202	2.5	18.75
PI192582	-	-	1A	Cultivar	Europe	Switzerland		Plantahof 3	2.25	13.75
PI192701	-	-	1B	Cultivar	Europe	Sweden	Malmohus	Saxo	4.5	60
PI192716	-	-	1A	Cultivated	Europe	Lithuania		T de Lituania	3.75	37.5
PI193067	-	-	1B	Cultivar	Europe	Belgium	Namur	Directeur Journee	3.25	40
PI193068	-	-	1B	Cultivar	Europe	Belgium	Namur	Jubile	2.25	10
PI193070	-	-	1B	Cultivar	Europe	Belgium	Namur	Prima	2.25	5
PI193112	-	-	1B	Cultivar	Europe	France		Marival	3	18.75
PI193124	-	-	1B	Cultivar	Europe	Belgium	Namur	Jubilegem	2	13.75
PI193127	-	-	1B	Cultivar	Europe	United Kingdom		Squareheads Master	2.5	15
PI195545	-	-	1A	Cultivar	Europe	Austria		Hohenauer	3.75	42.5
PI195546	-	-	1A	Cultivar	Europe	Austria		Korneuburger	4.25	40
PI197072	-	-	1B	Cultivar	Europe	Sweden	Malmohus	Aros	2.07818	3.5251
PI197639	-	-	1B	Cultivar	Europe	Netherlands	Limburg	Elisabeth	3.25	23.75
PI197640	-	-	1B	Cultivar	Europe	Netherlands	Gelderland	Juliana	2.25	8.75
PI197658	-	-	1B	Cultivar	Europe	Sweden	Malmohus	Eroica	2	8.75
PI197733	-	-	1B	Cultivar	Europe	Sweden	Malmohus	Parl II	2	9.75
PI198267	-	-	1A	Breeding	Oceania	Australia	New South Wales		7.75	90
PI201130	-	-	1B	Cultivar	Europe	Austria	Styria	Alpine Neuzucht 12	4	42.5
PI201138	-	-	1B	Cultivar	Europe	Austria	Upper Austria	Reichersberger Stamm 42	2.25	15
PI207123	-	-	2	Landrace	Asia	Iran		169c	2.25	13
PI209794	-	-	1B	Cultivar	Europe	Germany	Lower Saxony	Heines VII	4.5	52.5
PI210371	-	-	2	Landrace	Asia	Iran	Hamadan		6	70
PI210485	-	-	2	Landrace	Asia	Iran	Tehran	3883	8.25	85
PI213679	-	-	1A	Breeding	South America	Argentina	Buenos Aires	Buck 12/52	3	31.25
PI215628	-	-	1A	Cultivar	Europe	Finland	Hame	Vakka	2.5	18.75
PI221343	-	-	1B	Breeding	Europe	Hungary		Dioszegi K 85/6	2.25	20
PI221354	-	-	1B	Cultivar	Europe	Slovakia	East Slovakia	Hodoniska Holice	5.5	60
PI221355	-	-	1A	Cultivar	Europe	Czechoslovakia		Horicka	2.75	21.25
PI221384	-	-	1B	Cultivar	Europe	Croatia		U-1	7.25	82.5
PI221391	-	-	1A	Cultivar	Europe	Czech Republic	South Moravia	Zidlohoviska Podhorka	3.75	32.5
PI221699	-	-	2	Cultivated	Asia	Indonesia		3	8.5	90
PI221700	-	-	1A	Cultivated	Asia	Indonesia		5	4.75	40
PI222650	-	-	2	Landrace	Asia	Iran	East Azerbaijan	1620	5.75	67.5
PI222673	-	-	2	Landrace	Asia	Iran	East Azerbaijan	1664	6.25	70
PI225265	-	-	2	Landrace	Asia	Iran		79	3.75	32.5
PI225275	-	-	2	Landrace	Asia	Iran		89	3.25	32.5
PI231424	-	-	1A	Cultivar	Asia	Japan	Hokkaido	Akasabishirazu 1	7	75
PI231426	-	-	1A	Cultivar	Asia	Japan	Hokkaido	Norin 8	3.25	37.5
PI232946	-	-	1A	Cultivar	Europe	Hungary		Bankuti 8000	4.5	60
PI234707	-	-	1A	Cultivated	Europe	Ukraine	Odesa		3.5	40
PI235229	-	-	1A	Cultivar	Asia	Japan	Hokkaido	Norin 8	8.25	85
PI238406	-	-	2	Breeding	Africa	Kenya	Rift Valley	358-R.3.C	6.5	72.5
PI239087	-	-	2	Cultivar	Europe	Germany	Saxony	Mahndorfer_Tempo	2.25	8.75
PI242501	-	-	2	Cultivar	Europe	Italy	Emilia-Romagna	Funone	8.25	85
PI242502	-	-	2	Cultivar	Europe	Italy	Emilia-Romagna	Funotto	8.25	87.5
PI243674	-	-	2	Landrace	Asia	Iran	Kordestan	5396	7.75	85
PI243682	-	-	2	Landrace	Asia	Iran		5405	8.25	87.5
PI243777	-	-	2	Landrace	Asia	Iran	Esfahan	5520	9	95
PI244858	+	-	1B	Cultivar	Europe	Italy		Vivenza	5.25	60
PI245514	-	-	2	Landrace	Asia	Afghanistan		3344	4.5	47.5
PI254020	-	-	1A	Cultivated	Europe	Europe			4.75	52.5
PI254021	-	-	1A	Cultivated	Europe	Europe			4	52.5
PI254037	-	-	1A	Cultivated	Europe	Europe			4.25	47.5
PI254043	-	-	1A	Cultivated	Europe	Europe			4	50
PI254045	-	-	1A	Cultivated	Europe	Europe			5.74485	59.5251
PI254046	-	-	1A	Cultivated	Europe	Europe			3.75	42.5
PI254048	-	-	1A	Cultivated	Europe	Europe			2.5	32.5
PI254049	-	-	1A	Cultivated	Europe	Europe			4.5	57.5
PI254052	-	-	1A	Cultivated	Europe	Europe			7.25	82.5
PI254057	-	-	1A	Cultivated	Europe	Europe			7.25	82.5
PI254060	-	-	1A	Cultivated	Europe	Europe			4	45
PI254061	-	-	1A	Cultivated	Europe	Europe			4	45
PI254068	-	-	1B	Cultivated	Europe	Europe			2.25	15
PI254069	-	-	1A	Cultivated	Europe	Europe			4	45
PI254070	-	-	1A	Cultivated	Europe	Europe			5.25	50
PI254073	-	-	1A	Cultivated	Europe	Europe			3.25	21.25
PI254080	-	-	1A	Cultivated	Europe	Europe			2.75	37.5
PI254834	-	-	1B	Cultivar	Europe	Austria		Drauhefener Kolben	2.25	11.25
PI254838	-	-	1A	Cultivar	Europe	Austria		Korneuburger Grannen	4	37.5
PI254844	-	-	1B	Cultivar	Europe	Austria		Primus	4	35
PI259889	-	-	1B	Cultivar	Europe	Italy	Latium	San Pastore	5.75	57.5
PI262580	-	-	1A	Cultivar	Europe	Ukraine	Odesa	Odesskaja 16	3.75	40
PI262594	-	-	1A	Cultivar	Europe	Belarus	Brest	Vysokelitovskaya	3	27.5
PI262596	-	-	1A	Cultivar	Europe	Lithuania		Dankovi	3.75	37.5
PI262600	+	-	2	Cultivar	Europe	Ukraine	Krym	Krymka	8.25	85
PI262603	-	-	2	Landrace	Asia	Azerbaijan		Hydri Bugda	2	7.5
PI262605	-	-	2	Landrace	Asia	Turkmenistan		Karagach	2.25	12.5
PI262609	-	-	2	Landrace	Asia	Armenia		Gyulgyani	3.25	28.75
PI262615	-	-	1A	Landrace	Europe	Moldova		Todireshti	4.75	60
PI262616	-	-	1A	Cultivar	Europe	Ukraine	Kiev	Belocerkovskaja 198	4.75	62.5
PI262634	-	-	1B	Cultivar	Europe	Russian Federation	Novgorod	Borovichskaya	2.25	5
PI262653	-	-	1A	Landrace	Europe	Moldova		Beltskaya Mestnaya	5	52.5
PI262654	-	-	1B	Cultivar	Asia	Kyrgyzstan		Batkan Krasnaya	3.75	47.5
PI262662	-	-	1A	Cultivar	Europe	Russian Federation	Voronezh	Stepnaja 135	7.25	77.5
PI263562	-	-	1B	Cultivar	Europe	Switzerland	Vaud	Mont Calme 245	3.75	37.5
PI264269	-	-	1B	Cultivar	Europe	Sweden	Malmohus	Diana	3.25	37.5
PI264643	-	-	1B	Cultivar	Europe	Belgium	Namur	Fleuron	2	6.75
PI264644	-	-	1B	Cultivar	Europe	Belgium	Namur	Hesbignon	2.25	8.75
PI264646	-	-	1B	Cultivar	Europe	Belgium	Namur	Stella	1.75	6.25
PI265484	-	-	1A	Cultivar	Europe	Finland		Varma	3.25	37.5
PI266142	+	-	1B	Cultivar	Europe	Italy	Latium	Damiano Chiesa	8.25	87.5
PI267151	-	-	1A	Cultivar	Europe	Russian Federation	Voronezh	Stepnaya	7.5	80
PI268069	-	-	1A	Cultivar	Europe	Hungary		Bankuti 1201	2.5	27.5
PI269407	-	-	2	Landrace	Asia	Afghanistan	Kabul	322	5.75	70
PI272351	-	-	1A	Cultivar	Europe	Hungary	Pest	Hezohegyesi 7286	3.75	45
PI272361	-	-	1A	Cultivar	Europe	Hungary	Szolnok	Karcagi 1042	3.25	30
PI272369	-	-	1A	Cultivar	Europe	Hungary		Lovaszpatonai 1504	3	32.5
PI272374	-	-	1A	Landrace	Europe	Hungary	Pest	Barabas-Fele	3.75	45
PI272384	-	-	1A	Cultivar	Europe	Hungary		Arpadhalmi 267	4	37.5
PI272411	-	-	1A	Cultivar	Europe	Hungary	Gyor-Sopron	Eszterhazai Mindenes	3.25	42.5
PI272422	-	-	1A	Cultivar	Europe	Hungary	Heves	Hatvani 1103	4	37.5
PI272426	-	-	1A	Cultivar	Europe	Hungary	Heves	Hatvani 5542	3.5	45
PI272433	-	-	1A	Cultivar	Europe	Hungary		Lovaszpatonai 157	2.75	27.5
PI272468	-	-	1A	Breeding	Europe	Hungary		Bankuti 23-46	3.25	31.25
PI272490	-	-	1A	Breeding	Europe	Hungary		Perbetei 35/419	3.5	50
PI274656	-	-	1A	Cultivar	Europe	Poland		Barbarossa Podolanka	3.5	32.5
PI277111	-	-	1A	Cultivar	Europe	Ukraine	Kiev	Belocerkovskaja 198	4.5	47.5
PI277112	-	-	1A	Cultivar	Europe	Ukraine	Kiev	Lesostepka 75	2.75	30
PI278185	-	-	1A	Cultivar	Europe	Austria		Immendorfer Kolben	3.75	37.5
PI278186	-	-	1B	Cultivar	Europe	Austria	Carinthia	Dr. Lassers Hellkorn	2.25	15
PI278196	-	-	1A	Landrace	Europe	Bulgaria		Varna 2	5	50
PI278199	-	-	1A	Landrace	Europe	Bulgaria		Varna 7	7.75	82.5
PI278249	-	-	1A	Landrace	Europe	Germany		Ostmarker	4.25	47.5
PI278289	-	-	1A	Landrace	Europe	Greece	Macedonia	Salonika 12	4.74485	52.8584
PI278310	-	-	1B	Cultivar	Europe	Netherlands	Groningen	Lovink	3.75	32.5
PI278315	-	-	1A	Cultivar	Europe	Hungary		Szekacs 267	3.25	28.75
PI278318	-	-	1A	Landrace	Europe	Hungary		Hungarian 3	3	25
PI278326	-	-	1A	Cultivar	Europe	Hungary	Heves	Hatvani 1119	3	21.25
PI278362	-	-	1B	Cultivar	Europe	Italy	Latium	Vittorio Veneto	4.25	47.5
PI278421	-	-	1A	Cultivated	Europe	Romania		Roumanian Autumn	6	67.5
PI278422	-	-	1A	Cultivated	Europe	Romania		Sandu 22	2.5	25
PI278423	-	-	1A	Cultivated	Europe	Romania		Filipescu	3.25	35
PI278424	-	-	1A	Landrace	Europe	Romania		Balan de Figanesti	4	42.5
PI278427	-	-	1A	Cultivated	Europe	Romania		Secureni	4.41152	49.5251
PI278431	-	-	1A	Cultivated	Europe	Romania		B 1	2.75	23.75
PI278432	-	-	1A	Cultivated	Europe	Romania		Lukasievici	5.5	60
PI278447	-	-	1A	Cultivar	Europe	Ukraine	Vinnytsya	Banatka Jubileinaja	4	47.5
PI278451	-	-	1A	Cultivated	Europe	Russian Federation	Ivanovo	Blaue Dame	4	37.5
PI278454	-	-	1A	Cultivated	Europe	Former Soviet Union		Hors Concours	4.5	52.5
PI278457	-	-	1A	Cultivated	Europe	Former Soviet Union		Belosiornaia	8.5	85
PI278458	-	-	1A	Cultivated	Europe	Former Soviet Union		Dymchatka	3.25	47.5
PI278475	-	-	1A	Cultivated	Europe	Former Soviet Union		S 149	2.5	21.25
PI278491	-	-	2	Landrace	Asia	Uzbekistan		2447	7	67.5
PI278515	-	-	1B	Cultivar	Europe	Denmark		Trifolium 14	2	3.5
PI278517	-	-	1B	Cultivar	Europe	Sweden	Malmohus	Pansar	1.5	3
PI278522	-	-	1B	Cultivar	Europe	Sweden	Malmohus	Iron	2	3.5
PI278539	-	-	1A	Landrace	Asia	Syria		Aleppo 10	8	85
PI278568	-	-	1B	Cultivar	Europe	United Kingdom		Master's New Yeoman	1.75	6.25
PI278589	-	-	1B	Landrace	Europe	United Kingdom		White Victoria	1.5	3
PI278590	-	-	1B	Cultivated	Europe	United Kingdom		Winter Bearded	1.5	4.25
PI278595	-	-	1B	Cultivar	Europe	United Kingdom		Little Tich	2.25	5.5
PI278609	-	-	1A	Landrace	Europe	Bosnia and Herzegovina		Sarajevo 15	4	42.5
PI278612	-	-	1A	Landrace	Europe	Bosnia and Herzegovina		Sarajevo 18	4.25	45
PI278613	-	-	1A	Landrace	Europe	Croatia		Dalmatia 2	4.25	42.5
PI278614	-	-	1A	Landrace	Europe	Croatia		Dalmatia 3	4.5	47.5
PI278623	-	-	1A	Landrace	Europe	Croatia		Crotia 11	3.5	37.5
PI278627	-	-	1A	Landrace	Europe	Serbia		Belgrade 1	3	27.5
PI278635	-	-	1B	Landrace	Europe	Macedonia		Macedonian 14	3.25	30
PI282687	-	-	1A	Cultivar	Europe	Russian Federation	Krasnodar	Bezostaja 1	6.5	62.5
PI282905	-	-	1B	Cultivated	South America	Argentina	Buenos Aires	Professeur Journee	2.25	4.25
PI283865	-	-	1B	Cultivar	Oceania	New Zealand		Solid-Straw Velvet	2	4.25
PI283866	-	-	1B	Cultivated	Oceania	New Zealand		Sensation	5.25	47.5
PI283883	-	-	2	Landrace	Asia	Afghanistan		Echinoides	6.25	57.5
PI284531	-	-	1B	Cultivar	Europe	Italy	Tuscany	Acciaio	8	80
PI284548	-	-	1B	Cultivar	Europe	Belgium	Namur	Hesbignon	2.5	5.5
PI284551	-	-	1B	Cultivar	Europe	Belgium	Brabant	Leda	2.25	5
PI284654	-	-	1A	Cultivated	Europe	Serbia		Dakota	5.5	67.5
PI285752	.	-	1A	Breeding	Europe	Poland			2.75	22.5
PI285758	-	-	1A	Cultivar	Europe	Poland		Wysokolitewka Pulawska	3.5	37.5
PI285773	-	-	1A	Cultivated	Europe	Poland		Edel Epp Markowicka	4	27.5
PI285775	-	-	1B	Cultivar	Europe	Poland		Graniatka Zachodnia	5	50
PI285797	-	-	1A	Cultivar	Europe	Poland		Sobieszynska 44	3.75	52.5
PI285816	-	-	1A	Cultivar	Europe	Hungary		Bankuti 1205	4.25	42.5
PI285827	-	-	1B	Cultivar	Europe	Former Soviet Union		Erythrospermum 0211	4.75	47.5
PI285828	-	-	1A	Cultivar	Europe	Ukraine	Kharkiv	Erythrospermum 917	5.75	57.5
PI285834	-	-	1A	Cultivar	Europe	Hungary	Heves	Hatvani 1119	2.75	26.25
PI285846	-	-	1A	Cultivated	Europe	Poland		Kneza 301	6.5	72.5
PI285860	-	-	1A	Cultivated	Europe	Poland		Odwoszcz	4.07818	24.5251
PI285880	-	-	1A	Cultivar	Europe	Slovakia	West Slovakia	Radosinska	3.25	26.25
PI285896	-	-	1A	Cultivated	Asia	Japan		Akakkowa Aka	6.5	72.5
PI285905	-	-	1A	Cultivar	Europe	Slovakia	East Slovakia	Hodoninska Halina	3.25	32.5
PI285921	-	-	1A	Cultivated	Europe	Poland		Stylowa	3.5	37.5
PI285934	-	-	1B	Cultivated	Europe	Poland		Cicin 186	6.5	70
PI285939	-	-	1B	Cultivar	Europe	Germany		Dornburger Heils Dickkopf	4.5	45
PI285950	-	-	1B	Cultivar	Europe	Germany	Rhineland-Palatinate	Hauters II	5.75	65
PI285953	-	-	1B	Cultivar	Europe	Germany	Lower Saxony	Heines VI	3.5	23.75
PI285956	-	-	1B	Cultivar	Europe	Slovakia	East Slovakia	Hodoninska Universalni	5	47.5
PI285999	-	-	1A	Cultivated	Europe	Poland		Ruska	3	26.25
PI286017	-	-	1B	Cultivated	Europe	Poland		Wisclawicka Wczesna	5.25	60
PI286030	-	-	1A	Cultivated	Europe	Poland		For East 32996	6.07818	66.1918
PI286051	-	-	1A	Cultivated	Europe	Poland		Viestura	6.25	65
PI286524	-	-	1B	Cultivar	Europe	Netherlands		Mado	2.25	12.5
PI286526	-	-	1A	Breeding	Europe	United Kingdom	England	TB 106/40	4.5	52.5
PI292997	-	-	1B	Breeding	Europe	United Kingdom	England	TP 114/41-43-44	4.75	57.5
PI292998	-	-	1B	Breeding	Europe	United Kingdom	England	TP 114/78-79	6	57.5
PI293917	-	-	1A	Cultivated	North America	Cuba			7.25	75
PI293918	-	-	1A	Cultivar	Europe	Ukraine	Odesa	Michurinka	3.75	52.5
PI294570	-	-	1A	Cultivar	Europe	Italy		Cologna Lunga	4.25	55
PI294888	-	-	1A	Cultivated	Europe	Bulgaria		Pudmericka Cervenoclasa	2.25	16.75
PI294897	-	-	1A	Cultivated	Europe	Bulgaria		Beljska 56	4.25	60
PI294901	-	-	1A	Cultivated	Europe	Bulgaria		Damianiza	3.25	45
PI294930	-	-	1A	Cultivated	Europe	Bulgaria		Titscha	3.5	52.5
PI294940	-	-	1A	Cultivated	Europe	Bulgaria		Dsali Sura 35-3	2.75	23.75
PI294956	-	-	1A	Cultivated	Europe	Bulgaria		Murgasch	2.5	26.25
PI294984	-	-	1B	Cultivated	Europe	Bulgaria		Facur Mestnii	2.25	16.25
PI294994	-	-	2	Cultivated	Europe	Bulgaria		Strelinskaja Mestnaja	8.25	87.5
PI295002	+	-	2	Cultivated	Europe	Bulgaria		Bjansui Sja Mai	7.5	80
PI295349	-	-	1A	Cultivar	Europe	Russian Federation	Omsk	Mil'turum 321	5.25	55
PI298405	-	-	1B	Cultivar	Europe	France		Druchamp 1940	2	3.5
PI300950	-	-	1B	Cultivar	Europe	Germany	Lower Saxony	Hanno	2.5	11.25
PI304090	-	-	1A	Cultivar	Europe	Romania		Baragan 12	3.5	42.5
PI304092	+	-	1A	Cultivar	Europe	Russian Federation	Krasnodar	Bezostaja 1	5.25	62.5
PI304095	-	-	1A	Cultivar	Europe	Romania		Cenad 512	3	32.5
PI304098	+	-	1A	Breeding	Europe	Romania		I.C.A. 495B	6.75	77.5
PI304101	-	-	1A	Cultivar	Europe	Bulgaria		Nr. 301	5.5	67.5
PI304105	+	-	1A	Cultivated	Europe	Romania	Bucharest	520B	5.25	72.5
PI306510	-	-	1A	Cultivated	Europe	Romania		Tiganesti 906	3.5	42.5
PI306512	-	-	1A	Cultivated	Europe	Romania		Zarea 147	4.5	45
PI306565	-	-	1A	Cultivated	Europe	Romania		2874	7	77.5
PI306566	-	-	1A	Cultivated	Europe	Romania		2878	5	62.5
PI308133	-	-	1B	Landrace	Europe	Netherlands		Rode Ris	3.25	35
PI314558	+	-	1A	Landrace	Europe	Russian Federation	Krasnodar	253	4.75	42.5
PI315840	-	-	1B	Cultivar	Europe	Netherlands	South Holland	Apollo	2	3.5
PI315844	-	-	1B	Cultivar	Europe	Netherlands	South Holland	Flevina	3.25	42.5
PI315845	-	-	1B	Cultivar	Europe	Netherlands	South Holland	Hector	3.5	35
PI315847	-	-	1B	Cultivar	Europe	Netherlands		Mado	2	6.75
PI315851	-	-	1B	Cultivar	Europe	Netherlands		Wodan	4.75	47.5
PI315963	-	-	1B	Cultivar	Europe	France	Nord	AA Blondeau	2.75	22.5
PI315976	-	-	1B	Cultivar	Europe	France	Nord	Chambord	4	40
PI315997	-	-	1B	Cultivar	Europe	France	Nord	Moeres	2.75	20
PI316001	-	-	1B	Cultivar	Europe	France	Nord	Palmaress	3.75	47.5
PI316002	-	-	1B	Cultivar	Europe	France		Primepi	2.25	16.25
PI316424	-	-	1B	Cultivar	Europe	Denmark		Viking	2.25	15
PI316428	-	-	1A	Breeding	Europe	Serbia		Bc3898/62	3.5	28.75
PI320489	-	-	1A	Cultivar	Europe	Sweden	Malmohus	Trond	2.75	35
PI321902	-	-	1A	Landrace	Asia	Turkey	Erzurum	B-871	2	14.25
PI323411	+	-	1B	Breeding	Europe	Croatia		Rubinka 9/18	4.5	55
PI323413	+	-	1B	Cultivated	Europe	Croatia		Vigorka 37/16	5.75	77.5
PI323634	+	-	1B	Cultivar	Europe	Serbia		NS 732	7.25	85
PI325530	-	-	1B	Cultivar	Asia	Korea, South		Yung Kwang	8.5	85
PI326301	-	-	1A	Cultivar	Asia	Kazakhstan		Alabasskaja	3.75	55
PI330406	-	-	1B	Cultivar	Europe	Czech Republic	East Bohemia	Lada	2	8.75
PI337650	-	-	2	Landrace	Asia	Afghanistan		Surkhcha Paghmani	8	80
PI338357	-	-	1B	Cultivar	Europe	Belgium	East Flanders	Brigit	4	47.5
PI338358	-	-	1B	Cultivar	Europe	Belgium	Namur	Cama	2.5	13.75
PI338360	-	-	1B	Cultivar	Europe	Belgium	Namur	Mina	2	3.5
PI338387	-	-	1B	Cultivar	Europe	Poland		C 48	3.5	52.5
PI338388	-	-	1B	Cultivar	Europe	Poland		C 517	2.25	9.25
PI338389	-	-	1B	Cultivar	Europe	Poland	Poznan	Dankowska Biala	2	11.25
PI338390	-	-	1A	Cultivar	Europe	Poland	Lodz	Eka Nowa	2.75	30
PI338401	-	-	1B	Cultivar	Europe	Poland	Poznan	Szelejewska	2	6
PI338402	-	-	1A	Cultivar	Europe	Poland	Krakow	Wysokolitewka Sztywnosloma	4.5	45
PI338403	-	-	1B	Cultivar	Europe	Poland	Poznan	Zelazna	2	3.5
PI338533	-	-	1A	Cultivar	Europe	Greece	Macedonia	Pindos	7.25	80
PI339845	-	-	1B	Cultivar	Europe	France	Loiret	Etendard	2	6
PI339857	-	-	1B	Cultivar	Europe	France	Nord	Roisel	2.25	8.75
PI340665	-	-	1B	Cultivated	Europe	Netherlands	Gelderland	Albania V	3.25	30
PI340685	-	-	1B	Cultivar	Europe	France		Coutiches	6	67.5
PI340690	-	-	1A	Cultivar	Europe	Former Soviet Union		Djurabl	4.75	50
PI340717	-	-	1B	Cultivar	Europe	Germany		Langenstein 3484	2.25	6.25
PI340733	-	-	1B	Cultivar	Europe	Belgium	Namur	Panter	3.5	45
PI340737	-	-	1B	Cultivar	Europe	Russian Federation	Moscow	PPG-1	2.25	13
PI340740	-	-	1B	Cultivar	Europe	United Kingdom		Redman	2.5	26.25
PI340762	-	-	1B	Cultivar	Europe	Denmark	Copenhagen	Trifolium	2.25	13.75
PI342604	-	-	1B	Cultivar	Europe	Netherlands	Limburg	Elisabeth	2.5	17.5
PI342606	-	-	1B	Cultivar	Europe	Netherlands	Gelderland	Essex Fluweelkaf	2	10.5
PI342612	-	-	1B	Cultivar	Europe	Netherlands	Gelderland	Vada	3	18
PI344545	-	-	1A	Cultivated	Europe	Croatia	Zagrebacka zupanija		5.25	60
PI345159	-	-	1A	Landrace	Europe	Serbia		158-V/5-A	4.75	57.5
PI345205	-	-	1A	Landrace	Europe	Serbia		204-VI/9-A	3.75	40
PI345238	-	-	1A	Landrace	Europe	Macedonia		237-VII/2	4.34947	37.5961
PI345244	-	-	1A	Landrace	Europe	Macedonia		243-VII/4	4.5	40
PI345319	-	-	1A	Landrace	Europe	Macedonia		319-VII/38	4.5	52.5
PI345355	-	-	1A	Landrace	Europe	Montenegro		354A-I/7	6.25	62.5
PI345356	-	-	1A	Landrace	Europe	Montenegro		355-I/8	5.5	65
PI345409	-	-	1A	Landrace	Europe	Bosnia and Herzegovina		408-IV/61	5	57.5
PI345411	-	-	1A	Landrace	Europe	Bosnia and Herzegovina		410-IV/63	7.75	77.5
PI345417	-	-	1A	Landrace	Europe	Bosnia and Herzegovina		416-V/69	5.25	62.5
PI345451	-	-	1A	Landrace	Europe	Bosnia and Herzegovina		450-IX/106	7.5	75
PI345456	-	-	1A	Landrace	Europe	Bosnia and Herzegovina		455-X/111	3.5	45
PI345468	-	-	1A	Landrace	Europe	Serbia		466a	5.5	60
PI345476	-	-	1A	Landrace	Europe	Serbia		473	4	52.5
PI346424	-	-	1B	Cultivated	Europe	Former Yugoslavia		29/60	5	60
PI347180	-	-	1A	Landrace	Asia	Afghanistan	Lowgar	Sirhosha	4.25	40
PI347188	-	-	2	Landrace	Asia	Afghanistan		Garma	8.75	90
PI347225	-	-	2	Landrace	Asia	Iran		FAO 26.210	5.5	62.5
PI347227	-	-	1A	Landrace	Asia	Iran		FAO 26.213	8.75	90
PI349926	+	-	1A	Landrace	Europe	Serbia		510-I/1	4	41.25
PI349939	-	-	1B	Landrace	Europe	Serbia		523-II/1	3.5	25
PI349959	-	-	1A	Landrace	Europe	Serbia		547-III/3	3.75	45
PI350046	-	-	1A	Landrace	Europe	Serbia		650-IV/6	3.5	42.5
PI350070	-	-	1A	Landrace	Europe	Serbia		676-VI/1	3.5	40
PI350118	-	-	1A	Landrace	Europe	Serbia		736-VII/1	4.5	47.5
PI350148	-	-	1B	Landrace	Europe	Macedonia		771-VII/12	3.5	42.5
PI350150	-	-	1A	Landrace	Europe	Macedonia		772-VII/14	3.75	47.5
PI350254	-	-	1A	Landrace	Europe	Bosnia and Herzegovina		896-IX/1	4.5	60
PI350256	-	-	1B	Landrace	Europe	Bosnia and Herzegovina		898/1-IX/1	4	42.5
PI350260	-	-	1B	Landrace	Europe	Bosnia and Herzegovina		904-IX/3	3	35
PI350264	-	-	1B	Landrace	Europe	Bosnia and Herzegovina		908-IX/4	3	35
PI350267	-	-	1B	Landrace	Europe	Bosnia and Herzegovina		911-IX/4	3	35
PI350269	-	-	1A	Landrace	Europe	Bosnia and Herzegovina		914-IX/6	2.75	21.25
PI350881	-	-	1A	Landrace	Europe	Switzerland	Valais	69Z2.7/1147D	4.5	52.5
PI350885	-	-	1A	Landrace	Europe	Switzerland	Valais	69Z2.11/1147I	3.25	40
PI350901	-	-	1A	Landrace	Europe	Switzerland	Valais	69Z2.28/862D	2.25	11.25
PI350905	-	-	1B	Landrace	Europe	Switzerland	Valais	69Z2.32/840C	2.5	16.25
PI350910	-	-	1A	Landrace	Europe	Switzerland	Valais	69Z2.37/847H	4.75	45
PI350927	-	-	1B	Landrace	Europe	Switzerland	Valais	69Z2.55/893B	5.5	52.5
PI350939	-	-	1A	Landrace	Europe	Switzerland	Valais	69Z2.67/910D	4.25	45
PI350953	-	-	1A	Landrace	Europe	Switzerland	Valais	69Z2.82/466B	2	10
PI350959	-	-	1B	Landrace	Europe	Switzerland	Valais	69Z2.88/7B	6	72.5
PI350962	-	-	1A	Landrace	Europe	Switzerland	Valais	69Z2.91/428IA	3	25
PI350972	-	-	1B	Landrace	Europe	Switzerland	Valais	69Z2.102/85A	2.25	15
PI350974	-	-	1A	Landrace	Europe	Switzerland	Valais	69Z2.104/672A	3.25	36.25
PI351005	-	-	1A	Landrace	Europe	Switzerland	Valais	69Z2.136/639D	3.75	45
PI351010	-	-	1A	Landrace	Europe	Switzerland	Valais	69Z2.141/820B	2.75	30
PI351046	-	-	1A	Landrace	Europe	Austria	Tirol	69Z2.179/1380C	2.75	23.75
PI351163	-	-	1A	Cultivated	Europe	Romania		Sandu Aldea	3.41152	36.1918
PI351172	-	-	1B	Cultivar	Europe	Switzerland	Zurich	Rothenbrunnen 32	3.25	28.75
PI351174	-	-	1B	Cultivar	Europe	Switzerland	Vaud	Plaine	3.75	32.5
PI351182	.	-	1B	Cultivar	Europe	Italy	Latium	Sabina	3	27.5
PI351201	-	-	1B	Cultivar	Europe	Belgium	Namur	Jubile II	3.5	36.25
PI351202	-	-	1B	Cultivar	Europe	Russian Federation	Moscow	Moskovskaja 02460	2.25	15.5
PI351207	-	-	1A	Cultivated	Europe	Former Soviet Union		Malakof	3.5	42.5
PI351217	-	-	1A	Cultivated	Europe	Czechoslovakia		Nevodvorska Niva	3	40
PI351234	-	.	1B	Cultivar	Europe	France	Nord	Hatif de Wattines	3.41152	32.8584
PI351247	-	-	1B	Cultivar	Europe	Norway		Fram	2.75	30
PI351268	-	-	1B	Cultivar	Europe	Germany	Bavaria	Graf Toerring II	4.75	52.5
PI351270	-	-	1B	Cultivar	Europe	Switzerland		Alpine Neuzucht	4	28.75
PI351313	-	-	1B	Breeding	Europe	Denmark		Abed 8-41	1.75	10
PI351314	-	-	1B	Cultivar	Europe	France	Yvelines	Hybride de la Noue	2.75	13.75
PI351326	-	-	1B	Cultivar	Europe	Germany		Draegers Dickkopf III	2.25	4.25
PI351330	-	-	1B	Cultivar	Europe	Germany		Siegerlander Neu	4.75	57.5
PI351333	-	-	1B	Cultivar	Europe	Germany	Schleswig-Holstein	Marquardt II	3.25	27.5
PI351338	-	-	1B	Breeding	Europe	Germany		K43 Kienles	3.41152	32.8584
PI351341	-	-	1A	Cultivar	Europe	Austria		Hohenauer Kolben	3.25	47.5
PI351342	-	-	1A	Breeding	Europe	Austria		T-976	3.25	42.5
PI351359	-	-	1B	Cultivar	Europe	Switzerland	Vaud	Haute Broye	2.75	17.5
PI351362	-	-	1A	Cultivar	Europe	Switzerland	Vaud	Pailly	2.25	10.5
PI351394	-	-	1B	Breeding	Europe	Switzerland	Vaud	Nostrano Variation	4.5	50
PI351397	-	-	1A	Cultivar	Europe	Switzerland	Vaud	Geneve Gros	2.75	23.75
PI351406	-	-	1B	Cultivar	Europe	France		P.L.M.	2.5	22.5
PI351410	-	-	1B	Cultivar	Europe	France		Lemaire 4	2.5	11.25
PI351417	-	-	1B	Cultivar	Europe	France	Ville-de-Paris	Hatif Inversable	4.25	52.5
PI351426	-	-	1B	Cultivar	Europe	France	Yvelines	Cloches 32	2.25	9.25
PI351439	-	-	1B	Cultivar	Europe	Belgium	Namur	Tresor 18	2.75	21.25
PI351461	-	-	1B	Breeding	Europe	Italy		62/9 (ID)	2.5	22.5
PI351463	-	-	1A	Cultivar	Europe	Belgium	Namur	Prince Leopold	2.25	18.75
PI351467	-	-	1B	Cultivar	Europe	Sweden	Malmohus	Sol	2	4.25
PI351474	-	-	1B	Cultivated	Europe	Estonia		Reval	2.75	26.25
PI351506	+	-	1A	Breeding	South America	Argentina		Redomon Selection	4	50
PI351509	-	-	1B	Cultivar	Europe	Denmark		Als	2.5	13
PI351526	-	-	1B	Breeding	Europe	Italy		0.10	6.5	72.5
PI351580	-	-	1A	Cultivar	Europe	Norway		Moystad 0944	5	57.5
PI351581	-	-	1A	Cultivar	Europe	Norway		Sigyn II	5.75	57.5
PI351595	-	-	1A	Landrace	Asia	India		Chitral	2	15
PI351620	-	-	1A	Cultivated	Europe	Bulgaria		Rousse 14	3.75	40
PI351626	-	-	1A	Cultivar	Europe	Hungary	Gyor-Sopron	Udvaros 2	3	27.5
PI351669	-	-	1B	Breeding	Europe	Italy		St 8/12	4.25	40
PI351861	-	-	2	Cultivar	Europe	Former Soviet Union		Graecum 48	5.5	62.5
PI351952	-	-	1B	Cultivar	Europe	Germany	Mecklenburg-W.P.	Welo	6.25	70
PI351983	-	-	1B	Breeding	Europe	Switzerland	Zurich	A 912	3.75	35
PI352032	-	-	1A	Cultivar	Europe	France	Nord	Floress	2.75	20
PI352095	-	-	1B	Breeding	Europe	Sweden	Malmohus	SV 59559	2	5.5
PI352151	-	-	1B	Cultivar	Europe	Germany	Bavaria	Caro	5	47.5
PI352152	-	-	1B	Cultivar	Europe	Germany	Bavaria	Berthold	2.25	10
PI352164	-	-	1B	Cultivar	Europe	France	Ville-de-Paris	Moisson	2	13.75
PI352226	-	-	1A	Landrace	Europe	Austria		Niederndorferberg 1380C	3.25	28.75
PI352284	-	-	1B	Cultivar	Europe	Netherlands	South Holland	Staring	2.5	10.5
PI352290	-	-	1B	Cultivar	Europe	Netherlands		Demeter	1.5	3
PI352312	-	-	1B	Cultivar	Europe	Poland		Wysokolitewka	5.25	55
PI352316	-	-	1B	Cultivar	Europe	Netherlands		Falco	2.5	20
PI355733	-	-	1A	Cultivar	Europe	Ukraine	Odesa	Odesskaja 26	4.75	57.5
PI355737	-	-	1A	Cultivar	Europe	Ukraine	Kiev	Ukrainka	4.5	50
PI361713	-	-	1B	Cultivated	Europe	Denmark		XIII T.I	2	6
PI361720	-	-	1B	Cultivar	Europe	Hungary		Bankuta	4	45
PI361721	-	-	1B	Cultivated	Europe	Denmark		Bayonete	2.75	25
PI361740	-	-	1B	Cultivated	Europe	Denmark		Hallets	1.5	3.75
PI361742	-	-	1B	Cultivated	Europe	Denmark		Herefordshire	3.5	37.5
PI361745	-	-	1A	Cultivated	Europe	Denmark		Liv Hybrid	3.5	37.5
PI361747	-	-	1A	Cultivated	Europe	Denmark		Kolbe	3.25	28.75
PI361749	-	-	1A	Cultivated	Europe	Denmark		Konrad	6	67.5
PI361755	-	-	1B	Cultivated	Europe	Denmark		Paduvano	4.25	37.5
PI361761	-	-	1B	Cultivated	Europe	Denmark		Red Prolific	5.25	55
PI361783	-	-	1A	Cultivar	Europe	Denmark		Tystofte Stakket	3	27.5
PI361785	-	-	1B	Cultivar	Europe	Denmark		Varma Tammisto	3.5	47.5
PI361788	-	-	1A	Cultivar	Europe	United Kingdom		Spaldings Prolific	1.5	6.75
PI361806	-	-	1B	Cultivated	Europe	Denmark		DN-2261	5.5	57.5
PI361810	-	-	1B	Cultivated	Europe	Denmark		Blak. Fra. Prof. Tsckem.	2	7.25
PI361837	-	-	1B	Cultivar	Europe	Denmark		Otofte L56	1.5	3
PI361845	-	-	2	Cultivar	Europe	Denmark		Hunsballe R	2	8
PI361855	-	-	2	Cultivated	Europe	Denmark		Krim	4.25	55
PI361858	-	-	1A	Cultivar	Europe	Russian Federation	Kursk	L'govskaja	4.5	52.5
PI361953	-	-	1A	Breeding	Europe	Romania		A 15 Marcelesti Selection	6.5	82.5
PI361980	-	-	1A	Cultivated	Europe	Romania	Cluj	T 2339/65	4.25	50
PI361981	-	-	1A	Cultivated	Europe	Romania	Cluj	T 2358	8	85
PI361982	.	-	1A	Cultivated	Europe	Romania	Cluj	T 2456/63	8.75	90
PI362015	-	-	1A	Breeding	Europe	Romania		Ica 495C	6	65
PI362177	-	-	1A	Cultivar	Asia	Korea, South		Jang Kwang	8.5	90
PI362178	+	-	1A	Cultivar	Asia	Korea, South		Nam Kwang	9	92.5
PI362179	+	-	2	Cultivar	Asia	Korea, South		Kyung Kwang	9	92.5
PI362180	+	-	1A	Cultivar	Asia	Korea, South		Seu Seun 7	9	90
PI362182	+	-	1A	Cultivar	Asia	Korea, South		Seu Seun 12	9	92.5
PI362183	-	-	1A	Cultivar	Asia	Korea, South		Seu Yuk 10	9	90
PI362184	+	.	1A	Cultivar	Asia	Korea, South		Seu Yuk 126	8.25	85
PI362186	+	-	2	Cultivar	Asia	Korea, South		Su Kae No. 169	9	87.5
PI362187	+	-	2	Cultivar	Asia	Korea, South		Won Kwang	9	90
PI362189	-	-	1A	Cultivar	Asia	Korea, South		Yung Kwang	9	92.5
PI362211	-	-	1B	Cultivar	Europe	France	Nord	Agriss	3.25	25
PI362412	-	-	1A	Landrace	Europe	Serbia		II/7-B	4.25	47.5
PI362427	-	-	1A	Landrace	Europe	Serbia		III/10-C	4	45
PI362443	-	-	1A	Landrace	Europe	Serbia		III/15-X27	3.75	37.5
PI362456	-	-	1A	Landrace	Europe	Serbia		III/22-B	3	23.75
PI362474	-	-	2	Landrace	Europe	Serbia		IV/5-A	3	32.5
PI362480	-	-	1A	Landrace	Europe	Serbia		IV/7-E	3.25	37.5
PI362486	-	-	1A	Landrace	Europe	Serbia		IV/9-E	7	67.5
PI362502	-	-	1A	Landrace	Europe	Serbia		IV/17-X23	3.5	37.5
PI362515	-	-	1A	Landrace	Europe	Serbia		IV/22-B	5.5	57.5
PI362526	-	-	1A	Landrace	Europe	Serbia		V/2-A	5	57.5
PI362546	-	-	1A	Landrace	Europe	Serbia		VI/3-A	4	42.5
PI362574	+	-	1A	Landrace	Europe	Serbia		VI/9-C	5.5	62.5
PI362594	-	-	2	Landrace	Europe	Macedonia		VII/2-B	4.5	52.5
PI362600	-	-	2	Landrace	Europe	Macedonia		VII/5-B	4.5	52.5
PI362612	-	-	1A	Landrace	Europe	Macedonia		VII/8-B	3.75	37.5
PI362623	-	-	1A	Landrace	Europe	Macedonia		VII/10-H	3.5	35
PI362652	-	-	1A	Landrace	Europe	Macedonia		VII/23-A	3.75	40
PI362674	-	-	1A	Landrace	Europe	Macedonia		VII/29-B	3.25	37.5
PI362693	.	-	1A	Landrace	Europe	Montenegro		VIII/21-A	3.5	31.25
PI367025	-	-	1A	Landrace	Asia	Afghanistan	Balkh	1566	4.75	65
PI367078	-	-	1A	Landrace	Asia	Afghanistan	Ghazni	1744	3.75	42.5
PI367244	+	-	1A	Breeding	Europe	Croatia		472/71	7.25	75
PI367726	-	-	1A	Cultivar	Europe	Romania		Lovrin 13	5.5	65
PI368010	-	-	1A	Cultivated	Europe	Former Yugoslavia		187-199-VI/8 A	3.75	42.5
PI371647	-	-	1B	Cultivar	Europe	France	Nord	Huquin	3.25	23.75
PI372125	-	-	1A	Cultivar	Asia	Kazakhstan		Alabasskaja	4.07818	42.8584
PI372129	-	-	1A	Cultivar	Asia	Turkmenistan		Turcikum 57	4.75	60
PI372328	-	-	1A	Cultivar	Europe	Russian Federation	Orenburg	Orenburgskaja Shi 40	4	37.5
PI372344	+	-	1A	Cultivar	Europe	Ukraine	Odesa	Novostepniachka	4.41152	59.5251
PI372473	-	-	1A	Landrace	Europe	Greece		FAO 29.949	2.75	18.75
PI374505	.	.	1A	Landrace	Europe	Serbia		43/71	3.5	42.5
PI374510	-	-	1A	Landrace	Europe	Serbia		48/71	4	47.5
PI374556	-	-	1A	Landrace	Europe	Serbia		94/71	3.75	40
PI374617	-	-	1A	Landrace	Europe	Macedonia		155/71	5	57.5
PI374665	-	-	1A	Landrace	Europe	Bosnia and Herzegovina		203/71	3.5	45
PI374666	-	-	1A	Landrace	Europe	Bosnia and Herzegovina		204/71	3	32.5
PI374678	-	-	1A	Landrace	Europe	Bosnia and Herzegovina		216/71	3	40
PI374680	-	-	1A	Landrace	Europe	Bosnia and Herzegovina		218/71	5	62.5
PI374692	-	-	1A	Landrace	Europe	Bosnia and Herzegovina		230/71	4	47.5
PI376466	+	-	1A	Breeding	Europe	Romania		F 157-67	5.5	62.5
PI376469	+	-	1A	Breeding	Europe	Romania		F 216-68	6.25	70
PI376473	-	-	1A	Breeding	Europe	Romania		F 158-69	4.75	55
PI376478	+	-	1A	Breeding	Europe	Romania		F 54-70	4.75	60
PI376489	-	-	2	Breeding	Europe	Romania		F 81-71	3.74485	46.1918
PI377635	-	-	1A	Cultivated	Europe	Former Yugoslavia		187	7.25	80
PI378255	-	-	1A	Landrace	Europe	Serbia		1526	2	23.75
PI378276	-	-	1A	Landrace	Europe	Serbia		1548	3.75	45
PI378323	-	-	1A	Landrace	Europe	Montenegro		1596	3.5	35
PI378353	-	-	1A	Landrace	Europe	Macedonia		1627	4.5	55
PI378355	-	-	1A	Landrace	Europe	Macedonia		1630	3.25	45
PI378391	-	-	2	Landrace	Europe	Macedonia		1666	4	32.5
PI378405	-	-	1A	Landrace	Europe	Macedonia		1680	3.75	32.5
PI378412	-	-	1A	Landrace	Europe	Macedonia		1687	3.25	42.5
PI378492	-	-	1A	Landrace	Europe	Macedonia		1767	3.5	37.5
PI378500	-	-	1A	Landrace	Europe	Macedonia		1775	6	65
PI378519	-	-	1A	Landrace	Europe	Macedonia		1794	3.5	40
PI378521	+	-	1A	Landrace	Europe	Macedonia		1796	7.5	77.5
PI378527	-	-	1A	Landrace	Europe	Serbia		1802	3	25
PI383345	-	-	1B	Cultivar	Europe	Poland		Aria	2	9.25
PI383988	+	-	1B	Cultivar	Asia	Japan	Iwate	Furutsu Masari	4.5	60
PI383993	+	.	2	Cultivar	Asia	Japan	Hokkaido	Kairyo Date Wase	8	90
PI384008	+	-	1A	Cultivar	Asia	Japan	Iwate	Shimofusa Komugi	9	95
PI390330	-	-	1A	Landrace	Europe	Macedonia		I/2	6.5	60
PI390334	-	-	1A	Landrace	Europe	Macedonia		I/6	3	23.75
PI390342	-	-	1A	Landrace	Europe	Macedonia		I/14	4.25	57.5
PI390347	-	-	1A	Landrace	Europe	Macedonia		I/19	3.5	30
PI392080	-	-	1A	Cultivar	Europe	Ukraine	Kiev	Mironovskaja 808	5	57.5
PI393973	-	-	1A	Cultivar	Europe	Ukraine	Odesa	Odesskaja 26	4.25	47.5
PI393974	+	-	1A	Cultivar	Europe	Russian Federation	Krasnodar	Krasnodarskaja 33	5.5	65
PI393976	+	-	1A	Cultivar	Europe	Ukraine	Odesa	Odesskaja 51	3.5	30
PI393980	-	-	1A	Cultivar	Europe	Ukraine	Odesa	Novostepniachka	3	32.5
PI404008	-	-	1B	Cultivar	Europe	United Kingdom	England	Maris Huntsman	2	5.5
PI405716	-	-	1B	Breeding	Europe	Denmark	Roskilde	Line 38/24	2.25	15.5
PI405857	-	-	1A	Landrace	Europe	Macedonia		I/23	3.5	50
PI405864	-	-	1A	Landrace	Europe	Macedonia		I/30	7.75	82.5
PI405893	-	-	1A	Landrace	Europe	Macedonia		I/59	3.5	26.25
PI405900	-	-	1A	Landrace	Europe	Macedonia		I/66	4	40
PI406490	-	-	2	Landrace	Asia	Nepal		26	5.25	46.25
PI406530	-	-	1A	Landrace	Asia	Nepal		77	6.75	53.75
PI410425	-	-	1A	Cultivar	Asia	Kazakhstan	East Kazakhstan	Ilichevka	2.75	20
PI410428	+	-	1A	Cultivar	Europe	Ukraine	Odesa	Odesskaja 51	4.25	41.25
PI410874	-	-	1A	Cultivar	Europe	Ukraine	Kharkiv	Har'kovskaja 63	5.25	57.5
PI410878	+	-	2	Cultivar	Europe	Ukraine	Odesa	Erythrospermum 127	4	42.5
PI414568	-	-	1B	Cultivar	Asia	China		Feng Chan 3	3.75	51.25
PI414577	-	-	1A	Cultivated	Asia	China		Gr Xuan 1	7	80
PI414740	-	-	1B	Cultivar	Europe	Sweden	Malmohus	Solid	2.5	27.5
PI414741	-	-	1B	Cultivar	Europe	Sweden	Malmohus	Virgo	2	7.25
PI415185	+	-	1B	Breeding	Europe	Croatia		ZG 2640/74	3	27.5
PI415187	+	-	1B	Breeding	Europe	Croatia		ZG 2834/74	6	75
PI415191	-	-	1B	Breeding	Europe	Croatia		ZG 4163/73	5	72.5
PI415193	-	-	1B	Breeding	Europe	Croatia		ZG 4343/73	7.75	90
PI415194	+	-	1B	Breeding	Europe	Croatia		ZG 4364/73	5.5	70
PI415195	.	-	1B	Breeding	Europe	Croatia		ZG 4430/72	3.75	57.5
PI415196	.	-	1A	Breeding	Europe	Croatia		ZG 4431/73	5	57.5
PI415197	+	-	1B	Breeding	Europe	Croatia		ZG 5435/73	6.75	82.5
PI415430	-	-	1A	Landrace	Europe	Macedonia		I/88	3.25	50
PI418193	-	-	1A	Cultivar	Europe	Russian Federation	Smolensk	Mil'turum 513	5	52.5
PI418571	-	-	1A	Cultivar	Asia	Kyrgyzstan		Przevalskaja	2.25	8.75
PI418574	+	-	1A	Cultivar	Europe	Moldova		Dnestrovskaja 25	5.25	60
PI420588	+	-	1A	Landrace	Europe	Macedonia		I/110	5.25	57.5
PI420600	-	-	1B	Landrace	Europe	Macedonia		I/122	5.25	67.5
PI420646	-	-	1A	Cultivar	Asia	Kazakhstan	North Kazakhstan	Krasnovodopadskaja 210	4.75	65
PI422437	+	-	1A	Cultivar	Europe	Romania		Lovrin 25	6.75	67.5
PI422512	-	-	1B	Cultivar	Europe	Belgium	Namur	Cora	2	7.5
PI428501	-	-	1B	Cultivar	Europe	France	Aveyron	Alto	3.5	27.5
PI428503	-	-	1B	Cultivar	Europe	Netherlands		Arminda	2.5	12.5
PI428512	-	-	1B	Cultivar	Europe	France	Seine-et-Marne	Caton	3	25
PI428519	-	-	1B	Cultivar	Europe	France	Oise	Glanor	3	20
PI428636	-	-	1B	Cultivar	Europe	Czechoslovakia		Kasticka Bezosinna	3.5	23.75
PI428638	-	-	1A	Cultivar	Europe	Slovakia	West Slovakia	Radosinska Karola	4	42.5
PI428639	-	-	1A	Cultivar	Europe	Slovakia	West Slovakia	Slovenska B	2.75	25
PI428640	-	-	1A	Cultivar	Europe	Czechoslovakia		Viglasska	2.75	25
PI428641	-	-	1B	Cultivar	Europe	Czech Republic	South Moravia	Visnovska Hustoklasa	3.25	37.5
PI428643	-	-	1A	Cultivar	Europe	Czechoslovakia		Bucianska Cervenoklasa	3.5	33.75
PI428644	-	-	1A	Cultivar	Europe	Czech Republic	Central Bohemia	Detenicka Cervena Vouska	3	37.5
PI428648	-	-	1B	Cultivar	Europe	Czechoslovakia		Kosutska	5.25	62.5
PI428651	-	-	1B	Cultivar	Europe	Slovakia	West Slovakia	Radosinska Dorade	3.5	52.5
PI428652	-	-	1B	Cultivar	Europe	Czechoslovakia		Ratborska Maja	2	3.5
PI428657	-	-	1A	Cultivar	Europe	Czechoslovakia		Draga	3.25	32.5
PI428659	-	-	1B	Cultivar	Europe	Czech Republic	East Bohemia	Diana II	4	35
PI428660	-	-	1B	Cultivar	Europe	Czech Republic		Slavia	2	15
PI429689	-	-	2	Landrace	Asia	Nepal	Sagarmatha	NW86A	3.25	28.75
PI434671	-	-	1B	Breeding	Europe	Serbia		NS 18-99	6	72.5
PI435095	-	-	1A	Cultivar	Europe	Hungary		MV 4	4.75	55
PI435124	+	-	2	Cultivated	Asia	China	Henan	You Zi Mai	7.25	70
PI436300	-	-	1B	Landrace	South America	Chile	Bio-Bio	159	4	45
PI436435	-	-	1B	Landrace	South America	Chile	Los Lagos	403	4.25	41.25
PI446910	-	-	1A	Cultivar	Europe	United Kingdom	England	Avalon	3.75	42.5
PI447043	-	-	1B	Cultivar	Europe	United Kingdom	England	Chieftain	4	42.5
PI447429	-	-	1B	Cultivar	Europe	United Kingdom	England	Virtue	2	7.5
PI469020	-	-	1A	Landrace	Europe	Spain		MG 27174	3.5	42.5
PI470437	-	-	1A	Landrace	Asia	Turkey	Van	79TK070-1063	4	55
PI476765	-	-	1A	Cultivated	Europe	Former Soviet Union		536 IIc-72	8.5	92.5
PI476784	-	-	1A	Breeding	Europe	Hungary		MV-22-77	4.75	60
PI476787	+	-	1B	Cultivar	Europe	Bulgaria		Pusalka	5	87.5
PI476789	-	-	1B	Cultivar	Europe	Bulgaria		Sadovo Super	5	50
PI476792	.	-	1A	Cultivated	Europe	Former Soviet Union		SO-6300	3.5	47.5
PI478071	-	-	2	Landrace	Asia	Pakistan	Baluchistan	PNE 225-1	8	82.5
PI481713	-	-	2	Landrace	Asia	Bhutan	Ha	41	5	57.5
PI481725	-	-	2	Landrace	Asia	Bhutan	Bumthang	Go	3.5	25
PI486146	-	-	1A	Cultivar	North America	United States	Nebraska	812	7.5	87.5
PI486211	-	-	1A	Breeding	North America	United States	Nebraska	NE 76706	6.75	77.5
PI499963	+	-	1A	Cultivated	Asia	Azerbaijan		KU 1521	4.5	57.5
PI499964	-	-	2	Cultivated	Asia	Azerbaijan		KU 1523	2.25	25
PI504549	.	-	1A	Cultivar	Europe	Russian Federation	Krasnodar	Karlik 1	5.25	67.5
PI512256	-	-	1B	Cultivar	Europe	Netherlands		Donjon	2	3.5
PI518791	-	-	1B	Cultivated	North America	United States	Colorado	CH4 301-7	2.5	16.25
PI518814	-	-	1B	Cultivar	Europe	United Kingdom	England	Maris Beacon	2.75	17.5
PI518869	-	-	1A	Breeding	North America	United States	Colorado	68F6679	4.5	42.5
PI518871	-	-	1A	Breeding	North America	United States	Colorado	68F6691	3.74485	42.8584
PI518885	-	-	1A	Breeding	Europe	Austria		P 8045-78	3.25	30
PI519090	-	-	1A	Breeding	Europe	Romania		Fundulea 7-71	7.75	70
PI519092	+	-	1A	Breeding	Europe	Romania		Fundulea 11-71	4	45
PI519098	+	-	1A	Breeding	Europe	Romania		L 227-H 3	7.75	82.5
PI519099	-	-	1A	Breeding	Europe	Bulgaria		Sort 12-13	8.25	87.5
PI519132	-	-	1A	Breeding	North America	United States	Washington	WA 74-18795	2.5	22.5
PI519185	+	-	1A	Breeding	Europe	Bulgaria		Sort 11-32-1145	7.5	70
PI519222	+	-	1A	Breeding	Europe	Bulgaria		TR 134-87	3.75	50
PI519235	-	-	1B	Breeding	Europe	Austria		P 4821-80	4.75	55
PI519267	+	-	1A	Cultivar	Europe	Romania		Transelvania 1	8.25	92.5
PI520594	+	-	1A	Breeding	Europe	Bulgaria		ID 779-11	3.75	45
PI542450	-	-	1A	Breeding	Europe	Poland		H82-710-1	5.5	60
PI547263	-	-	1B	Cultivar	Europe	United Kingdom	England	Colonel	2.25	13.75
PI548117	-	-	1A	Landrace	Europe	Hungary		Ecsi	3	31.25
PI548119	-	-	1A	Landrace	Europe	Hungary		Erpataki	2.25	17.5
PI548134	-	-	1A	Landrace	Europe	Hungary		Marcaltoi	3	35
PI548139	+	-	1A	Breeding	Europe	Hungary	Budapest	MV. C. 33	6.75	77.5
PI559524	+	-	1B	Breeding	Europe	Czech Republic	South Moravia	KM 600-3-90	6.5	72.5
PI559527	+	-	1B	Breeding	Europe	Czech Republic	South Moravia	KM 618-2-90	6.41152	76.1918
PI559533	+	-	1B	Breeding	Europe	Czech Republic	South Moravia	KM 708-90	5.25	60
PI559535	+	-	1B	Breeding	Europe	Czech Republic	South Moravia	KM 716-1-90	3	32.5
PI559536	-	-	1B	Breeding	Europe	Czech Republic	South Moravia	KM 741-90	3	40
PI559548	-	-	1B	Breeding	Europe	Czech Republic	South Moravia	KM 1071-90	5.5	70
PI559552	-	-	1B	Breeding	Europe	Czech Republic	South Moravia	KM 588-90	6.5	72.5
PI559654	+	-	1A	Cultivar	Europe	Russian Federation	Krasnodar	Bezostaja Early	7.5	80
PI560615	-	-	2	Landrace	Asia	Turkey	Van	TU85-033-01-1	7.75	87.5
PI561886	.	-	1A	Genetic	North America	United States	Oklahoma	OK91G134	8.25	87.5
PI564287	-	-	1A	Breeding	Europe	Bulgaria	Tolbukhin	1037-24-5	6.5	77.5
PI564290	-	-	1A	Breeding	Europe	Bulgaria	Tolbukhin	10542-63/87	6.5	80
PI564325	+	-	1A	Breeding	Europe	Bulgaria	Tolbukhin	2504/82-51	8.25	92.5
PI564349	-	-	1A	Breeding	Europe	Bulgaria	Tolbukhin	5946-2	5.25	60
PI564351	-	-	1A	Breeding	Europe	Bulgaria	Tolbukhin	5989-1	7	77.5
PI564353	-	-	1A	Breeding	Europe	Bulgaria	Tolbukhin	5V254krlVr90	6.5	77.5
PI564354	.	-	1A	Breeding	Europe	Bulgaria	Tolbukhin	6063-5	5.75	65
PI564357	-	-	1A	Breeding	Europe	Bulgaria	Tolbukhin	6109-1	6.75	80
PI564363	+	-	1A	Breeding	Europe	Bulgaria	Tolbukhin	622-24-65	8	90
PI564376	+	-	1A	Breeding	Europe	Bulgaria	Tolbukhin	878-91-21	4.75	57.5
PI564401	-	-	1A	Breeding	Europe	Bulgaria	Tolbukhin	ID-1623-2	5	65
PI564411	+	-	1B	Breeding	Europe	Bulgaria	Tolbukhin	kr22ar16r1	2.25	23.75
PI564417	-	-	1A	Cultivar	Europe	Bulgaria	Tolbukhin	Kallakra 2	4.5	60
PI565178	-	-	1A	Cultivar	Asia	China	Hebei	Shichiazuang 5144	7.5	90
PI565303	-	-	1A	Cultivar	Europe	Bulgaria		Pliska	8	90
PI565314	-	-	1A	Breeding	Europe	Bulgaria		14	5	57.5
PI565323	-	-	1A	Cultivar	Europe	Bulgaria		Toshevka	6.75	70
PI565356	+	-	2	Cultivar	Asia	Azerbaijan	Naxcivan	Kusary	5.25	62.5
PI565358	-	-	2	Landrace	Asia	Uzbekistan		Teremai Bugdai	5	60
PI565361	-	-	1B	Cultivar	North America	United States	Oregon	Prohibition	9	87.5
PI565371	-	-	1B	Cultivated	North America	United States		Bearded Winter	9	92.5
PI565381	-	-	2	Landrace	Asia	Uzbekistan		WIR 26382	8.75	92.5
PI565396	-	-	2	Cultivar	Asia	Azerbaijan	Naxcivan	Gulisar	2.25	16.25
PI565404	+	-	1A	Cultivar	Asia	Tajikistan		Tadzykskaja 13	5.25	65
PI565407	-	-	1A	Cultivar	Europe	Ukraine	Kharkiv	Har'kovskaja 11	4.75	70
PI565419	+	-	1A	Cultivar	Europe	Ukraine	Ternopil	Zolotaja Niva	5.75	70
PI565422	-	-	1A	Cultivar	Europe	Russian Federation	Novosibirsk	Linija 125	3.5	40
PI565427	-	-	1A	Cultivar	Europe	Russian Federation	Voronezh	Lutescens 321	8.25	90
PI572619	+	-	1A	Cultivar	Europe	Ukraine	Kiev	Maslovcanka 100	5.5	72.5
PI572621	-	-	1A	Cultivar	Europe	Belarus		Al'borubrum B-21	2.5	22.5
PI572638	+	-	1A	Cultivar	Europe	Ukraine	Odesa	Saljut	6.5	72.5
PI572642	+	-	1A	Cultivar	Europe	Moldova		Mil'turum 1	5	57.5
PI572647	-	-	1A	Cultivar	Asia	Azerbaijan		Arzu	2.25	7.5
PI572648	-	-	1A	Cultivar	Asia	Kazakhstan	Alma-Ata	Bogarnaja 56	6.5	75
PI572653	-	-	1A	Cultivar	Asia	Kyrgyzstan		Cezium 88	4.5	52.5
PI572654	+	-	1A	Cultivar	Asia	Kazakhstan	Alma-Ata	Grekum 3	3.5	45
PI572680	-	-	1A	Landrace	Asia	Georgia		HW 7033/88	5.25	65
PI572683	-	-	1A	Landrace	Asia	Georgia		HW 7038/88	3	26.25
PI572687	+	-	1A	Landrace	Asia	Georgia		HW 7042/88	4.75	57.5
PI572689	+	-	1A	Landrace	Asia	Georgia		HW 7045/88	4.75	57.5
PI572691	+	-	1A	Landrace	Asia	Georgia		HW 7199/90	4.75	60
PI572970	-	-	1A	Breeding	North America	United States	Washington	91ARS318	3.25	45
PI573732	-	-	1B	Cultivar	Europe	France	Ville-de-Paris	Festival	3.5	37.5
PI574182	-	-	1B	Breeding	North America	United States	Montana	EA9	3.25	24.25
PI574315	-	-	1A	Breeding	Europe	Czech Republic	South Moravia	KM 719-92	5.5	56.25
PI574316	-	-	1B	Breeding	Europe	Czech Republic	South Moravia	KM 720-92	2.75	15
PI574321	+	-	1A	Breeding	Europe	Czech Republic	South Moravia	KM 783-92	4.25	50
PI574324	-	-	1B	Breeding	Europe	Czech Republic	South Moravia	KM 803-92	2.75	25
PI574330	-	-	1B	Breeding	Europe	Czech Republic	South Moravia	KM 669-92	4	55
PI578040	-	.	1A	Breeding	North America	United States	Florida	FL 8150-J9-K1	3.75	52.5
PI583669	-	-	1A	Cultivar	North America	United States	Iowa	Iobred 73	5	62.5
PI583786	-	-	1A	Breeding	North America	United States	Oklahoma	OK65C93-8	6	75
PI584789	-	-	1B	Cultivar	Europe	Czech Republic		Livia	6	72.5
PI584795	-	-	1B	Cultivar	Europe	Czech Republic	Central Bohemia	Zdar	3.75	31.25
PI591854	-	-	1A	Cultivar	Europe	Ukraine	Kharkiv	Har'kovskaja 69	3.5	47.5
PI591855	-	-	1A	Cultivar	Europe	Ukraine	Kiev	Lesostepka 76	2.25	28.75
PI591858	+	-	1A	Cultivar	Europe	Russian Federation	Samara	Pirotriks 50	6.75	72.5
PI591870	-	-	1A	Landrace	Asia	Georgia		HW 6554/86	4.25	38.75
PI591965	+	-	1A	Cultivar	Europe	Russian Federation	Rostov	Donskaja Polukarlikovaja	7	82.5
PI591992	+	-	1A	Cultivar	Europe	Russian Federation	Krasnodar	Yugtina	6.75	82.5
PI591997	+	-	2	Landrace	Asia	China	Hebei	Hong Mang Mai	8.5	87.5
PI592054	+	-	1A	Cultivar	Europe	Russian Federation	Rostov	Zernogradka 8	5	65
PI592114	-	-	1B	Cultivar	Europe	United Kingdom	England	Riband	2	5
PI592129	-	-	1B	Cultivar	Europe	United Kingdom	England	Twyford 71	2	6.75
PI592137	-	-	1B	Cultivar	Europe	United Kingdom	England	Taxi	2.5	11.25
PI592439	+	-	1A	Breeding	North America	United States	Kansas	HBE0363-134	9	95
PI592441	-	-	1A	Breeding	North America	United States	Kansas	HBF0290-146	7.25	71.25
PI592445	+	-	1A	Breeding	North America	United States	Kansas	HBF0302-148	9	95
PI592458	-	-	1A	Breeding	North America	United States	Texas	VBF0223-107	4	52.5
PI592481	-	-	1A	Breeding	North America	United States	Kansas	HBF0214-126	6.5	80
PI592482	+	-	1A	Breeding	North America	United States	Kansas	HBF0303-155	3.41152	56.1918
PI592484	+	-	1A	Breeding	North America	United States	Kansas	HBF0302-154	8.75	92.5
PI592494	+	-	1A	Breeding	North America	United States	Kansas	HBF0303-152	5.25	75
PI593646	+	-	1A	Breeding	North America	United States	Nebraska	NE91651	9	92.5
PI594372	-	-	1A	Cultivar	North America	United States	Washington	Coda	3.25	37.5
PI595379	-	-	1A	Breeding	North America	United States	Kansas	KS95WGRC33	8.25	92.5
PI596273	-	-	1A	Breeding	North America	United States	Texas	TX92D7374	8.25	95
PI598212	+	-	1A	Cultivar	North America	United States	Kansas	5232	2.5	22.5
PI598319	+	-	1A	Breeding	North America	United States	Nebraska	94L10157	5.25	67.5
PI599664	-	-	1A	Cultivar	North America	United States	Oregon	Ivory	5.75	55
PI600835	+	-	1A	Cultivar	North America	United States	Kansas	Brawny	3.75	52.5
PI600838	-	-	1A	Cultivar	North America	United States	Kansas	Tut	5	67.5
PI602552	-	-	1A	Genetic	North America	United States	Washington	97ARS686	4.75	72.5
PI602557	-	-	1A	Genetic	North America	United States	Washington	97ARS691	4.25	70
PI605389	-	-	1A	Cultivar	North America	United States	Colorado	Prowers	7.25	80
PI606247	-	-	1B	Cultivar	Europe	Czech Republic		Samara	2.25	11.25
PI608032	-	-	1A	Breeding	North America	United States	Nebraska	N95L1229	8.5	85
PI610473	+	-	1A	Genetic	North America	United States	Washington	ARS93281	4	55
PI615323	-	-	2	Cultivar	Asia	China		Ker Yi 26	2.75	33.75
PI615367	-	-	1A	Landrace	Europe	Hungary	Gyor-Sopron	RCAT000409	3	37.5
PI615369	-	-	1A	Landrace	Europe	Hungary	Gyor-Sopron	RCAT000491	2.75	35
PI615373	-	-	1A	Landrace	Europe	Hungary	Szabolcs-Szatmar	RCAT003313	2.5	25
PI615375	-	-	1A	Landrace	Europe	Hungary	Bekes	RCAT003418	3.25	40
PI615378	-	-	1A	Landrace	Europe	Hungary	Csongrad	RCAT003784	3	37.5
PI615386	-	-	1A	Landrace	Europe	Hungary	Bacs-Kiskun	RCAT004555	2.5	27.5
PI620650	.	.	1B	Breeding	North America	United States	Oregon	910102	2.25	5
PI620671	-	-	1B	Breeding	North America	United States	Oregon	3870552	4.75	55
PI620675	-	-	1B	Breeding	North America	United States	Oregon	899407	3.25	31.25
PI620677	-	-	1B	Breeding	North America	United States	Oregon	910379	3.5	30
PI620680	-	-	1B	Breeding	North America	United States	Oregon	3870634	5	56.25
PI620682	-	-	1B	Breeding	North America	United States	Oregon	3930257	2	5
PI620691	-	-	1B	Breeding	North America	United States	Oregon	900192	2	4.25
PI620694	-	-	1A	Breeding	North America	United States	Oregon	908164	2	11.75
PI620732	+	-	1A	Breeding	North America	United States	Oregon	943075	7.75	82.5
PI620742	-	-	1A	Breeding	North America	United States	Oregon	SEG95-997	2.75	15
PI620749	-	-	1B	Breeding	North America	United States	Oregon	908127	3	23.75
PI620751	-	-	1A	Breeding	North America	United States	Oregon	910231	3.25	41.25
PI620902	-	-	2	Landrace	Asia	Iran	West Azerbaijan	IWA8606156	8.25	90
PI620904	-	-	2	Landrace	Asia	Iran	West Azerbaijan	IWA8606160	2	28.75
PI620913	-	-	2	Landrace	Asia	Iran	West Azerbaijan	IWA8606199	2.75	18.75
PI620919	-	-	2	Landrace	Asia	Iran	West Azerbaijan	IWA8606227	2	25
PI620954	-	-	2	Landrace	Asia	Iran	West Azerbaijan	IWA8606408	8.25	90
PI620958	-	-	2	Landrace	Asia	Iran	West Azerbaijan	IWA8606417	4.25	50
PI620994	-	-	2	Landrace	Asia	Iran	West Azerbaijan	IWA8606514	2.25	13.75
PI621010	-	-	2	Landrace	Asia	Iran	West Azerbaijan	IWA8606535	7.75	87.5
PI621019	-	-	2	Landrace	Asia	Iran	West Azerbaijan	IWA8606550	5	60
PI621021	-	-	2	Landrace	Asia	Iran	West Azerbaijan	IWA8606553	7	80
PI621047	-	-	1A	Landrace	Asia	Iran	West Azerbaijan	IWA8606593	8.5	95
PI621049	-	-	2	Landrace	Asia	Iran	West Azerbaijan	IWA8606600	2.75	32.5
PI621069	-	-	1A	Landrace	Asia	Iran	West Azerbaijan	IWA8606683	8	90
PI621083	-	-	2	Landrace	Asia	Iran	West Azerbaijan	IWA8606752	5.25	65
PI621093	-	-	2	Landrace	Asia	Iran	West Azerbaijan	IWA8606779	4.75	55
PI621103	-	-	1A	Landrace	Asia	Iran	West Azerbaijan	IWA8606811	2.5	28.75
PI621108	-	-	2	Landrace	Asia	Iran	West Azerbaijan	IWA8606816	2.5	27.5
PI621122	-	-	2	Landrace	Asia	Iran	West Azerbaijan	IWA8606856	7.5	77.5
PI621143	-	-	2	Landrace	Asia	Iran	West Azerbaijan	IWA8606929	3	37.5
PI621166	-	-	2	Landrace	Asia	Iran	West Azerbaijan	IWA8607005	3.75	37.5
PI621168	-	-	2	Landrace	Asia	Iran	West Azerbaijan	IWA8607008	3	32.5
PI621178	-	-	2	Landrace	Asia	Iran	West Azerbaijan	IWA8607024	4.10555	46.8872
PI621185	-	-	2	Landrace	Asia	Iran	West Azerbaijan	IWA8607034	6.25	70
PI621199	-	-	2	Landrace	Asia	Iran	West Azerbaijan	IWA8607051	7.5	82.5
PI621205	-	-	2	Landrace	Asia	Iran	West Azerbaijan	IWA8607058	5.5	65
PI621208	-	-	2	Landrace	Asia	Iran	West Azerbaijan	IWA8607064	8	87.5
PI621237	-	-	2	Landrace	Asia	Iran	West Azerbaijan	IWA8607130	4.5	47.5
PI621243	-	-	2	Landrace	Asia	Iran	West Azerbaijan	IWA8607146	4.75	57.5
PI621244	-	-	2	Landrace	Asia	Iran	West Azerbaijan	IWA8607148	2.25	10.5
PI621251	-	-	2	Landrace	Asia	Iran	West Azerbaijan	IWA8607162	6.25	70
PI621253	-	-	2	Landrace	Asia	Iran	West Azerbaijan	IWA8607165	4	45
PI621258	-	-	2	Landrace	Asia	Iran	West Azerbaijan	IWA8607175	2.25	32.5
PI621270	-	-	2	Landrace	Asia	Iran	West Azerbaijan	IWA8607200	3.5	32.5
PI621310	-	-	2	Landrace	Asia	Iran	Bakhtaran	IWA8607361	8.25	90
PI621360	-	-	1A	Landrace	Asia	Iran	Bakhtaran	IWA8607648	9	95
PI621404	-	-	2	Landrace	Asia	Iran	Hamadan	IWA8607810	6.75	80
PI621405	-	-	2	Landrace	Asia	Iran	Hamadan	IWA8607811	8.75	95
PI621406	-	-	2	Landrace	Asia	Iran	Hamadan	IWA8607813	5.25	60
PI621422	-	-	2	Landrace	Asia	Iran	Hamadan	IWA8607900	6.5	67.5
PI621434	-	-	2	Landrace	Asia	Iran	Hamadan	IWA8607941	5.75	70
PI621449	-	-	2	Landrace	Asia	Iran	East Azerbaijan	IWA8608044	3.5	45
PI621463	-	-	1A	Landrace	Asia	Iran	Kordestan	IWA8608128	8.75	92.5
PI621465	-	-	2	Landrace	Asia	Iran	Kordestan	IWA8608134	5.5	72.5
PI621468	-	-	2	Landrace	Asia	Iran	Kordestan	IWA8608144	5.5	72.5
PI621480	-	-	2	Landrace	Asia	Iran	Kordestan	IWA8608194	3.5	32.5
PI621484	-	-	2	Landrace	Asia	Iran	Kordestan	IWA8608214	5	60
PI621488	-	-	2	Landrace	Asia	Iran	Bakhtaran	IWA8608231	4.75	60
PI621510	-	-	2	Landrace	Asia	Iran	Bakhtaran	IWA8608391	2.25	15
PI621544	-	-	2	Landrace	Asia	Iran	Hamadan	IWA8608595	5.25	65
PI621547	-	-	2	Landrace	Asia	Iran	Hamadan	IWA8608614	4.25	45
PI621550	-	-	2	Landrace	Asia	Iran	Hamadan	IWA8608626	3.75	67.5
PI621606	-	-	2	Landrace	Asia	Iran	Bakhtaran	IWA8608958	5	65
PI621627	-	+	2	Landrace	Asia	Iran	Hamadan	IWA8609116	8	82.5
PI621642	-	-	2	Landrace	Asia	Iran	Hamadan	IWA8609149	6.5	67.5
PI621645	-	-	2	Landrace	Asia	Iran	Hamadan	IWA8609160	4.5	55
PI621646	-	-	2	Landrace	Asia	Iran	Hamadan	IWA8609163	8.25	87.5
PI621654	-	-	2	Landrace	Asia	Iran	Tehran	IWA8609181	6.75	72.5
PI621655	-	-	2	Landrace	Asia	Iran	Tehran	IWA8609182	7	80
PI621657	-	-	2	Landrace	Asia	Iran	Tehran	IWA8609184	7.5	87.5
PI621660	-	-	2	Landrace	Asia	Iran	Tehran	IWA8609189	5.75	72.5
PI621661	-	-	2	Landrace	Asia	Iran	Tehran	IWA8609190	7.75	85
PI621676	-	+	2	Landrace	Asia	Iran	Tehran	IWA8609232	8.5	90
PI621678	-	-	2	Landrace	Asia	Iran	Tehran	IWA8609238	8.25	85
PI621710	-	-	2	Landrace	Asia	Iran	Kordestan	IWA8609329	7.25	85
PI621717	-	-	2	Landrace	Asia	Iran	Kordestan	IWA8609348	4.75	62.5
PI621719	-	-	2	Landrace	Asia	Iran	Kordestan	IWA8609351	3.25	42.5
PI621720	-	+	2	Landrace	Asia	Iran	Kordestan	IWA8609352	2.25	23.75
PI621722	-	-	2	Landrace	Asia	Iran	Kordestan	IWA8609354	3.75	55
PI621736	-	-	2	Landrace	Asia	Iran	Kordestan	IWA8609376	8.25	87.5
PI621800	-	-	2	Landrace	Asia	Iran	Markazi	IWA8609543	5.75	65
PI621841	-	-	2	Landrace	Asia	Iran	Markazi	IWA8609685	5.75	70
PI621846	-	-	2	Landrace	Asia	Iran	Markazi	IWA8609690	7.75	85
PI621874	-	-	2	Landrace	Asia	Iran	Markazi	IWA8609910	3.75	47.5
PI621887	-	-	2	Landrace	Asia	Iran	Markazi	IWA8609929	4.25	55
PI621900	-	-	2	Landrace	Asia	Iran	Markazi	IWA8609948	4.75	72.5
PI621933	-	-	2	Landrace	Asia	Iran	Markazi	IWA8610027	8.5	90
PI621939	-	-	2	Landrace	Asia	Iran	Markazi	IWA8610035	8.75	90
PI621959	-	-	2	Landrace	Asia	Iran	Markazi	IWA8610093	7.5	82.5
PI621979	-	+	2	Landrace	Asia	Iran	Markazi	IWA8610162	4.25	47.5
PI621980	-	-	2	Landrace	Asia	Iran	Markazi	IWA8610164	4.25	57.5
PI621981	-	-	2	Landrace	Asia	Iran	Markazi	IWA8610166	5.25	62.5
PI621987	-	-	2	Landrace	Asia	Iran	Markazi	IWA8610198	4.5	57.5
PI621994	-	-	2	Landrace	Asia	Iran	Markazi	IWA8610226	6.41152	80
PI622004	-	-	2	Landrace	Asia	Iran	Markazi	IWA8610266	8.25	85
PI622008	-	-	2	Landrace	Asia	Iran	Markazi	IWA8610290	3.75	52.5
PI622021	-	-	2	Landrace	Asia	Iran	Markazi	IWA8610355	4.5	55
PI622039	-	-	2	Landrace	Asia	Iran	Zanjan	IWA8610418	8.75	90
PI622041	-	-	2	Landrace	Asia	Iran	Zanjan	IWA8610423	3.5	50
PI622054	-	-	2	Landrace	Asia	Iran	Zanjan	IWA8610467	3	36.25
PI622055	-	-	2	Landrace	Asia	Iran	Zanjan	IWA8610471	4	45
PI622062	-	-	2	Landrace	Asia	Iran	Zanjan	IWA8610493	5	62.5
PI622065	-	-	2	Landrace	Asia	Iran	Zanjan	IWA8610508	4	52.5
PI622252	-	-	2	Landrace	Asia	Iran	Mazandaran	IWA8610967	6.25	75
PI622274	-	-	2	Landrace	Asia	Iran	Khorasan	IWA8611008	8.5	92.5
PI622289	-	-	2	Landrace	Asia	Iran	Khorasan	IWA8611054	3.75	45
PI622294	-	-	2	Landrace	Asia	Iran	Khorasan	IWA8611063	7.25	92.5
PI622297	-	-	2	Landrace	Asia	Iran	Khorasan	IWA8611070	4.75	62.5
PI622298	-	-	2	Landrace	Asia	Iran	Khorasan	IWA8611084	7.5	82.5
PI622315	-	-	2	Landrace	Asia	Iran	Khorasan	IWA8611158	4	50
PI622329	-	-	2	Landrace	Asia	Iran	Khorasan	IWA8611195	5	67.5
PI622346	-	-	2	Landrace	Asia	Iran	Khorasan	IWA8611217	7.5	87.5
PI622347	-	-	2	Landrace	Asia	Iran	Khorasan	IWA8611218	8.5	90
PI622350	-	-	2	Landrace	Asia	Iran	Khorasan	IWA8611223	3.75	67.5
PI622364	-	-	2	Landrace	Asia	Iran	Khorasan	IWA8611259	7.75	87.5
PI622409	-	-	2	Landrace	Asia	Iran	Khorasan	IWA8611405	7.25	77.5
PI622513	-	-	2	Landrace	Asia	Iran	Khorasan	IWA8611663	3.5	50
PI622544	-	-	2	Landrace	Asia	Iran	Khorasan	IWA8611774	4.75	57.5
PI622552	-	-	2	Landrace	Asia	Iran	Khorasan	IWA8611865	7.75	82.5
PI622553	-	-	2	Landrace	Asia	Iran	Khorasan	IWA8611876	7.75	77.5
PI622558	-	.	2	Landrace	Asia	Iran	Khorasan	IWA8611883	4.5	42.5
PI622562	-	-	2	Landrace	Asia	Iran	Khorasan	IWA8611905	3	52.5
PI622566	-	-	2	Landrace	Asia	Iran	Khorasan	IWA8611924	4.25	42.5
PI622568	-	-	2	Landrace	Asia	Iran	Khorasan	IWA8611926	3.5	30
PI622572	-	-	2	Landrace	Asia	Iran	Khorasan	IWA8611938	3.75	42.5
PI622584	-	-	2	Landrace	Asia	Iran	Khorasan	IWA8611979	5	60
PI622586	-	-	2	Landrace	Asia	Iran	Khorasan	IWA8611990	4.5	50
PI622589	-	-	2	Landrace	Asia	Iran	Khorasan	IWA8612001	3.5	47.5
PI622591	-	-	2	Landrace	Asia	Iran	Khorasan	IWA8612008	3	36.25
PI622603	-	-	2	Landrace	Asia	Iran	Khorasan	IWA8612041	3	30
PI622609	-	-	2	Landrace	Asia	Iran	Khorasan	IWA8612063	4	50
PI622624	-	-	2	Landrace	Asia	Iran	Khorasan	IWA8612148	4.75	60
PI622630	-	-	2	Landrace	Asia	Iran	Khorasan	IWA8612170	3.25	50
PI622644	-	.	2	Landrace	Asia	Iran	Khorasan	IWA8612218	7.75	85
PI622645	-	-	2	Landrace	Asia	Iran	Khorasan	IWA8612224	8	82.5
PI622701	-	-	2	Landrace	Asia	Iran	Khorasan	IWA8612497	7.25	82.5
PI622719	-	-	2	Landrace	Asia	Iran	Khorasan	IWA8612533	7.25	87.5
PI622722	-	-	2	Landrace	Asia	Iran	Khorasan	IWA8612537	7	85
PI622729	-	-	2	Landrace	Asia	Iran	Khorasan	IWA8612559	7.5	90
PI622731	-	-	2	Landrace	Asia	Iran	Khorasan	IWA8612561	7.25	87.5
PI622736	-	-	2	Landrace	Asia	Iran	Khorasan	IWA8612573	7.5	87.5
PI622738	-	-	2	Landrace	Asia	Iran	Khorasan	IWA8612577	3.75	45
PI622780	-	-	2	Landrace	Asia	Iran	Khorasan	IWA8612832	8.75	92.5
PI622789	-	-	2	Landrace	Asia	Iran	Khorasan	IWA8612993	8.5	95
PI622801	-	-	2	Landrace	Asia	Iran	Khorasan	IWA8613087	8.75	95
PI622803	-	-	2	Landrace	Asia	Iran	Khorasan	IWA8613090	8.5	90
PI622805	-	-	2	Landrace	Asia	Iran	Kerman	IWA8613097	8.25	90
PI622832	-	-	1A	Landrace	Asia	Iran	Kerman	IWA8613278	5.75	65
PI622878	-	-	2	Landrace	Asia	Iran	Esfahan	IWA8613566	3.25	80
PI622884	-	-	2	Landrace	Asia	Iran	Esfahan	IWA8613583	7.5	82.5
PI622886	-	-	2	Landrace	Asia	Iran	Esfahan	IWA8613594	6.5	75
PI622894	-	-	2	Landrace	Asia	Iran	Esfahan	IWA8613659	6.75	72.5
PI622919	-	-	2	Landrace	Asia	Iran	Esfahan	IWA8613811	8	85
PI622921	-	-	2	Landrace	Asia	Iran	Esfahan	IWA8613844	4	82.5
PI622926	-	-	2	Landrace	Asia	Iran	Esfahan	IWA8613853	7	72.5
PI622929	-	-	2	Landrace	Asia	Iran	Esfahan	IWA8613866	5.25	57.5
PI622949	-	-	2	Landrace	Asia	Iran	Esfahan	IWA8613928	6.25	67.5
PI622962	-	-	2	Landrace	Asia	Iran	Esfahan	IWA8613952	6	70
PI622963	-	-	2	Landrace	Asia	Iran	Esfahan	IWA8613954	8.75	95
PI622972	-	-	2	Landrace	Asia	Iran	Esfahan	IWA8613988	3.75	57.5
PI622981	-	-	2	Landrace	Asia	Iran	Esfahan	IWA8614025	5	52.5
PI623005	-	-	2	Landrace	Asia	Iran	Esfahan	IWA8614084	8	87.5
PI623020	-	-	2	Landrace	Asia	Iran	Esfahan	IWA8614108	8.5	92.5
PI623036	-	-	2	Landrace	Asia	Iran	Esfahan	IWA8614166	8.25	87.5
PI623048	-	-	2	Landrace	Asia	Iran	Esfahan	IWA8614229	5.75	70
PI623051	-	-	2	Landrace	Asia	Iran	Esfahan	IWA8614236	7.25	72.5
PI625333	-	-	2	Landrace	Asia	Iran	Semnan	IWA8610840	6.25	67.5
PI625352	-	-	2	Landrace	Asia	Iran	Semnan	IWA8610928	6.75	82.5
PI626367	-	-	2	Landrace	Asia	Iran	Esfahan	IWA8613677	8.5	90
PI626697	-	-	2	Landrace	Asia	Iran	Bakhtaran	IWA8600078	8.25	90
PI626703	-	-	2	Landrace	Asia	Iran	Bakhtaran	IWA8600085	9	95
PI626716	-	-	2	Landrace	Asia	Iran	Khorasan	IWA8600106	7	80
PI626732	-	-	2	Landrace	Asia	Iran	Khorasan	IWA8600132	8.75	95
PI626742	-	-	1A	Landrace	Asia	Iran	Bakhtiari va Chahar	IWA8600147	9	95
PI626784	-	-	2	Landrace	Asia	Iran	Khorasan	IWA8600214	8.5	92.5
PI626785	-	-	2	Landrace	Asia	Iran	Bakhtiari va Chahar	IWA8600215	7.5	80
PI626830	-	-	2	Landrace	Asia	Iran	Bakhtiari va Chahar	IWA8600282	5.5	67.5
PI626842	-	-	2	Landrace	Asia	Iran	Khorasan	IWA8600299	7.75	85
PI626847	-	-	2	Landrace	Asia	Iran	Bakhtiari va Chahar	IWA8600310	8.5	92.5
PI626861	-	-	2	Landrace	Asia	Iran	Fars	IWA8600326	5.25	77.5
PI626951	-	-	2	Landrace	Asia	Iran	Khorasan	IWA8600472	7.5	87.5
PI626956	-	-	2	Landrace	Asia	Iran	Esfahan	IWA8600482	7.5	85
PI626964	-	-	1A	Landrace	Asia	Iran	Khorasan	IWA8600496	7.75	90
PI626967	-	-	2	Landrace	Asia	Iran	Khorasan	IWA8600502	4.25	75
PI626988	-	-	1A	Landrace	Asia	Iran	Khorasan	IWA8600532	6.75	82.5
PI627023	-	-	1A	Landrace	Asia	Iran	Khorasan	IWA8600588	6.25	75
PI627037	-	-	2	Landrace	Asia	Iran	Lorestan	IWA8600613	8.25	87.5
PI627041	-	-	2	Landrace	Asia	Iran	Esfahan	IWA8600619	3.41152	34.5251
PI627051	-	-	2	Landrace	Asia	Iran	Esfahan	IWA8600637	4.25	55
PI627064	-	-	2	Landrace	Asia	Iran	Markazi	IWA8600658	3.75	52.5
PI627071	-	-	2	Landrace	Asia	Iran	Gilan	IWA8600667	3.25	37.5
PI627093	-	-	2	Landrace	Asia	Iran	Esfahan	IWA8600702	6.25	80
PI627122	-	-	2	Landrace	Asia	Iran	Khorasan	IWA8600748	6.75	77.5
PI627137	-	-	2	Landrace	Asia	Iran	Khorasan	IWA8600773	7.5	82.5
PI627169	-	-	2	Landrace	Asia	Iran	Esfahan	IWA8600856	8.75	95
PI627178	-	-	1A	Landrace	Asia	Iran	Khorasan	IWA8600870	6.25	75
PI627189	-	-	1A	Landrace	Asia	Iran	Khorasan	IWA8600882	2.5	17.5
PI627196	-	-	2	Landrace	Asia	Iran	Khorasan	IWA8600893	3.25	52.5
PI627199	-	-	2	Landrace	Asia	Iran	Khorasan	IWA8600901	8.5	87.5
PI627206	-	-	2	Landrace	Asia	Iran	Semnan	IWA8600924	8.5	87.5
PI627226	-	-	2	Landrace	Asia	Iran	Khorasan	IWA8600956	8.75	92.5
PI627236	-	-	2	Landrace	Asia	Iran	Khorasan	IWA8600968	9	95
PI627303	-	-	2	Landrace	Asia	Iran	Esfahan	IWA8602106	8.25	90
PI627322	-	-	1A	Landrace	Asia	Iran	Esfahan	IWA8602145	9	90
PI627333	-	-	2	Landrace	Asia	Iran	Esfahan	IWA8602161	7	80
PI627359	-	-	2	Landrace	Asia	Iran	Markazi	IWA8602213	2.75	27.5
PI627372	-	-	2	Landrace	Asia	Iran	Khorasan	IWA8602236	7	77.5
PI627373	.	-	2	Landrace	Asia	Iran	Khorasan	IWA8602239	7.75	85
PI627377	-	-	2	Landrace	Asia	Iran	Khorasan	IWA8602246	7.5	85
PI627406	-	-	2	Landrace	Asia	Iran	Bakhtaran	IWA8602323	3.75	47.5
PI627421	-	-	2	Landrace	Asia	Iran	Markazi	IWA8602351	3.75	50
PI627435	-	-	2	Landrace	Asia	Iran	Khorasan	IWA8602382	7.5	80
PI627456	-	-	2	Landrace	Asia	Iran	Khorasan	IWA8602425	8.75	92.5
PI627468	-	-	2	Landrace	Asia	Iran	Yazd	IWA8602453	2.25	21.25
PI627480	-	-	2	Landrace	Asia	Iran	Khorasan	IWA8602500	4.41152	70
PI627482	-	-	2	Landrace	Asia	Iran	Khorasan	IWA8602505	6.5	72.5
PI627495	-	-	2	Landrace	Asia	Iran	Esfahan	IWA8602538	4.5	65
PI627498	-	-	1A	Landrace	Asia	Iran	Esfahan	IWA8602552	7	85
PI627523	-	-	2	Landrace	Asia	Iran	Khorasan	IWA8602607	8.5	87.5
PI627593	-	-	2	Landrace	Asia	Iran	Bakhtaran	IWA8602986	2	7.5
PI627605	-	-	2	Landrace	Asia	Iran	Khorasan	IWA8603012	4	40
PI627620	-	-	2	Landrace	Asia	Iran	Khorasan	IWA8603029	4.75	52.5
PI627624	-	-	2	Landrace	Asia	Iran	Khorasan	IWA8603034	8.75	90
PI627629	-	-	2	Landrace	Asia	Iran	Khorasan	IWA8603046	2.75	45
PI627649	-	-	2	Landrace	Asia	Iran	Khorasan	IWA8603072	8.75	90
PI627660	-	-	2	Landrace	Asia	Iran	Khorasan	IWA8603087	3.74485	36.1918
PI627662	-	-	2	Landrace	Asia	Iran	Khorasan	IWA8603089	8.75	90
PI627688	-	-	2	Landrace	Asia	Iran	Esfahan	IWA8603128	8.75	95
PI627723	-	-	2	Landrace	Asia	Iran	Yazd	IWA8603178	2	22.5
PI627729	-	-	1A	Landrace	Asia	Iran	Gilan	IWA8603184	7.25	77.5
PI627732	-	-	1A	Landrace	Asia	Iran	Gilan	IWA8603187	3	28.75
PI627738	-	-	2	Landrace	Asia	Iran	East Azerbaijan	IWA8603195	2.5	21.25
PI627739	-	-	2	Landrace	Asia	Iran	East Azerbaijan	IWA8603196	6.75	77.5
PI627746	-	-	1A	Landrace	Asia	Iran	East Azerbaijan	IWA8603212	9	95
PI627748	-	-	2	Landrace	Asia	Iran	East Azerbaijan	IWA8603215	8.5	90
PI627750	.	-	2	Landrace	Asia	Iran	East Azerbaijan	IWA8603218	2	22.5
PI627757	-	-	1A	Landrace	Asia	Iran	East Azerbaijan	IWA8603225	2.5	18.75
PI627770	-	-	2	Landrace	Asia	Iran	East Azerbaijan	IWA8603241	2.25	18.75
PI627780	-	+	2	Landrace	Asia	Iran	East Azerbaijan	IWA8603251	2.25	32.5
PI627781	.	+	2	Landrace	Asia	Iran	East Azerbaijan	IWA8603252	2.25	37.5
PI627798	-	-	2	Landrace	Asia	Iran	East Azerbaijan	IWA8603271	8.25	92.5
PI627801	-	-	2	Landrace	Asia	Iran	East Azerbaijan	IWA8603274	3	45
PI627814	-	-	2	Landrace	Asia	Iran	East Azerbaijan	IWA8603290	7.5	82.5
PI627817	-	-	1A	Landrace	Asia	Iran	West Azerbaijan	IWA8603296	5.25	75
PI627827	-	-	2	Landrace	Asia	Iran	Khorasan	IWA8603309	9	95
PI627860	-	-	2	Landrace	Asia	Iran	Esfahan	IWA8604056	7.75	85
PI627861	-	-	2	Landrace	Asia	Iran	Esfahan	IWA8604057	6.75	80
PI627877	-	-	2	Landrace	Asia	Iran	Gilan	IWA8604089	2	32.5
PI627888	-	-	2	Landrace	Asia	Iran	Markazi	IWA8604107	8.25	90
PI627923	-	-	2	Landrace	Asia	Iran	Markazi	IWA8604169	8.5	90
PI627958	-	-	2	Landrace	Asia	Iran	Bakhtaran	IWA8604281	8	90
PI627963	-	-	2	Landrace	Asia	Iran	Hamadan	IWA8604293	7	82.5
PI627971	-	-	2	Landrace	Asia	Iran	Hamadan	IWA8604321	6.25	75
PI627998	-	.	2	Landrace	Asia	Iran	Markazi	IWA8604383	6	72.5
PI628005	-	-	2	Landrace	Asia	Iran	Ilam	IWA8604417	7.5	80
PI628006	-	-	2	Landrace	Asia	Iran	Kordestan	IWA8604418	4	62.5
PI628016	-	-	2	Landrace	Asia	Iran	Kordestan	IWA8604469	7.25	77.5
PI628024	-	-	2	Landrace	Asia	Iran	Markazi	IWA8604506	3.25	35
PI628031	-	-	2	Landrace	Asia	Iran	Esfahan	IWA8604526	6.25	75
PI628038	-	-	2	Landrace	Asia	Iran	Bakhtaran	IWA8604556	9	95
PI628040	-	-	2	Landrace	Asia	Iran	Khorasan	IWA8604559	4	50
PI628065	-	-	2	Landrace	Asia	Iran	Khorasan	IWA8604614	8.75	95
PI628092	-	-	2	Landrace	Asia	Iran	Bakhtaran	IWA8604672	2	22.5
PI628117	-	-	2	Landrace	Asia	Iran	Bakhtiari va Chahar	IWA8604711	9	92.5
PI628118	-	-	2	Landrace	Asia	Iran	Bakhtiari va Chahar	IWA8604712	9	95
PI628142	-	-	2	Landrace	Asia	Iran	Khorasan	IWA8604762	8.5	92.5
PI628146	-	-	1A	Landrace	Asia	Iran	Zanjan	IWA8604770	9	97.5
PI628147	-	-	1A	Landrace	Asia	Iran	Zanjan	IWA8604778	8	92.5
PI628161	.	-	2	Landrace	Asia	Iran	East Azerbaijan	IWA8604799	4.74485	72.5
PI628163	-	-	2	Landrace	Asia	Iran	East Azerbaijan	IWA8604802	2	13.75
PI628166	-	-	2	Landrace	Asia	Iran	Yazd	IWA8604806	7.25	75
PI628189	-	-	2	Landrace	Asia	Iran	Ilam	IWA8604850	9	95
PI628196	-	-	2	Landrace	Asia	Iran	Khorasan	IWA8604863	3	75
PI628206	-	-	2	Landrace	Asia	Iran	Khorasan	IWA8604878	6.5	70
PI628233	-	-	2	Landrace	Asia	Iran	Khorasan	IWA8604924	8.5	90
PI628234	-	-	2	Landrace	Asia	Iran	Khorasan	IWA8604927	8.5	92.5
PI628640	-	-	1A	Cultivar	North America	United States	Washington	Finch	3	45
PI631091	-	-	1A	Breeding	North America	United States	Washington	ARS92 303	6.75	77.5
PI631094	-	-	1A	Breeding	North America	United States	Washington	ARS92 306	5.5	67.5
PI631105	-	-	1A	Breeding	North America	United States	Washington	ARS92 322	6.5	75
PI631403	-	-	1A	Breeding	North America	United States	Washington	ARS95 715	9	95
PI632399	-	-	1A	Cultivar	North America	United States	New York	Richland	6.25	72.5
PI633777	+	-	1A	Breeding	North America	United States	Nebraska	N02Y4648	8.75	95
PI633885	-	-	1A	Breeding	North America	United States	Nebraska	N02Y5057	7	82.5
PI633900	-	-	1A	Breeding	North America	United States	Nebraska	N02Y5187	7.25	85
PI633901	-	-	1A	Breeding	North America	United States	Nebraska	N02Y5191	8.5	92.5
PI636141	-	-	2	Breeding	North America	United States	Idaho	PI560596-sel-wcors	7.25	77.5
PI636142	-	-	2	Breeding	North America	United States	Idaho	PI560596-sel-wcows	7.75	90
PI638643	-	-	1A	Breeding	North America	United States	Washington	99CF 806	2	28.75
PI638644	-	-	1A	Breeding	North America	United States	Washington	99CF 810	2	15
PI639075	-	-	1A	Genetic	North America	United States	Washington	99CF 425	2.07818	12.8584
PI639095	-	-	1A	Genetic	North America	United States	Washington	99CF 477	2	21.75
PI639107	-	-	1B	Breeding	North America	United States	Oregon	KW981718h0024	5.25	75
PI639951	-	-	1A	Cultivar	North America	United States	Idaho	Juniper	2.5	25
PI639953	-	-	1A	Cultivar	North America	United States	Idaho	UI Darwin	2.5	37.5
