# Supplementary material for: Genetic Architecture of Resistance to Stripe Rust in a Global Winter Wheat Germplasm Collection
Source: G3 (Bethesda). 2016 May 25;6(8):2237–53. doi: 10.1534/g3.116.028407 (PMC4978880; doi:10.1534/g3.116.028407)
Supplement: Supplemental Material [file supp_g3.116.028407_FileS4.xlsx]

## Sheet: File S4
Genetic Architecture of Resistance to Stripe Rust in a Global Winter Wheat Germplasm Collection
Peter Bulli*, Junli Zhang†, Shiaoman Chao‡, Xianming Chen§, Michael Pumphrey*,1
* Department of Crop and Soil Sciences, Washington State University, Pullman, WA 99164-6420; † Department of Plant Sciences, University of California, Davis, CA 95616; ‡ USDA-ARS Genotyping Laboratory, Biosciences Research Laboratory, Fargo, ND 58102; § USDA-ARS, Wheat Health, Genetics and Quality Research Unit, and Department of Plant Pathology, Washington State University, Pullman, WA 99164
1Corresponding author: M. Pumphrey. Address: Department of Crop and Soil Sciences, Washington State University, 381 Johnson Hall, PO Box 646420, Pullman, WA 99164-6420. Phone: +1 (509) 335-0509. Email: m.pumphrey@wsu.edu.
File S4 Results of Blastx search against Brachypodium and rice proteins using contigs of SNPs within confidence intervals of the 20 QTL with genome-wide significant association with Pst reaction. Annotations were retrieved from Phytozome database.
Loci with functional annotations typical of R genes (CC-NB-LRR, RLP-LRR), and RLK-LRR) and disease resistance genes based on Blastx search against the protein databases in CloudBlast and Phtyozome are highlighted in orange
QTL information				SNP information			Top Blast Hit			PANTHER		PFAM		KOG		GO		GO		GO		GO		GO		GO		GO		GO		GO		GO		GO
Chro	SNP ID	Pos (cM)	GWAS test	Illumina assay	SNP flanking sequence	URGI Subject	Brachypodium	Rice	Blast2Go description	Annotation	Function	Annotation	Function	Annotation	Function	Annotation	Function	Annotation	Function	Annotation	Function	Annotation	Function	Annotation	Function	Annotation	Function	Annotation	Function	Annotation	Function	Annotation	Function	Annotation	Function	Annotation	Function
1A	IWB66931	131.542	.	90K-PROJECTED	TGACAATCCACGTGAATCACGTCTTTCCTTGGTAATACTTGTTCACCAGT[A/C]TCTCTGAGTACTCTCCAAACGTAAGCGCTCCGTTTGGTGGAATCAACTCT	IWGSC_chr1AL_v2_ab_k71_contigs_longerthan_200_3960754	.	.	Retrotransposon unclassified	PTHR10209	OXIDOREDUCTASE, 2OG-FE(II) OXYGENASE FAMILY PROTEIN	PF03171	2OG-Fe(II) oxygenase superfamily	KOG0143	Iron/ascorbate family oxidoreductases	GO:0016491	oxidoreductase activity	GO:0016706	oxidoreductase activity, acting on paired donors, with incorporation or reduction of molecular oxygen, 2-oxoglutarate as one donor, and incorporation of one atom each of oxygen into both donors	GO:0055114	oxidation-reduction process	.	.	.	.	.	.	.	.	.	.	.	.	.	.	.	.
1A	IWB66930	131.542	.	90K-PROJECTED	CACGACTAGTTGAAGATTTTAGTTTCCTGGTAGCACAGCGTCTTCACCAA[T/C]GCCTCTTCTACTCTGCACCTCATCGTGACAATCCACGTGAATCACGTCTT	IWGSC_chr1AL_v2_ab_k71_contigs_longerthan_200_3960754	.	.	Retrotransposon unclassified	PTHR10209	OXIDOREDUCTASE, 2OG-FE(II) OXYGENASE FAMILY PROTEIN	PF03171	2OG-Fe(II) oxygenase superfamily	KOG0143	Iron/ascorbate family oxidoreductases	GO:0016491	oxidoreductase activity	GO:0016706	oxidoreductase activity, acting on paired donors, with incorporation or reduction of molecular oxygen, 2-oxoglutarate as one donor, and incorporation of one atom each of oxygen into both donors	GO:0055114	oxidation-reduction process	.	.	.	.	.	.	.	.	.	.	.	.	.	.	.	.
1A	IWA475	131.8	.	9K-ANCHOR	TTGGGTCCTGAAAGTTTGGTGGACTTGATGATCGGTCACCCCAAACATTTGCCACAGAGG[T/C]TATCCAGTTCACATGCACCAGCCCCACATCAACATGAGACACAACACCTTCATCTCGGCT	IWGSC_chr1AL_v2_ab_k71_contigs_longerthan_200_3882773	Bradi2g16950.1	LOC_Os05g48380.1	Ubiquitin-protein ligase activity	PTHR24067	UBIQUITIN-CONJUGATING ENZYME E2	PF00179	Ubiquitin-conjugating enzyme	KOG0417	Ubiquitin-protein ligase	GO:0016881	acid-amino acid ligase activity	.	.	.	.	.	.	.	.	.	.	.	.	.	.	.	.	.	.	.	.
1A	IWA3284	131.8	.	9K-ANCHOR	CCGAAGCTCGTCGCCGCCTTCTCCGAAGCCGGGATCGCCTGTGGCCAGTGACTTCAGAGCGGGCACACCTGCATGGCGGTGGCGGTGACGACACGCCCAC[T/C]GCGACACTGGTATTGTATAGGTTTTGCAATAAAAATGCTGCCTGGCACATGATCCTTGTGTTGTGTAATGGCATCTTGTAAGATGGGAAAACTTGTGCAT	IWGSC_chr1AL_v2_ab_k71_contigs_longerthan_200_3882773	Bradi2g16950.1	LOC_Os05g48380.1	Ubiquitin-protein ligase activity	PTHR24067	UBIQUITIN-CONJUGATING ENZYME E2	PF00179	Ubiquitin-conjugating enzyme	KOG0417	Ubiquitin-protein ligase	GO:0016881	acid-amino acid ligase activity	.	.	.	.	.	.	.	.	.	.	.	.	.	.	.	.	.	.	.	.
1A	IWA4934	131.8	.	9K-ANCHOR	CAGTTAGCATAAGGGAAGCATGACAGCAAAGTGAGATTCTTTGGGTCCTGAAAGTTTGGTGGACTTGATGATCGGTCACCCCAAACATTTGCCACAGAGG[T/C]TATCCAGTTCACATGCACCAGCCCCACATCAACATGAGACACAACACCTTCATCTCGGCTGGCCCTCCATGATCCAGACAACCATGTTCCTGACTTGGAC	IWGSC_chr1AL_v2_ab_k71_contigs_longerthan_200_3882773	Bradi2g16950.1	LOC_Os05g48380.1	Ubiquitin-protein ligase activity	PTHR24067	UBIQUITIN-CONJUGATING ENZYME E2	PF00179	Ubiquitin-conjugating enzyme	KOG0417	Ubiquitin-protein ligase	GO:0016881	acid-amino acid ligase activity	.	.	.	.	.	.	.	.	.	.	.	.	.	.	.	.	.	.	.	.
1A	IWA5505	132	QTL-tagging SNP	9K-ANCHOR	GCATTTTGAAAATTTCGTCAAGGAGCACTTCACTTGCCGCGCGCCGCACATCCTGGAAGCCTGCAACGCATACCTCGGCGGCGATCTCGTCGGTCATGCT[T/C]GCGACAGCACGTACATATCAGATGATGGCTGCAAGAGCTGCTCGACCGGATTCAAGATCATGCTTGGCAAGCAACTGCCGAAGCTCGTCGCCGCCTTCTC	IWGSC_chr1AL_v2_ab_k71_contigs_longerthan_200_3882773	Bradi2g16950.1	LOC_Os05g48380.1	Ubiquitin-protein ligase activity	PTHR24067	UBIQUITIN-CONJUGATING ENZYME E2	PF00179	Ubiquitin-conjugating enzyme	KOG0417	Ubiquitin-protein ligase	GO:0016881	acid-amino acid ligase activity	.	.	.	.	.	.	.	.	.	.	.	.	.	.	.	.	.	.	.	.
1A	IWB7908	133.604	.	90K-PROJECTED	TCTGTGCTGGGTGATTGCCAACGCTTCGTTGGCTCGTTCCTCGTTGCTTG[T/G]GAGGACCGAAGTAGTGCTACATCACTGTTAATTTATGGGAGTTCTGTTGC	IWGSC_chr1AL_v2_ab_k71_contigs_longerthan_200_3873696	.	LOC_Os01g05900.1	Retrotransposon TY3-gypsy subclass	PTHR23428	HISTONE H2B	PF00125	Core histone H2A/H2B/H3/H4	KOG1744	Histone H2B	GO:0003677	DNA binding	GO:0046982	protein heterodimerization activity	GO:0005634	nucleus	GO:0006334	nucleosome assembly	GO:0000786	nucleosome	.	.	.	.	.	.	.	.	.	.	.	.
1A	IWB1304.1	133.604	.	90K-PROJECTED	TATAAGTAGTTTTGCGCTTGCGCACAAGTACGATTTGAGCAAACGCACAA[T/C]CCATACGCCATGGCCTTGAAGATCACCGGAATGGCCAGGTATGCACCATG	.	.	.	.	.	.	.	.	.	.	.	.	.	.	.	.	.	.	.	.	.	.	.	.	.	.	.	.	.	.	.	.
1A	IWB58616	133.604	.	90K-PROJECTED	GATCGTGCTCGCAGTCGTGGACAATCACAAGGACTTGGTGATATTGATGA[T/C]GATCACGGGGCTGTTGAGTATCCTCGTGATATAGGTATGACGAAGAGGGC	.	.	.	.	.	.	.	.	.	.	.	.	.	.	.	.	.	.	.	.	.	.	.	.	.	.	.	.	.	.	.	.
1A	IWB65541	133.833	.	90K-PROJECTED	AAGGTGTTGTGTCTCATGTTGATGTGGGGCTGGTGCATGTGAACTGGATA[A/G]CCT	IWGSC_chr1AL_v2_ab_k71_contigs_longerthan_200_3882773	Bradi2g16950.1	LOC_Os05g48380.1	Ubiquitin-protein ligase activity	PTHR24067	UBIQUITIN-CONJUGATING ENZYME E2	PF00179	Ubiquitin-conjugating enzyme	KOG0417	Ubiquitin-protein ligase	GO:0016881	acid-amino acid ligase activity	.	.	.	.	.	.	.	.	.	.	.	.	.	.	.	.	.	.	.	.
1A	IWB52703	133.833	.	90K-PROJECTED	GACAACGCGACAAAAGAAGGCGCAAAGACTGATGGTGAGAGTTGTCAAGA[A/G]GTATCAGCAGAGGTTGTTGGTGAAACTGATGGTGAAGGTAGTCCTAACAC	IWGSC_chr1AL_v2_ab_k71_contigs_longerthan_200_3906622	Bradi1g77710.1	LOC_Os10g37500.1	AAA family expressed	PTHR23070	BCS1 AAA-TYPE ATPASE	PF00004	ATPase family associated with various cellular activities (AAA)	KOG0743	AAA+-type ATPase	GO:0000166	nucleotide binding	GO:0017111	nucleoside-triphosphatase activity	GO:0005524	ATP binding	.	.	.	.	.	.	.	.	.	.	.	.	.	.	.	.
1A	IWB31445	133.833	.	90K-PROJECTED	AGTGTTTAATGGACCAACATGTGACATCTCGATTAATGATGCTACTCAGG[T/C]GCAAGTCATGGATTTTATGGGAGTCACGGAGACACACCAGACAGAGGTGA	IWGSC_chr1AL_v2_ab_k71_contigs_longerthan_200_2897636	Bradi2g16940.1	LOC_Os05g48370.1	Ubiquitin carrier protein E2 25	.	.	PF11145	Protein of unknown function (DUF2921)	.	.	.	.	.	.	.	.	.	.	.	.	.	.	.	.	.	.	.	.	.	.	.	.
1A	IWB58556	133.833	.	90K-PROJECTED	TTATTCTGCACCTTCTTTACACTCAAGTCTTTTTTCATGGGAGACAGACA[T/C]GACATTTTCCAGCCCAGATAGCATCTCTAGGCCAATTGATGCAATATTCA	IWGSC_chr1AL_v2_ab_k71_contigs_longerthan_200_882503	Bradi2g17507.1	LOC_Os05g47780.1	Ring finger protein	PTHR21319	RING FINGER AND CHY ZINC FINGER DOMAIN-CONTAINING PROTEIN 1	PF05495	CHY zinc finger	KOG1940	Zn-finger protein	GO:0005515	protein binding	GO:0008270	zinc ion binding	.	.	.	.	.	.	.	.	.	.	.	.	.	.	.	.	.	.
1A	IWB3768	133.833	.	90K-PROJECTED	ATGTGCCAGGCAGCATTTTTATTGCAAAACCTATACAATACCAGTGTCGC[A/G]GTGGGCGTGTCGTCACCGCCACCGCCATGCAGGTGTGCCCGCTCTGAAGT	IWGSC_chr1AL_v2_ab_k71_contigs_longerthan_200_3882773	Bradi2g16950.1	LOC_Os05g48380.1	Ubiquitin-protein ligase activity	PTHR24067	UBIQUITIN-CONJUGATING ENZYME E2	PF00179	Ubiquitin-conjugating enzyme	KOG0417	Ubiquitin-protein ligase	GO:0016881	acid-amino acid ligase activity	.	.	.	.	.	.	.	.	.	.	.	.	.	.	.	.	.	.	.	.
1A	IWB60380	133.833	.	90K-PROJECTED	CCCAACAGAACTGAACCTCTGATCTCATCATCCTCGTCACACAAGTTCAG[A/G]TAAGAAGATACACAGTTGCACCTAATGTACATGCATCGAGCACAGAGGGT	.	.	.	.	.	.	.	.	.	.	.	.	.	.	.	.	.	.	.	.	.	.	.	.	.	.	.	.	.	.	.	.
1A	IWB8643	180.432	.	90K-PROJECTED	TTTTGTGGTGGGCGCTTGGATGGTGTTCTTCGGACTTCTCTTCATCAAGA[A/G]ATGGAGGTATGCTTACTTTGGGCTACTCGACAACCTATATGACAGGTTGT	IWGSC_chr1AL_v2_ab_k71_contigs_longerthan_200_3889901	Bradi2g42880.2	LOC_Os07g02450.1	LRR receptor-like serine threonine-protein kinase GSO1	PTHR24420	LEUCINE-RICH REPEAT RECEPTOR-LIKE PROTEIN KINASE	PF08263	Leucine rich repeat N-terminal domain	KOG0472	Leucine-rich repeat protein	GO:0005515	protein binding	.	.	.	.	.	.	.	.	.	.	.	.	.	.	.	.	.	.	.	.
1A	IWB65748	180.432	.	90K-PROJECTED	ATT[T/C]GCCAAGGTTGTTGACAACTTTAAGGTCCATGCTCGTGAGAAAGGTTTCCA	IWGSC_chr1AL_v2_ab_k71_contigs_longerthan_200_3916346	Bradi2g14400.1	LOC_Os05g51530.1	Hydrogen-exporting ATPase activity, phosphorylative mechanism, hydrogen ion transporting ATPase activity, rotational mechanism	PTHR10137	V-TYPE PROTON ATPASE SUBUNIT C	PF03223	V-ATPase subunit C	KOG2909	Vacuolar H+-ATPase V1 sector, subunit C	GO:0015078	hydrogen ion transmembrane transporter activity	GO:0015991	ATP hydrolysis coupled proton transport	GO:0033180	proton-transporting V-type ATPase, V1 domain	.	.	.	.	.	.	.	.	.	.	.	.	.	.	.	.
1A	IWB7532	180.432	.	90K-PROJECTED	CAAGGTCAAGTTTCCTAGATTGTTAGCAAACGTGCCTGATAATCCACATT[T/C]CACCAACCTTAGGCTCCTGAGGCTAGTTACATTCCATAACCAGTTGGGTG	IWGSC_chr1AL_v2_ab_k71_contigs_longerthan_200_3889901	Bradi2g42880.2	LOC_Os07g02450.1	LRR receptor-like serine threonine-protein kinase GSO1	PTHR24420	LEUCINE-RICH REPEAT RECEPTOR-LIKE PROTEIN KINASE	PF08263	Leucine rich repeat N-terminal domain	KOG0472	Leucine-rich repeat protein	GO:0005515	protein binding	.	.	.	.	.	.	.	.	.	.	.	.	.	.	.	.	.	.	.	.
1A	IWB22154	180.432	.	90K-PROJECTED	GTTGACAACTTTAAGGTCCATGCTCGTGAGAAAGGTTTCCAGATCCGTGA[T/C]TTTGAGTATAGTCCTGAAGCACAGGAGAGTCGGAAGCAAGAGCTAGAAAA	.	.	.	.	.	.	.	.	.	.	.	.	.	.	.	.	.	.	.	.	.	.	.	.	.	.	.	.	.	.	.	.
1A	IWB42490	180.432	.	90K-PROJECTED	TTGTCAACAACCTTGGCAAATAATGTTACAGTGTAGAGAGCATACTCATT[A/G]TCCTCGTAAAGCTTTTTTGACGATCTCGGAACCACAAACGTATCAAGTGA	.	.	.	.	.	.	.	.	.	.	.	.	.	.	.	.	.	.	.	.	.	.	.	.	.	.	.	.	.	.	.	.
1A	IWB62521	180.432	.	90K-PROJECTED	GCTCTTGCTGCTTTTCTTTTCATCGCAGAGTTCCTCATTTCTTGGATGCG[T/C]TTGCGATCTTCATCACTGAGCAAGAACTGCAATTGGAGAACAATTTGCCC	.	.	.	.	.	.	.	.	.	.	.	.	.	.	.	.	.	.	.	.	.	.	.	.	.	.	.	.	.	.	.	.
1A	IWB7490	180.432	.	90K-PROJECTED	CCTTCAAGGCCGACATCACAGGCGACCCGGACAATCGCCTCGTCTCATGG[T/C]AGCAAGGACGACACGACTGCTGCCAGTGGAGCGGCGTCACCTGCAGCGCC	.	.	.	.	.	.	.	.	.	.	.	.	.	.	.	.	.	.	.	.	.	.	.	.	.	.	.	.	.	.	.	.
1A	IWA3492	181.2	.	9K-ANCHOR	GCCCAACAGATGCAAAAAGATCTGTTACCACTGATGAACATCATCCATCTACAAGAATCACATTACAAGACTATATGCTTCCCCAGCAACCGCAGTATCC[T/C]GAGAGACCTGGTCAGCCAGAGTGCCGGTACTACTTGCAGTTTGGGAAATGCAAATATCTGTCTGCTTGTATATTTCACCATCCAAAAGATAGACTTGCAG	IWGSC_chr1AL_v2_ab_k71_contigs_longerthan_200_1834170	Bradi2g14132.1	LOC_Os12g03554.1	Enhancer of AG-4 1	PTHR12506:SF11	ZINC FINGER CCCH DOMAIN-CONTAINING PROTEIN	PF00642	Zinc finger C-x8-C-x5-C-x3-H type (and similar)	KOG1677	CCCH-type Zn-finger protein	GO:0046872	metal ion binding	.	.	.	.	.	.	.	.	.	.	.	.	.	.	.	.	.	.	.	.
1A	IWA4123	181.2	.	9K-ANCHOR	AGCTGTGGGACCAGTCGCAGTACGCGGACGAGTATGATATGAACCAGTTCCTGGCGAAGCTAAACGGGTGAAGCTCACCTCGTATCATATGATGGCGGCT[T/C]GCTTGCTCGTGTACAGTGTAGAGTAAATTGGAACTGAATTTGGTCTGTCTAGTAGGCTCACATATTTTTGTTTTGCCAGCCTTGGAGATCTTTCTTGTTT	IWGSC_chr1AL_v2_ab_k71_contigs_longerthan_200_3964251	Bradi2g14340.1	.	TATA-binding protein-associated factor BTAF1 isoform X1	PTHR10799:SF225	TATA-BINDING PROTEIN-ASSOCIATED FACTOR 172	PF00271	Helicase conserved C-terminal domain	KOG0392	SNF2 family DNA-dependent ATPase domain-containing protein	GO:0003676	nucleic acid binding	GO:0003677	DNA binding	GO:0004386	helicase activity	GO:0005515	protein binding	GO:0005524	ATP binding	.	.	.	.	.	.	.	.	.	.	.	.
1A	IWA4120	181.2	.	9K-ANCHOR	ATGAACTGCATGAGCTGCACCACTCTCCTAAGCTTGTTGCTCTTCAAGAGATATTGCAAGAGTGTGGTATAGGATCAGAAATATCTAGTCCTGATGCTTC[T/C]GCGGCTGTTGGGCAACACAGAGTTTTGATTTTTGCTCAACATAAGGCTTTCCTTGACATTATTGAGRAGGACCTGTTTCAGTCCCATATGAGAAGTGTCA	.	.	.	.	.	.	.	.	.	.	.	.	.	.	.	.	.	.	.	.	.	.	.	.	.	.	.	.	.	.	.	.
1A	IWA4121	181.2	.	9K-ANCHOR	TATAGGATCAGAAATATCTAGTCCTGATGCTTCYGCGGCTGTTGGGCAACACAGAGTTTTGATTTTTGCTCAACATAAGGCTTTCCTTGACATTATTGAG[A/G]AGGACCTGTTTCAGTCCCATATGAGAAGTGTCACGTATTTGCGACTTGATGGCTCTGTTCAAACAGACAAGAGATTTGAAATTGTCAAAACGTTCAATTC	.	.	.	.	.	.	.	.	.	.	.	.	.	.	.	.	.	.	.	.	.	.	.	.	.	.	.	.	.	.	.	.
1A	IWA4122	181.2	.	9K-ANCHOR	AGAGATTTGAAATTGTCAAAACGTTCAATTCGGACCCAACCATCGATGTGCTTCTACTAACGACTCATGTCGGCGGTCTGGGCTTGAATTTGACGTCTGC[T/C]GACACTTTGGTCTTCATGGAACATGATTGGAACCCAATGAAGGATCTCCAGGCAATGGACAGAGCACATCGTCTGGGCCAAAGGAAAGTTGTGAATGTGC	.	.	.	.	.	.	.	.	.	.	.	.	.	.	.	.	.	.	.	.	.	.	.	.	.	.	.	.	.	.	.	.
1A	IWB37412	181.655	.	90K-PROJECTED	AGACGTGCGGATGGTTGATCCACGTGACGATAGACGTCGCACCACAAGGG[T/C]TCACCTGCTGCTCCGATGAGTAGGTGCCGATGGAGCGACGCCGACGCTTT	IWGSC_chr1AL_v2_ab_k71_contigs_longerthan_200_3945542	Bradi2g14370	LOC_Os05g12360	.	.	.	.	.	.	.	GO:0003682	chromatin binding	.	.	.	.	.	.	.	.	.	.	.	.	.	.	.	.	.	.	.	.
1A	IWB36094	181.655	.	90K-PROJECTED	ATCGCCCTGTCTAGACGCGCTTGGTTTCTTGTTGATGATGTGCCTTCCTAACCGCGACTC[A/G]GAACCTATATCACCAGAAGTAACGGTCACTT	IWGSC_chr1AL_v2_ab_k71_contigs_longerthan_200_3976813	Bradi2g14390.7	LOC_Os05g14270.1	Zinc protease PQQL	.	.	.	.	.	.	.	.	.	.	.	.	.	.	.	.	.	.	.	.	.	.	.	.	.	.	.	.
1A	IWB38590	181.655	.	90K-PROJECTED	TGCGACCTTAGATGACAGATCACACTTGAAGAAACCTTCTGATGGTGCGA[T/C]CGTAGATGACACATCATACTCAAAGAAGTCTTCTGACCATGACAACTCAT	IWGSC_chr1AL_v2_ab_k71_contigs_longerthan_200_1834170	Bradi2g14132.1	LOC_Os12g03554.1	Enhancer of AG-4 1	PTHR12506:SF11	ZINC FINGER CCCH DOMAIN-CONTAINING PROTEIN	PF00642	Zinc finger C-x8-C-x5-C-x3-H type (and similar)	KOG1677	CCCH-type Zn-finger protein	GO:0046872	metal ion binding	.	.	.	.	.	.	.	.	.	.	.	.	.	.	.	.	.	.	.	.
1A	IWB52266	181.655	.	90K-PROJECTED	TCATAAAGTTTCAGCTGTAAGTGGCTGAGATTGCAATGTCTGTCCTGGAT[A/G]ATCTTCTCTGGAAGATCCGATAAGACTTCATCCTTGGTTCTTCTGAGTAG	IWGSC_chr1AL_v2_ab_k71_contigs_longerthan_200_3964251	Bradi2g14340.1	.	TATA-binding protein-associated factor BTAF1 isoform X1	PTHR10799:SF225	TATA-BINDING PROTEIN-ASSOCIATED FACTOR 172	PF00271	Helicase conserved C-terminal domain	KOG0392	SNF2 family DNA-dependent ATPase domain-containing protein	GO:0003676	nucleic acid binding	GO:0003677	DNA binding	GO:0004386	helicase activity	GO:0005515	protein binding	GO:0005524	ATP binding	.	.	.	.	.	.	.	.	.	.	.	.
1A	IWB60807	181.655	.	90K-PROJECTED	GATCTGGGCGCCAGTGAGGGTCTCGCGCTCGATGAGGGCGTTGGCGAGCG[T/C]GTGCAGCTCCTTGTTGTGGGTCGTGAGGATCGTCTTGGCATTGTTGTAGG	IWGSC_chr1AL_v2_ab_k71_contigs_longerthan_200_3898431	Bradi2g14310.1	.	ATP-dependent zinc metalloprotease FTSH mitochondrial	PTHR11909	CASEIN KINASE-RELATED	PF00069	Protein kinase domain	KOG1163	Casein kinase (serine/threonine/tyrosine protein kinase)	GO:0004672	protein kinase activity	GO:0004674	protein serine/threonine kinase activity	GO:0004713	protein tyrosine kinase activity	GO:0005524	ATP binding	GO:0006468	protein phosphorylation	.	.	.	.	.	.	.	.	.	.	.	.
1A	IWB16568	181.655	.	90K-PROJECTED	ACCATCCAGACCATGTCATTGATGCTCAGTTCAATCCACCAACAGGGTGGGAGGATAATGCTTTGCAAATGGAGAAATCTTCTGACCATACATTAGATGAGACATCACGCATGAAGAAATCTTC[T/C]GATGATGCGACCTTCGATGACAGATCACACATGAAGAAATCTTCCGATGATGCGACCTTAGATGACAGATCACACTTGAAGAAACCTTCTGATGGTGCGATCGTAGATGACACATCATACTCAAA	.	.	.	.	.	.	.	.	.	.	.	.	.	.	.	.	.	.	.	.	.	.	.	.	.	.	.	.	.	.	.	.
1A	IWB22896.1	181.655	.	90K-PROJECTED	TGAGCCCCCTGGACGCAGGCCTAACTGCTGCTGGCGGCGTCGCTATTGTT[A/G]TTGGATTCCCAAACCCTTCCTTCAACCACCTCGACACATCTGGAGAGCCT	.	.	.	.	.	.	.	.	.	.	.	.	.	.	.	.	.	.	.	.	.	.	.	.	.	.	.	.	.	.	.	.
1A	IWB34683	181.655	.	90K-PROJECTED	CACCACGCACACCCTGGTTAATCCAACCACCCATTCAGCACCGGGGAACCGTCAGGACACCGCGCCGCGCCGTCACCTGCGCCCTGTCCCAAGTTCTCCA[T/C]GAAATTCAGGTGCTCGACGTCAACAATGCCTTTCAGCTGCCTGCTCGCAGTGGTGNTGCAGACGTGCGGATGGTTGATCCACGTGACGATAGACGTCGCA	.	.	.	.	.	.	.	.	.	.	.	.	.	.	.	.	.	.	.	.	.	.	.	.	.	.	.	.	.	.	.	.
1A	IWB7489	181.655	.	90K-PROJECTED	TCCTAACCATCCTTGCTGCAGCCACCACCACCCCCACCGCCAAAGCGACT[A/G]GAATATCCAAGTCCAACGGAAGCTGCATCCCGGCCGAGAGGGCCGCACTA	.	.	.	.	.	.	.	.	.	.	.	.	.	.	.	.	.	.	.	.	.	.	.	.	.	.	.	.	.	.	.	.
1A	IWB7260	181.9	.	90K-PROJECTED	GCTCGTCGAAATTTGCTCATGGATGGTCTGTTTGTGTTCTATGTTTCCCC[T/G]TGCAAACATCTAGCCTGGTGGTGCTAAATTTGCAGTTATGCTGAACGTGC	IWGSC_chr1AL_v2_ab_k71_contigs_longerthan_200_3975964	.	LOC_Os05g29690	Receptor protein kinase 1	.	.	.	.	.	.	.	.	.	.	.	.	.	.	.	.	.	.	.	.	.	.	.	.	.	.	.	.
1A	IWB42582.1	181.9	.	90K-PROJECTED	TGGACAAGATGGCTAACAAGCAACCAGTTATAGGTGATTGAGATGGAGAT[A/C]TCAATTCTTTTGCCGCTTTTGGTTTTGGTAGGAGAGGGGGTTAGATGGAT	IWGSC_chr1AL_v2_ab_k71_contigs_longerthan_200_3964251	Bradi2g14340.1	.	TATA-binding protein-associated factor BTAF1 isoform X1	PTHR10799:SF225	TATA-BINDING PROTEIN-ASSOCIATED FACTOR 172	PF00271	Helicase conserved C-terminal domain	KOG0392	SNF2 family DNA-dependent ATPase domain-containing protein	GO:0003676	nucleic acid binding	GO:0003677	DNA binding	GO:0004386	helicase activity	GO:0005515	protein binding	GO:0005524	ATP binding	.	.	.	.	.	.	.	.	.	.	.	.
1A	IWB6759	181.9	.	90K-PROJECTED	GCTGATTTGATAGTGTGATAACAACTCATGGAACACGACACCAAGTGCAC[A/G]CCAAAATCACAATGAAAATCAGTTGAAAAGCATTCGACAAACTCAATTCA	IWGSC_chr1AL_v2_ab_k71_contigs_longerthan_200_3897564	Bradi2g14270.1	LOC_Os10g01540.1	retrotransposon unclassified	PTHR19848	WD40 REPEAT PROTEIN	PF00400	WD domain, G-beta repeat	KOG0271	Notchless-like WD40 repeat-containing protein	GO:0005515	protein binding	.	.	.	.	.	.	.	.	.	.	.	.	.	.	.	.	.	.	.	.
1A	IWA3977	181.9	.	9K-ANCHOR	CCGTAATCGCGTCTAGACCATGGCAGAGTGCAATAACACCGCGACCCGGGCGACCTTTCAGTCGGTGTCGCCCTTGCCCTTGTCTCGTTCTGATGCAATA[A/G]GGCCCGAAGAAATTTAAAGAGCTTGTACCTTTGAATATTATAGAGCGTGCACCGAGCAATCGTGATGTTCAAATCAAACCGTCGCCTTCAGGCACTTGAT	IWGSC_chr1AL_v2_ab_k71_contigs_longerthan_200_3955890	Bradi2g14210.1	LOC_Os05g51700.1	.	PTHR11349	NUCLEOSIDE DIPHOSPHATE KINASE	PF00334	Nucleoside diphosphate kinase	KOG0888	Nucleoside diphosphate kinase	GO:0004550	nucleoside diphosphate kinase activity	GO:0005524	ATP binding	GO:0006165	nucleoside diphosphate phosphorylation	GO:0006183	GTP biosynthetic process	GO:0006228	UTP biosynthetic process	GO:0006241	CTP biosynthetic process	.	.	.	.	.	.	.	.	.	.
1A	IWB60809	181.9	.	90K-PROJECTED	TCTTCAGGCTGCATCATACCAACAGCCAAAAACACATATAAATTGTACTC[T/C]CGACTAGCTAAATTACTACAGAGTACAGATGCTCTCTTCAGCGGCAGCTA	IWGSC_chr1AL_v2_ab_k71_contigs_longerthan_200_3898431	Bradi2g14310.1	.	ATP-dependent zinc metalloprotease FTSH mitochondrial	PTHR11909	CASEIN KINASE-RELATED	PF00069	Protein kinase domain	KOG1163	Casein kinase (serine/threonine/tyrosine protein kinase)	GO:0004672	protein kinase activity	GO:0004674	protein serine/threonine kinase activity	GO:0004713	protein tyrosine kinase activity	GO:0005524	ATP binding	GO:0006468	protein phosphorylation	.	.	.	.	.	.	.	.	.	.	.	.
1A	IWA5405	181.9	.	9K-ANCHOR	TGAGCTTGTGATCATCAATTTGAGAGTTGTCAAGGAGTTGTTCCAGAAACTGTGCATCTTCTGTGCTGCTATATAAGCGCTCACTTAGTCCACTTGGTAG[T/C]GGAACTCCCTTCGCTAATGGCAGCAAAGGGACCAAAGCAGCGAAACTGTGAGTGACGGACTGCCTAACAGATCCATCAGGGTCGCTCATGCACCTCAGAA	IWGSC_chr1AL_v2_ab_k71_contigs_longerthan_200_3964251	Bradi2g14340.1	.	TATA-binding protein-associated factor BTAF1 isoform X1	PTHR10799:SF225	TATA-BINDING PROTEIN-ASSOCIATED FACTOR 172	PF00271	Helicase conserved C-terminal domain	KOG0392	SNF2 family DNA-dependent ATPase domain-containing protein	GO:0003676	nucleic acid binding	GO:0003677	DNA binding	GO:0004386	helicase activity	GO:0005515	protein binding	GO:0005524	ATP binding	.	.	.	.	.	.	.	.	.	.	.	.
1A	IWB57932	181.9	.	90K-PROJECTED	TAAACATTTTTGTAGAATCCAATGTTGAGCCATATGGAGTCGTAGCAAGT[T/C]GTACCCAATTACCAAAATATGATATTGCAGCACACTCAAGGTCTTTCTCA	IWGSC_chr1AL_v2_ab_k71_contigs_longerthan_200_3964251	Bradi2g14340.1	.	TATA-binding protein-associated factor BTAF1 isoform X1	PTHR10799:SF225	TATA-BINDING PROTEIN-ASSOCIATED FACTOR 172	PF00271	Helicase conserved C-terminal domain	KOG0392	SNF2 family DNA-dependent ATPase domain-containing protein	GO:0003676	nucleic acid binding	GO:0003677	DNA binding	GO:0004386	helicase activity	GO:0005515	protein binding	GO:0005524	ATP binding	.	.	.	.	.	.	.	.	.	.	.	.
1A	IWB11979	181.9	.	90K-PROJECTED	TTGATCGTCGTGACGTATCATATGTCGCAATCTTGGATAAGTTATAACGC[A/G]CCGGTTATACTCCAGTTTAGATGGCCTGCCTTGTTGTTGCTGTGGCAACT	IWGSC_chr1AL_v2_ab_k71_contigs_longerthan_200_3898431	Bradi2g14310.1	.	ATP-dependent zinc metalloprotease FTSH mitochondrial	PTHR11909	CASEIN KINASE-RELATED	PF00069	Protein kinase domain	KOG1163	Casein kinase (serine/threonine/tyrosine protein kinase)	GO:0004672	protein kinase activity	GO:0004674	protein serine/threonine kinase activity	GO:0004713	protein tyrosine kinase activity	GO:0005524	ATP binding	GO:0006468	protein phosphorylation	.	.	.	.	.	.	.	.	.	.	.	.
1A	IWA3661	181.9	.	9K-ANCHOR	ACGGCATGTATGTTGAAGTGTCAATCTGCTCAGGCAGCTCCTTGATGTCCACCTCAAACCGTTCTTGCACCTGGTTAAGGACGTCCGAGTCCGAGGCCGA[T/C]GAAACAAAAGTTATGGCGAGTCCCTTGGTGCCAAAACGCCCAGCCCTTCCAACCCTGTGCAAGTAGGTATCAGCTGAATCAGGCATGTCATAGTTTATCA	.	.	.	.	.	.	.	.	.	.	.	.	.	.	.	.	.	.	.	.	.	.	.	.	.	.	.	.	.	.	.	.
1A	IWB27370	181.9	.	90K-PROJECTED	CTGCTTGCCATGCCGGCCGGAGCGCCCATACACGTGTTCAAGAACCTCCT[A/G]TGTGCGGCGACTGCCATGCCGCAAACAAGATGGTCGCCAAGGCGTACAAC	.	.	.	.	.	.	.	.	.	.	.	.	.	.	.	.	.	.	.	.	.	.	.	.	.	.	.	.	.	.	.	.
1A	IWB55070	181.9	.	90K-PROJECTED	GGGGTCTGTGTGCTGAGGTCCCAGAAGCGAACGGTGGTGTCGCCTGAACC[A/G]CTAGCCAGGCATCTCCCGTCGGGGCTGAAAGAAACGGCCAATACAGCCTC	.	.	.	.	.	.	.	.	.	.	.	.	.	.	.	.	.	.	.	.	.	.	.	.	.	.	.	.	.	.	.	.
1A	IWB56272	181.9	.	90K-PROJECTED	TGGAGATCCTTCATTGGGTTCCAATCATGTTCCATGAAGACCAAAGTGTC[A/G]GCAGACGTCAAATTCAAGCCCAGACCGCCGACATGAGTCGTTAGTAGAAG	.	.	.	.	.	.	.	.	.	.	.	.	.	.	.	.	.	.	.	.	.	.	.	.	.	.	.	.	.	.	.	.
1A	IWB62818	181.9	.	90K-PROJECTED	GGAAGGGCTGGGCGTTTTGGCACCAAGGGGCTCGCCATAACTTTTGTTTC[A/G]TCGGCCTCGGACTCGGACGTCCTTAACCAGGTGCAAGAACGGTTTGAGGT	.	.	.	.	.	.	.	.	.	.	.	.	.	.	.	.	.	.	.	.	.	.	.	.	.	.	.	.	.	.	.	.
1A	IWB31545	181.9	.	90K-PROJECTED	TGGCAGGGTCTGAAAGCTGGGAACAAGAAACAGAAGTATGAGAAAATCAG[T/C]GAAAGGAAAATTGCCACTTCAACTGAGGCCCTCTGTCGTGGATATCCTAC	.	.	.	.	.	.	.	.	.	.	.	.	.	.	.	.	.	.	.	.	.	.	.	.	.	.	.	.	.	.	.	.
1A	IWB41993	181.9	.	90K-PROJECTED	TTCTCCTTGGTGAGTGCTGGAATGATGGTGTCTTGCTCCTCCTCAGACTC[T/G]TCCTCGGAATCAAAATCCATCTCATCTCCGTCGGCAGGCTGGAAAACCTT	.	.	.	.	.	.	.	.	.	.	.	.	.	.	.	.	.	.	.	.	.	.	.	.	.	.	.	.	.	.	.	.
1A	IWB71745	181.9	.	90K-PROJECTED	ACATTCCTTGTGACTCCTTTCTCGGTCTGCCACGGCCTTTCTTGACACCG[A/G]TTGACAGCCCTTGTGCATCCTTTCTCGGTCTCCCACGGCCTCTCTTGACA	.	.	.	.	.	.	.	.	.	.	.	.	.	.	.	.	.	.	.	.	.	.	.	.	.	.	.	.	.	.	.	.
1A	IWB75215	181.9	.	90K-PROJECTED	CGCCTTCATCCTCGACCGCTCGAGTCTCCAAGATCATACTATGCATTATC[T/C]GCCGGAACTGGAAAAGCCGTGTCAACGGGAACGCTGGAGAGCCCAAGGAC	.	.	.	.	.	.	.	.	.	.	.	.	.	.	.	.	.	.	.	.	.	.	.	.	.	.	.	.	.	.	.	.
1A	IWB64147.1	181.9	.	90K-PROJECTED	ACGGCTGCAGCCAATGTGGAAAAGCAGCTTCTATCAGCTAAAAGCAAAGA[T/C]GACGATGATGCACAGCTTACCCTGCAGCAGGCGGAGTACTCGAAAGATAA	.	.	.	.	.	.	.	.	.	.	.	.	.	.	.	.	.	.	.	.	.	.	.	.	.	.	.	.	.	.	.	.
1A	IWB43175	181.9	.	90K-PROJECTED	ACCGTGCGATGGAGGTCGCCATAAAAAATGTGATGCCTCAAACAGCACAC[T/C]GATGGTGTAAGTGGCACGTGCTGAAAAAGGCGAAGGAATCACTCGGTTCA	.	.	.	.	.	.	.	.	.	.	.	.	.	.	.	.	.	.	.	.	.	.	.	.	.	.	.	.	.	.	.	.
1A	IWB41992.1	182.524	.	90K-PROJECTED	CCAGCCAGCCAGCCAACACCTTCCTCTCCTCTTCACTTGGCCTCGTGCTT[T/G]GCCTTGGAGTGCGAAGCTAGAGCGCCCTCGCTGTTGAATGTCTTGCTGCA	.	.	.	.	.	.	.	.	.	.	.	.	.	.	.	.	.	.	.	.	.	.	.	.	.	.	.	.	.	.	.	.
1A	IWB4201	182.524	.	90K-PROJECTED	GGAACCATCAGGGGTGACCTTGCTGTTGTTGTTGGAAGAAACATCATCCA[T/C]GGGAGCGATGGCCCGGAGACAGCCAAGGACGAGATCGCACTCTGGTTCCA	.	.	.	.	.	.	.	.	.	.	.	.	.	.	.	.	.	.	.	.	.	.	.	.	.	.	.	.	.	.	.	.
1A	IWA3215	182.7	QTL-tagging SNP	9K-ANCHOR	GACTGAAGAGAGAGGAGTAGGAGGATTCTGATGAACTAACCAAAGCTTGGAGTCATCGTTTTTCTGGGGGTCTATGAGCGAGTAGTTGCTAGTTATGTCC[A/G]TTTTGAGCGCGTTTGAGCTGTGTTGGTGAAAGGCACTCCCTCCCTCCCTCCATTTGCTATCGATTATGCGCTTGCGACATACTCTATTTGTGTGGACAAG	IWGSC_chr1AL_v2_ab_k71_contigs_longerthan_200_1834170	Bradi2g14132.1	LOC_Os12g03554.1	Enhancer of AG-4 1	PTHR12506:SF11	ZINC FINGER CCCH DOMAIN-CONTAINING PROTEIN	PF00642	Zinc finger C-x8-C-x5-C-x3-H type (and similar)	KOG1677	CCCH-type Zn-finger protein	GO:0046872	metal ion binding	.	.	.	.	.	.	.	.	.	.	.	.	.	.	.	.	.	.	.	.
1A	IWA3216	182.7	.	9K-ANCHOR	CATCTGGACCAAGAATTTTCCAATCAAAACCAGCATCTTCTAACTTGATTCGGCCTTGCAAATCAGCAGCCAATTTCTCTGCCACACGTGAGCTCCCAGT[A/G]AAGAGGGTCATTTTTGGATTTGCCTCCAACAGCAGCTTGTTCATTGTGATACCATCAGAATTTATGAAGTCCACGTCCTCTGCAGGTAACCCACACTCGT	.	.	.	.	.	.	.	.	.	.	.	.	.	.	.	.	.	.	.	.	.	.	.	.	.	.	.	.	.	.	.	.
1A	IWA3267	182.7	.	9K-ANCHOR	ACAGGTTTAAGTTATATAGTTAGGTTGCATGGAATTCGCATGGCAACACATAGATCTTGGTTTCGAGTTATTGTAGCTGGGAAATAATGCTACACCCTGC[T/C]GCCTGGCACGTATTCTTCTCCCAAGAGTGAGGCATGACGGTTGGCGGCATCTTGTATTGTATAATTGATCTTGTTATGTTTTAGAGACACACTGAACACA	.	.	.	.	.	.	.	.	.	.	.	.	.	.	.	.	.	.	.	.	.	.	.	.	.	.	.	.	.	.	.	.
1A	IWA3799	183	.	9K-ANCHOR	GATGTGTCATCTACGRTCGCACCATCAGAAGGTTTCTTCAAGTGTGATCTGTCATCTAAGGTCGCACCATCAGAAGGTTTCTTCAAGTGTGATCTGTCAT[T/C]GAAGGTCGCATCATCGGAAGATTTCTTCATGTGTGATCTGTTATCTAAGGTCGCATCATCGGAAGATTTCTTCATGTGTGATGTCTCATCTAATGTACGG	IWGSC_chr1AL_v2_ab_k71_contigs_longerthan_200_1834170	Bradi2g14132.1	LOC_Os12g03554.1	Enhancer of AG-4 1	PTHR12506:SF11	ZINC FINGER CCCH DOMAIN-CONTAINING PROTEIN	PF00642	Zinc finger C-x8-C-x5-C-x3-H type (and similar)	KOG1677	CCCH-type Zn-finger protein	GO:0046872	metal ion binding	.	.	.	.	.	.	.	.	.	.	.	.	.	.	.	.	.	.	.	.
1A	IWA5806	183	.	9K-ANCHOR	AGCGATGATGATGRKGACAGTGATGAGGATGACAGCCAAGATGACTCTGGTGATGATGGAGCATTGATTCCCATGGAGGATGATTCTGATGATAGTGAGG[A/G]CGGTGATGATTCCTCTGATGATAGTGAGGATAGCTCTGATGAGGAGGAAGAAGAAACACCCAAGAAGCAAGAGACTGGGAAGAAGAGGGCGGCTGGAAGC	.	.	.	.	.	.	.	.	.	.	.	.	.	.	.	.	.	.	.	.	.	.	.	.	.	.	.	.	.	.	.	.
1A	IWA5734	183	.	9K-ANCHOR	TTGAGCTCTCACACAATTCCAAGACGTCCAGCGTCTTCTTCTCTGGCTACAAGGTTTTCCAGCCTGCCGACGGAGATGAGATGGATTTTGATTCCGAGGA[A/C]GAGTCTGAGGAGGAGCAAGACACCATCATTCCAGCACTCACCAAGGAGAATGGCAAACCTGAAGCCAAGGAGCAGAAGAAGCAGGTTAAGATTGACACTG	.	.	.	.	.	.	.	.	.	.	.	.	.	.	.	.	.	.	.	.	.	.	.	.	.	.	.	.	.	.	.	.
1B	IWB7028	43.7897	.	90K-PROJECTED	GGCCTGGAAAGCATTCGACTGTAAGATCACCTAGGAGATATTAGCTTCTC[A/C]AATTCTGAATCTATGTTGTAGACATGAGTAATGCTAGCTTCTCCAATTCT	IWGSC_chr1BL_ab_k71_contigs_longerthan_200_3033705	Bradi1g52520.1	LOC_Os07g23790.1	Predicted protein	.	.	PF07800	Protein of unknown function (DUF1644)	.	.	.	.	.	.	.	.	.	.	.	.	.	.	.	.	.	.	.	.	.	.	.	.
1B	IWB73189	43.7897	.	90K-PROJECTED	ATATATTTTATATTTATTTCACTGCTGATAACTAATGTAACATTTTACTA[T/C]AGAAAATTTCCTGTGGCAAATTACTAATTTTAATCTGGTGTAATTTGCCT	IWGSC_chr1BL_ab_k71_contigs_longerthan_200_3033705	Bradi1g52520.1	LOC_Os07g23790.1	Predicted protein	.	.	PF07800	Protein of unknown function (DUF1644)	.	.	.	.	.	.	.	.	.	.	.	.	.	.	.	.	.	.	.	.	.	.	.	.
1B	IWB6900	44.1641	.	90K-PROJECTED	GCTCTCTGGTTCGCAGGTTCCTCGTCGATCGACGGGCTGGGCTTGCGGCC[A/G]TCTTGGAGCGAGATGCGAGGCGGCTGCATCTTCCGGTCTGCCCGTCCGTC	IWGSC_chr1BL_ab_k71_contigs_longerthan_200_3852979	Bradi2g37820	LOC_Os05g25570	Mismatch repair endonuclease PMS2	.	.	.	.	.	.	.	.	.	.	.	.	.	.	.	.	.	.	.	.	.	.	.	.	.	.	.	.
1B	IWB31700	44.1641	.	90K-PROJECTED	CACAAATGTGTAGCATTTATCACTGACAATTCTCCTGGCTCAGACAAATC[T/G]AATGTAAGCTACTCTAGCTCAGTAATATGAAATCTTTAGCCCTCAAATCA	IWGSC_chr1BL_ab_k71_contigs_longerthan_200_3870135	Bradi2g27700.1	LOC_Os05g30454.1	ATP binding	PTHR13622	THIAMIN PYROPHOSPHOKINASE	PF04265	Thiamin pyrophosphokinase, vitamin B1 binding domain	KOG3153	Thiamine pyrophosphokinase	GO:0004788	thiamine diphosphokinase activity	GO:0005524	ATP binding	GO:0006772	thiamine metabolic process	GO:0009229	thiamine diphosphate biosynthetic process	.	.	.	.	.	.	.	.	.	.	.	.	.	.
1B	IWB10997	44.1641	.	90K-PROJECTED	TAGCCTGCTTAGTGCATCCAGATACACATTTTTTACCAGTTAATCAAGTT[A/C]TCTGTTCTCAAGTTATCTAATGAGTTCAAAAAAGTTTCTCTAATTTGATA	IWGSC_chr1BL_ab_k71_contigs_longerthan_200_3790873	Bradi2g27947.1	LOC_Os05g29050.2	.	PTHR18896	PHOSPHOLIPASE D	PF00614	Phospholipase D Active site motif	.	.	GO:0035091	phosphatidylinositol binding	GO:0003824	catalytic activity	GO:0008152	metabolic process	.	.	.	.	.	.	.	.	.	.	.	.	.	.	.	.
1B	IWB7939	44.1641	.	90K-PROJECTED	TGAGTAAGAGGAGAACGTGGTTAGCTAGGAAATGTGCGGCGGAGCTGTTA[T/C]AGCCGACTTTGTCCCGGCCGGAGCCCGCCGCCCGGATGGCTCCTCCGCCG	.	.	.	.	.	.	.	.	.	.	.	.	.	.	.	.	.	.	.	.	.	.	.	.	.	.	.	.	.	.	.	.
1B	IWB6519	44.1641	.	90K-PROJECTED	TGTCGAGGGAAACCCTGACTCGTTCTGGCTTCTGGCCTTTTCCAGTTCTG[T/C]TGGCCAAAATTGTTCTCCATATTCATGGGAGCAAACGCTCGCTCTCTCAT	.	.	.	.	.	.	.	.	.	.	.	.	.	.	.	.	.	.	.	.	.	.	.	.	.	.	.	.	.	.	.	.
1B	IWB43879	44.1641	.	90K-PROJECTED	AAGGCATGTCAGTTCGCGCAGAGCATATCAGTCTTTCAGTTCGTGAGCTC[A/G]TCAGTTCACCGATGGGATCCGCAGCTCCCAGGCGGTTCACAACCGCCGCC	.	.	.	.	.	.	.	.	.	.	.	.	.	.	.	.	.	.	.	.	.	.	.	.	.	.	.	.	.	.	.	.
1B	IWA3476	44.5	.	9K-ANCHOR	CTGAAGCTGTACAGCCATCATCAGGTGAACAAGTTGAGACTGTCAAGAAAGCATGCCAAGCTGAACCTGTAAAGCAATCATCAGGTGCACAAGTTGAGAC[T/C]GTCCAGCAAGCATGCCAACCTGAAGCTGACGCTGTTAAGAAAGCAGGAAAAATTGCTGCTGAGCTAACTGGGCCATCTGACCAAATTGCAACAGCTGATG	.	.	.	.	.	.	.	.	.	.	.	.	.	.	.	.	.	.	.	.	.	.	.	.	.	.	.	.	.	.	.	.
1B	IWB57404	44.5385	.	90K-PROJECTED	CGCTAAAAGTAGGTCATGGCATCCAAGGGGTGGGGGTGAAAAGATTGGCC[A/G]CGTGTATTATGTACATCCTTTGAGTGGTGAGTTGTATTACTTGCGCATGC	IWGSC_chr1BL_ab_k71_contigs_longerthan_200_3807262	Bradi3g23305.1	.	Helicase-like protein	PTHR10492	UNCHARACTERIZED	PF05970	DNA helicase activity	.	.	GO:0006281	DNA repair	GO:0000723	telomere maintenance	.	.	.	.	.	.	.	.	.	.	.	.	.	.	.	.	.	.
1B	IWB69585	44.5385	.	90K-PROJECTED	ATTTGGCACTTCTGGTTGGCTGATGTTGTTATGTTGTCCACGGGAACACA[A/G]TACTTACGTTGGTGTCTATGATAGACTTTTGTTGTTCTACTGCCTGCACC	IWGSC_chr1BL_ab_k71_contigs_longerthan_200_3807262	Bradi3g23305.1	.	Helicase-like protein	PTHR10492	UNCHARACTERIZED	PF05970	DNA helicase activity	.	.	GO:0006281	DNA repair	GO:0000723	telomere maintenance	.	.	.	.	.	.	.	.	.	.	.	.	.	.	.	.	.	.
1B	IWB65744	44.7256	.	90K-PROJECTED	TGAATATCTTTTGTACAACCTAAAGCACCTAAGCAAACCTATTTTGCTGA[T/G]AT	IWGSC_chr1BL_ab_k71_contigs_longerthan_200_3842867	Bradi2g27070.1	LOC_Os05g31480.2	.	PTHR10108	METHYLTRANSFERASE	PF03141	Putative S-adenosyl-L-methionine-dependent methyltransferase	.	.	GO:0008168	methyltransferase activity	.	.	.	.	.	.	.	.	.	.	.	.	.	.	.	.	.	.	.	.
1B	IWA213	45.1	.	9K-ANCHOR	ACATGTCAAGAAACCCAACACAGATACTGGCAAACATTCAAGCAGGGTTCACATTTTAAC[T/C]GCATTGGGTAATAATAATAATTACCAGATGATTTTTGTTCTCGCCAGACATCCTCCAGTG	IWGSC_chr1BL_ab_k71_contigs_longerthan_200_3844330	Bradi3g10250.1	LOC_Os02g17650.1	Tocopherol cyclase	.	.	.	.	.	.	.	.	.	.	.	.	.	.	.	.	.	.	.	.	.	.	.	.	.	.	.	.
1B	IWB6921	45.1	.	90K-PROJECTED	CCGAATTGGCAGATGCTTGTGAAGAAGTTTGTATTACCAAGGAGGCTAAT[A/C]TCTCACCCGTTGTCCAGATACCTGAGCATAACTATGACCTGTCAGCAACT	IWGSC_chr1BL_ab_k71_contigs_longerthan_200_3885975	Bradi2g27020.1	LOC_Os05g31690.1	Dentin sialophospho	.	.	PF07839	Plant calmodulin-binding domain	.	.	GO:0005516	calmodulin binding	.	.	.	.	.	.	.	.	.	.	.	.	.	.	.	.	.	.	.	.
1B	IWA792	45.1	.	9K-ANCHOR	AAATTAGTCCAGGCGATCACGATCCAATGGCTCCGACATCATCCGTATCTGTTGCAAAAATT[T/C]GGACGGCAGGAATATAGCTTTCTCGTTTCTTATATTACAGCATCAAAGACTTTCTCAAAGCGATAAAAGCGACGAAGAAAATGGGGGAGACGAGAAAGAG	.	.	.	.	.	.	.	.	.	.	.	.	.	.	.	.	.	.	.	.	.	.	.	.	.	.	.	.	.	.	.	.
1B	IWA4849	45.4	.	9K-ANCHOR	TGCYTATCAGTGACTTTTGAAATGGGAAAGTTGTATGTCTTGTGCAGGGCATATTGAGGCTGCTGCACTGGAATGAATGCAAACAAGACAAAAAGTAATA[T/C]GACCGACAGGTGCATCAATACTGTTAAGTTCATGAACGACCCACCCTGTACAGGATGCTCCCTTCTCTGTTGCTCCTGCCTACCTGCTTCTCTTGTTCTG	IWGSC_chr1BL_ab_k71_contigs_longerthan_200_3814651	Bradi4g21724.3	LOC_Os07g33210.1	.	PTHR24136	FAMILY NOT NAMED	PF00023	Ankyrin repeat	.	.	GO:0005515	protein binding	.	.	.	.	.	.	.	.	.	.	.	.	.	.	.	.	.	.	.	.
1B	IWA8065	45.9	.	9K-ANCHOR	TTAGAGCGTGGGATCGGTGCAATGATCTCTGTGTTGGCCACAAAGCAATTGCCATATCCTGGAAATTCATTTGAAATGGTTCATTGCTCCCGATGTCGTG[T/C]TGACTGGCATGAAAATGATGGAATATTGCTCAAAGAGGTCGATCGTCTTTTGCGACCTAATGGATATTTTGTATATTCTGCCCCACCAGCTTATAGAAAA	.	.	.	.	.	.	.	.	.	.	.	.	.	.	.	.	.	.	.	.	.	.	.	.	.	.	.	.	.	.	.	.
1B	IWA5963	46	QTL-tagging SNP	9K-ANCHOR	TTCACGCTCGTCGTCGGCGGCCTGCTCGTCATCGCCTTCGTCGTGCCCATGGCGCAGTACTATGCCTACATCTCCAAGAAGTGATCCATTCCAGCGCCGC[T/G]CAGTGTACAGTACAGCACAGTAATTTTTCGAATCCCCCCGGTTTTCTGCTCGAATTTTTAGAAGTGAACAGAGAGAGATCAATGCAAGCGCACCCGCGCT	.	.	.	.	.	.	.	.	.	.	.	.	.	.	.	.	.	.	.	.	.	.	.	.	.	.	.	.	.	.	.	.
1B	IWA7119	46.2	.	9K-ANCHOR	TTTGATCCAGCTGGATAGAGCCCGCAGAATGTTGCGGGTGCGATTCGATCTTCACTAGCCTGGTCTGGACAACTCAGGATGCTCCTGTATGTTATAGCAG[A/G]TTTGCATGGCGGTCATCCCATTATAAACGATGAACTTCCATGCGAATTTGAGAATGTTGTACGGTGGTGTGAAGCCTGTTGATATATTGGTTATATGGCT	IWGSC_chr1BL_ab_k71_contigs_longerthan_200_3850459	Bradi2g26690.1	LOC_Os05g32350.1	Ring zinc finger domain superfamily protein	PTHR14155	RING FINGER DOMAIN-CONTAINING	PF00097	Zinc finger, C3HC4 type (RING finger)	.	.	GO:0046872	metal ion binding	GO:0005515	protein binding	GO:0008270	zinc ion binding	.	.	.	.	.	.	.	.	.	.	.	.	.	.	.	.
1B	IWA2667	46.2	.	9K-ANCHOR	CAAGGTAAGAATGTCCATAAAGAACAAGTCAAAGAAATCCGCAGCTGAAAGCACAACCTCGGTCTCAACTATGGAGCCAGAGGATGGAAATGGTCTCCAC[A/G]GCATTAGCGAAAAAACTACTTGTGTGGTACAGAAAAGTGGTCTGTGGAGTAAAATTCACAGGAACATTGATCTCGCAAGATCGGGTGACAAACCAAGAAC	IWGSC_chr1BL_ab_k71_contigs_longerthan_200_3818264	Bradi2g26600.1	LOC_Os05g32530.1	Mannosylglycoprotein endo-beta-mannosidase	PTHR10066	BETA-GALACTOSIDASE	PF02836	Glycosyl hydrolases family 2, TIM barrel domain	.	.	GO:0004553	hydrolase activity, hydrolyzing O-glycosyl compounds	GO:0005975	carbohydrate metabolic process	.	.	.	.	.	.	.	.	.	.	.	.	.	.	.	.	.	.
1B	IWA2668	46.2	.	9K-ANCHOR	TGACAGCCGACATCTCCTTCGAGGCTCCTGAAGGATCCAAGCCCAGGGTCATTCTGAGAGGCTGGAACTATCATCTGAACCATGCAGTGATGATGTGAGG[T/C]GCGCTTTGTTCGTGAACATGCTATTGAGTTGAGTACTGGAAGTAAGATCCATGTAAACTAAGTACATCCCCGGTAAAGTGCAGACATGAACAGTTAGCTA	IWGSC_chr1BL_ab_k71_contigs_longerthan_200_3818264	Bradi2g26600.1	LOC_Os05g32530.1	Mannosylglycoprotein endo-beta-mannosidase	PTHR10066	BETA-GALACTOSIDASE	PF02836	Glycosyl hydrolases family 2, TIM barrel domain	.	.	GO:0004553	hydrolase activity, hydrolyzing O-glycosyl compounds	GO:0005975	carbohydrate metabolic process	.	.	.	.	.	.	.	.	.	.	.	.	.	.	.	.	.	.
1B	IWA2222	46.2	.	9K-ANCHOR	CACAAACAACACTCCTGACTTGCTTATCTTTCAGAGCTTCAACTAGTGTAGGAGAATTCCTATCATCAGYATCACCATGTCCTAACCGGCCATTAGCACC[T/C]TTACCCCATGTATACACCTCTGTCCTGGAAGTCAAAACAGCAACATGATAAGCGCCACATGAAATCTCCTCCACAAAGTTTTTATGTAGTTTTCCTTCAA	IWGSC_chr1BL_ab_k71_contigs_longerthan_200_3910493	Bradi2g26807.1	LOC_Os05g31920.2	E3 ubiquitin-protein ligase HERC1	PTHR22870	REGULATOR OF CHROMOSOME CONDENSATION	PF00415	Regulator of chromosome condensation (RCC1) repeat	KOG1427	Uncharacterized conserved protein, contains RCC1 domain	GO:0046872	metal ion binding	.	.	.	.	.	.	.	.	.	.	.	.	.	.	.	.	.	.	.	.
1B	IWA2221	46.2	.	9K-ANCHOR	TGAATGCATATTGCTGCAGTGAAGTTAATTCCACAAACAACACTCCTGACTTGCTTATCTTTCAGAGCTTCAACTAGTGTAGGAGAATTCCTATCATCAG[T/C]ATCACCATGTCCTAACCGGCCATTAGCACCYTTACCCCATGTATACACCTCTGTCCTGGAAGTCAAAACAGCAACATGATAAGCGCCACATGAAATCTCC	IWGSC_chr1BL_ab_k71_contigs_longerthan_200_3910493	Bradi2g26807.1	LOC_Os05g31920.2	E3 ubiquitin-protein ligase HERC1	PTHR22870	REGULATOR OF CHROMOSOME CONDENSATION	PF00415	Regulator of chromosome condensation (RCC1) repeat	KOG1427	Uncharacterized conserved protein, contains RCC1 domain	GO:0046872	metal ion binding	.	.	.	.	.	.	.	.	.	.	.	.	.	.	.	.	.	.	.	.
1B	IWA8081	46.2	.	9K-ANCHOR	CATGTTCTTGAAAGATTCCATTGATGACAATCTAGACAATTGGACATTTGATCTTGTCTCCAAATCATCATTGATAGAATCATTGAACCCTTGTAAGATA[A/G]CTCCGCGCTTTGCTGAAGAATACCTATCTGTCTCAGGTCCCTYATTAAGTTTACCGTAGCAGCTATCACAGACACGGTAAGGCTTGTTTGGGTTTGGTGC	IWGSC_chr1BL_ab_k71_contigs_longerthan_200_3910493	Bradi2g26807.1	LOC_Os05g31920.2	E3 ubiquitin-protein ligase HERC1	PTHR22870	REGULATOR OF CHROMOSOME CONDENSATION	PF00415	Regulator of chromosome condensation (RCC1) repeat	KOG1427	Uncharacterized conserved protein, contains RCC1 domain	GO:0046872	metal ion binding	.	.	.	.	.	.	.	.	.	.	.	.	.	.	.	.	.	.	.	.
1B	IWA8082	46.2	.	9K-ANCHOR	ACATTTGATCTTGTCTCCAAATCATCATTGATAGAATCATTGAACCCTTGTAAGATARCTCCGCGCTTTGCTGAAGAATACCTATCTGTCTCAGGTCCCT[T/C]ATTAAGTTTACCGTAGCAGCTATCACAGACACGGTAAGGCTTGTTTGGGTTTGGTGCTAATGAAGCCTTCAGAGATTTCTTACTGCTGCAGGAATGACAA	IWGSC_chr1BL_ab_k71_contigs_longerthan_200_3910493	Bradi2g26807.1	LOC_Os05g31920.2	E3 ubiquitin-protein ligase HERC1	PTHR22870	REGULATOR OF CHROMOSOME CONDENSATION	PF00415	Regulator of chromosome condensation (RCC1) repeat	KOG1427	Uncharacterized conserved protein, contains RCC1 domain	GO:0046872	metal ion binding	.	.	.	.	.	.	.	.	.	.	.	.	.	.	.	.	.	.	.	.
1B	IWA805	46.2	.	9K-ANCHOR	TGCCTTCATAGGAGACACTAACGACAGAGGTCGATTGCTTTTGCTGGAAAAGAAAGATGCGTGCAGAGAAATGGTAATTTGTCGAATTCCCAAGAACAAG[T/C]GCTTGGATTCTATTTGGTGGCTTGTGAGTTTTGTCCTGTTAGAACTCGATTCGTTTCAGACGATGGTTTTGCAGTCGTTTCTGTTGCGCAAGTATGTTCC	IWGSC_chr1BL_ab_k71_contigs_longerthan_200_3900430	Bradi2g26950.1	LOC_Os01g72710.1	Ribonuclease H protein At1g65750	.	.	PF11891	Domain of unknown function (DUF3411)	.	.	.	.	.	.	.	.	.	.	.	.	.	.	.	.	.	.	.	.	.	.	.	.
1B	IWA6063	46.2	.	9K-ANCHOR	GTGGGTTGACTATGCCAAGTTTATAGGCATACAATAAGTTGAAGACAGACCTAGAATTGCACAAATCATTCGCAATGTTGATTCGTCGCTACGCCATATC[T/C]CATATCCTTACCGTGCTTCCTATCCTGACTCATCTGCCTTCATAGGAGACACTAACGACAGAGGTCGATTGCTTTTGCTGGAAAAGAAAGATGCGTGCAG	IWGSC_chr1BL_ab_k71_contigs_longerthan_200_3900430	Bradi2g26950.1	LOC_Os01g72710.1	Ribonuclease H protein At1g65750	.	.	PF11891	Domain of unknown function (DUF3411)	.	.	.	.	.	.	.	.	.	.	.	.	.	.	.	.	.	.	.	.	.	.	.	.
1B	IWA8047	46.2	.	9K-ANCHOR	AGACAAAGCACCATCGCTCTCTGGAAATCTACGTCTCGAGGAAGGACTCGCTCATCTGCATGCATTTCCAATATTTCAGGTGAAATTCAGGATTATGGGG[T/G]CTGCGCTGTCTGGGCTTCAAATTGATAAACTGGACGTGAAAAATACACCAAGCGCACCATACAAAGGTTTTCGAGCCCAAACTCAGGCTGGAAGGTATGA	IWGSC_chr1BL_ab_k71_contigs_longerthan_200_3902242	Bradi2g26790.1	LOC_Os05g31780.1	Nuclease HARBI1 isoform X1	PTHR11998:SF4	CLATHRIN COAT ADAPTOR AP3 MEDIUM CHAIN	PF00928	Adaptor complexes medium subunit family	KOG2740	Clathrin-associated protein medium chain	GO:0016192	vesicle-mediated transport	GO:0030131	clathrin adaptor complex	GO:0005515	protein binding	GO:0006886	intracellular protein transport	.	.	.	.	.	.	.	.	.	.	.	.	.	.
1B	IWA4141	46.2	.	9K-ANCHOR	CACCGTATCTTGCAAACACCTTGGGAAGATACTTGTATGCATGTGACAGAGCGCAGCGTTCAACAGCAAGCTCTGCATTGCTATGCTCGGCAAGTATAAT[A/G]ACGGTCTTGAATATCCGTCCATATAGCAGCCTCCACTCCAAGGCCACACGAGTCTACAGGTCCACTAACATGCATGATCAGCACAACATTACCAAAGTTC	.	.	.	.	.	.	.	.	.	.	.	.	.	.	.	.	.	.	.	.	.	.	.	.	.	.	.	.	.	.	.	.
1B	IWA5348	46.2	.	9K-ANCHOR	CCCATTAGACCCGTTCAAATATGGCTCTCCTGAATTTCTTGGGCTACCTAAATTCTCAGTTGCCATTGATATGTCATTAACAGGCACTCCAGAAAGTGGT[A/G]GCAGTCTACTGTGCTTAACTGCCCCTGCCCCTGCTCCTGCTCCTGCTCCTGCTCCTTCAGGTAGCTTCTCTGCCATACCCTTCAATTGTGCAGTGAGCGA	.	.	.	.	.	.	.	.	.	.	.	.	.	.	.	.	.	.	.	.	.	.	.	.	.	.	.	.	.	.	.	.
1B	IWA140	46.6	.	9K-ANCHOR	TCCTTCTGACAATTGACATTTGGTTTTGCCAGGAATTGGGACATCAGGTGGCTCTTATCC[A/G]CCAAATTGCTAACAATGTTTTCACCAATATGGGGAAAACCATTGATTACAAAGTTGGGAC	IWGSC_chr1BL_ab_k71_contigs_longerthan_200_3893303	Bradi2g25745.1	LOC_Os05g33570.1	Retrotransposon TY3-gypsy subclass	PTHR22931	PHOSPHOENOLPYRUVATE DIKINASE-RELATED	PF01326	Pyruvate phosphate dikinase, PEP/pyruvate binding domain	.	.	GO:0016301	kinase activity	GO:0016310	phosphorylation	GO:0016772	transferase activity, transferring phosphorus-containing groups	GO:0003824	catalytic activity	GO:0050242	pyruvate, phosphate dikinase activity	GO:0005524	ATP binding	GO:0006090	pyruvate metabolic process	.	.	.	.	.	.	.	.
1B	IWB35083	46.7875	.	90K-PROJECTED	TCACCAAGTGATCTGTAGTGAAGCTGTTTGGTTTAATTATATAAATTAGTGAACTAAATAATACGCTTGTAAATATATGTATATTAAGGTCATGTTAATT[T/C]CTATACCAAGATGGCAGCATATGATGCACCTTTATTTGGTGTAACTGCTTCTGATCCAGCGATCTTTTGATGCTATGAATGATTTTTGGCAATTTACCAT	IWGSC_chr1BL_ab_k71_contigs_longerthan_200_3811821	.	LOC_Os12g33194.1	Disease resistance protein RPM1	PTHR13533	FAMILY NOT NAMED	PF03005	Arabidopsis proteins of unknown function	.	.	.	.	.	.	.	.	.	.	.	.	.	.	.	.	.	.	.	.	.	.	.	.
1B	IWB64721	46.7875	.	90K-PROJECTED	AGTTTGCTTCTATGGTCACTGCCTTGCTTGGCCTGTCTCAGGGCTTCACA[T/C]TGCTCTTGTCCAAAGGTCTACTCCTTCTCGGCAATGAGACTGCGTATTAC	IWGSC_chr1BL_ab_k71_contigs_longerthan_200_3919868	Bradi2g11040.2	LOC_Os01g18100.1	Rhomboid protein partial	PTHR22790	RHOMBOID-RELATED	PF01694	Rhomboid family	KOG2632	Rhomboid family proteins	GO:0016021	integral to membrane	GO:0004252	serine-type endopeptidase activity	GO:0008270	zinc ion binding	.	.	.	.	.	.	.	.	.	.	.	.	.	.	.	.
1B	IWB65666	46.7875	.	90K-PROJECTED	CGCACTCTTAAAGAAAAACTTGAGGAAAGCAAGCTCACTTCGATCCCCTC[A/G]G	.	.	.	.	.	.	.	.	.	.	.	.	.	.	.	.	.	.	.	.	.	.	.	.	.	.	.	.	.	.	.	.
1B	IWB63003	46.7875	.	90K-PROJECTED	CAGGGGATGAATGAATCGGATTTACCTCTGTCAGTTAACTGCTGGCCCTC[A/G]GTATCTGGAAATGAAACCTATGTCAACATTGAATATGAGGCTTCAGAGAT	.	.	.	.	.	.	.	.	.	.	.	.	.	.	.	.	.	.	.	.	.	.	.	.	.	.	.	.	.	.	.	.
1B	IWB34939	46.7875	.	90K-PROJECTED	ATTATGTCTTCCTGCATGGGATGGTCATTCCAGCAAAGTATGCTGCTTGGGCTGAACTCCTCCTCATACAGGCCTTCATCCCCGGGACATCCTTCATTGG[T/C]CATCTTAGCGGGATTCTTGCTGGTCTAGCCTATCTCTGGATAAAGCGATCATACTCGGGGCCGGACCCACTTGCTCTTCTGATCTCGGGCATGGAAATTT	.	.	.	.	.	.	.	.	.	.	.	.	.	.	.	.	.	.	.	.	.	.	.	.	.	.	.	.	.	.	.	.
1B	IWB33517	46.7875	.	90K-PROJECTED	AGGATACAGATCTTACAGTAATTCGTACATGATGCGTAAGTTCAGAAGTT[T/C]CAAATCAATGAAGTGCACCATCATATTGATGCCATCRARTAA	.	.	.	.	.	.	.	.	.	.	.	.	.	.	.	.	.	.	.	.	.	.	.	.	.	.	.	.	.	.	.	.
1B	IWB13110	46.7875	.	90K-PROJECTED	GAGATGTGCAACAGCGTGCGTGAGGACCGTGTTTTTCCCAACAGACAACA[T/G]CTCCAGGATGGGGGAAGCAGTGACCTCTCGGTTGATGAGATCCGCCGAAG	.	.	.	.	.	.	.	.	.	.	.	.	.	.	.	.	.	.	.	.	.	.	.	.	.	.	.	.	.	.	.	.
1B	IWB12462	46.7875	.	90K-PROJECTED	GATCCGCCGTAGGAGGCTGCAAAGGTTTGACAGATGATGACATAATGTAG[A/G]TCACCATTACCAGTATAAATTCCAAATAGTGCTAAAGATACTTCTTCCTT	.	.	.	.	.	.	.	.	.	.	.	.	.	.	.	.	.	.	.	.	.	.	.	.	.	.	.	.	.	.	.	.
1B	IWA7375	46.9	.	9K-ANCHOR	GCATGCCTTTGGGTTCCTTCTTATTTTCCTGACCGTCAAGTTTTTTTAATAATTTCCAGCAATAAAAAGATTGTGCTTTCACACACCTCTTTTATGTTTG[T/C]GTGTTTGGAATAATTTTGATCTTATGTTTTATTATGTTCTGTCCAATGTTGGCATGTCTTCAAAGCGAAACCATCTTATTTGCAAACCTTGAAGGCATGT	IWGSC_chr1BL_ab_k71_contigs_longerthan_200_3874898	Bradi2g26090.2	LOC_Os05g33040.3	PREG-like protein	PTHR15615	UNCHARACTERIZED	PF08613	Cyclin	KOG1674	Cyclin	GO:0019901	protein kinase binding	GO:0000079	regulation of cyclin-dependent protein serine/threonine kinase activity	.	.	.	.	.	.	.	.	.	.	.	.	.	.	.	.	.	.
1B	IWA1109	46.9	.	9K-ANCHOR	TACAGCATTACACCGCTCAAGCTTAACATCTCCAAACAAGATACACGGACATAATCGGAACTGCGAAACAGAAGTGACCCTACGTAACTCAGTAACTACG[A/G]CGAGACCCGACAAATCCGGTCAAGGCCAACCAACTARACCTATCACAGACTAGGCCGGTCTGACTGCATCTAGGCAAACCACATGTCTCTCTATAACGAT	IWGSC_chr1BL_ab_k71_contigs_longerthan_200_3790929	Bradi2g26076.1	LOC_Os05g33050.1	ARM repeat protein interacting with ABF2-like	PTHR23315	BETA CATENIN-RELATED ARMADILLO REPEAT-CONTAINING	PF00514	Armadillo/beta-catenin-like repeat	.	.	GO:0005515	protein binding	.	.	.	.	.	.	.	.	.	.	.	.	.	.	.	.	.	.	.	.
1B	IWA3502	46.9	.	9K-ANCHOR	TGCAACATAATGCTGCGTTTGCTCTTTATGGAGTTGCGGACAATGAGGATTATGTCTCTGACTTCGTTAAAGTAGGAGGTGTCCAAAAGTTGCAGGATGG[A/C]GAATTTATCGTCCAGGCTACAAAGGACTGTGTAGCTAAGACATTGAAGAGGCTAGAGGAGAAGATAAATGGACGAGTGTTAAAACACTTGGTTTATCTCA	.	.	.	.	.	.	.	.	.	.	.	.	.	.	.	.	.	.	.	.	.	.	.	.	.	.	.	.	.	.	.	.
1B	IWA767	47.2	.	9K-ANCHOR	ATACAAGCGAGAGTGGTACCTTACGGCCGGGGGAGGGCAGCAACAAGGGGATCGTGGTGCTCGTCACCAGCCAGAAGGAGGGGGCCATCAC[A/C]GGCGGCCCGGACTTCGTGCAGGCCGTCGGCGACGCCATCCTCGACGCCACCGTCTCCGAGAACCTCCCAGTGCTGGCGACGGACGAGAAGTACAACGAGG	.	.	.	.	.	.	.	.	.	.	.	.	.	.	.	.	.	.	.	.	.	.	.	.	.	.	.	.	.	.	.	.
1B	IWA1121	47.2	.	9K-ANCHOR	ATACAAGCGAGAGTGGTACCTTACGGCCGGGGGAGGGCAGCAACAAGGGGATCGTGGTGCTCGTCACCAGCCAGAAGGAGGGGGGCCATCAC[A/C]GGCGGCCCGGACTTCGTGCAGGCCGTCGGCGACGCCATCCTCGACGCCACCGTCTCCGAGAACCTCCCAGTGCTGGCGACGGACGAGAAGTACAACGAGG	.	.	.	.	.	.	.	.	.	.	.	.	.	.	.	.	.	.	.	.	.	.	.	.	.	.	.	.	.	.	.	.
1B	IWA5418	47.5	.	9K-ANCHOR	ACTTGTGAACTCGATTAAATCGAGTGTGCAGATACTTCGCGTGCCCTGTAATCTTCCGATATCAGGTGCAATCTTGGGTCAAAAGGGATACTCGGCACGG[T/C]TTGACAAAACAATAGAAAATGAAAAGGAACTCTAGCTATGATGTACATATAAAATGGAAGCCAAGCCAAGTGCATATGTAGTAGTATTTCATTACACCTT	IWGSC_chr1BL_ab_k71_contigs_longerthan_200_3879328	Bradi2g25610.3	LOC_Os05g33710.1	LEC14B protein	PTHR19847	WD40 REPEAT PROTEIN	PF00400	WD domain, G-beta repeat	KOG0266	WD40 repeat-containing protein	GO:0005515	protein binding	.	.	.	.	.	.	.	.	.	.	.	.	.	.	.	.	.	.	.	.
1B	IWA7466	47.5	.	9K-ANCHOR	ACTTGTGAACTCGATTAAATCGAGTGTGCAGATACTTCGCGTGCCCTGTAATCTTCCGATATCAGGTGCAATCTTGGGTCAAAAGGGATACTCGGCACGG[T/C]TTGACAAAACAATAGC	IWGSC_chr1BL_ab_k71_contigs_longerthan_200_3879328	Bradi2g25610.3	LOC_Os05g33710.1	LEC14B protein	PTHR19847	WD40 REPEAT PROTEIN	PF00400	WD domain, G-beta repeat	KOG0266	WD40 repeat-containing protein	GO:0005515	protein binding	.	.	.	.	.	.	.	.	.	.	.	.	.	.	.	.	.	.	.	.
1B	IWA2504	47.5	.	9K-ANCHOR	CCGAACCCTAGAAGCCAAGGAATCAGGATCGGCTATGAAGTAGAGGAACCCGGTCACGGGCGGATGGCTCCGGCTTCGCGGAGGGGAGAGGGATTAGGGT[T/C]TGGGGGATTCCTCTGATCGCGGGATTGGAGGGGAGGGGAGGGGAGGAGGCGAGTTGGAGTGAAGAAGGCGAGCGAGAGAGGAGGCTGCACCCGGGATAGA	IWGSC_chr1BL_ab_k71_contigs_longerthan_200_3861861	Bradi3g36420.3	LOC_Os05g46560.1	RAN GTPASE-activating protein 2-like	PTHR25480	FAMILY NOT NAMED	.	.	KOG1909	Ran GTPase-activating protein	.	.	.	.	.	.	.	.	.	.	.	.	.	.	.	.	.	.	.	.	.	.
1B	IWA5322	47.5	.	9K-ANCHOR	TTTACTTGGGATAGATAATGGTAAACAGTTGCCACAACAATCAGTGTGCAATATTATGTAGAAAATGGTGGAATTCTAGTAGGCTTCCGTGGAATAAAGT[T/C]GTGCCGCGTCGATAATCTAATGTTTGGTACATACTTGGAAGGTGAAGCTTGCGCTCCATGTTTATTTGCCAGAAGAGCTCTGGAGTTTGAGTCGAAGACC	IWGSC_chr1BL_ab_k71_contigs_longerthan_200_1097630	Bradi2g25677.2	LOC_Os05g33610.1	Autophagy-related protein 18H-like	PTHR13268	BREAST CARCINOMA AMPLIFIED SEQUENCE 3	PF00400	WD domain, G-beta repeat	KOG2109	WD40 repeat protein	GO:0005515	protein binding	.	.	.	.	.	.	.	.	.	.	.	.	.	.	.	.	.	.	.	.
1B	IWA3348	47.5	.	9K-ANCHOR	TCCATCTCCACACATCAGTGTCATCCTCCCAACAGTCTTAAATGTTGTCAGTACAAGTTCTTTCTGTTCTGGAGCAACGCGCGCAAAAACCTTCACATGA[A/G]GAATGACTTGGACAACAGCATCGGTCCTTTGTAGCATTTCAAAGCAGTCCCCACTAATGCAAAGATCATGTGATTCTGATAATTCTTTAACCTCCTCAGC	.	.	.	.	.	.	.	.	.	.	.	.	.	.	.	.	.	.	.	.	.	.	.	.	.	.	.	.	.	.	.	.
1B	IWB11168	47.8	.	90K-PROJECTED	TGTCACAGTGTTTGTGCGTGCCTGTGGCTCCACCTTGCATACCGACAATA[T/C]ATACGCTGTTGTCGGTCGTCGTTGTTTCATCACCGTCATTGTTCTTCGTT	IWGSC_chr1BL_ab_k71_contigs_longerthan_200_3916419	.	.	BOWMAN-BIRK type wound-induced protease inhibitor	.	.	.	.	.	.	.	.	.	.	.	.	.	.	.	.	.	.	.	.	.	.	.	.	.	.	.	.
1B	IWB73167	47.8	.	90K-PROJECTED	CAACGGTCGAGTACTTGTAGTGAGTGAGATCTTATGAACTTTGTTAATCT[A/G]CGGTATCGCGCTTGTCTAATGATGTCGTGTCAGGCCGTAATATTATTTTG	IWGSC_chr1BL_ab_k71_contigs_longerthan_200_3811941	Bradi2g26890.1	.	Protein N-terminal glutamine amidohydrolase isoform X2	PTHR24420	LEUCINE-RICH REPEAT RECEPTOR-LIKE PROTEIN KINASE	PF07714	Protein tyrosine kinase	KOG1187	Serine/threonine protein kinase	GO:0004672	protein kinase activity	GO:0004674	protein serine/threonine kinase activity	GO:0004713	protein tyrosine kinase activity	GO:0005524	ATP binding	GO:0006468	protein phosphorylation	.	.	.	.	.	.	.	.	.	.	.	.
1B	IWB51889	47.8	.	90K-PROJECTED	ATTCTTTGAAGTCAGTTATACAAGGTTTCTTGCCAGGGATTGCACTAAAA[A/G]TCTTCCTTATACTTCTCCCGATGTTTCTAATGACCATGAGCAAGATGGAA	IWGSC_chr1BL_ab_k71_contigs_longerthan_200_3871538	Bradi2g26190.1	LOC_Os05g32730.1	Pentatricopeptide repeat-containing protein mitochondrial-like	PTHR24015	FAMILY NOT NAMED	PF01535	PPR repeat	.	.	.	.	.	.	.	.	.	.	.	.	.	.	.	.	.	.	.	.	.	.	.	.
1B	IWB63392	47.8	.	90K-PROJECTED	GTTTCCTCTAACATCCTCAAGCTCCATTCTGGCTGATGCTAGAGCTTGCT[T/G]GATTGACCTGCTCATTTCTCTATCTTCCTCAGAACCATGCTCCTCAACTG	IWGSC_chr1BL_ab_k71_contigs_longerthan_200_3797873	.	.	Retrotransposon unclassified	.	.	.	.	.	.	.	.	.	.	.	.	.	.	.	.	.	.	.	.	.	.	.	.	.	.	.	.
1B	IWB10413	47.8	.	90K-PROJECTED	AGTTAAAAACAATTGATTCTTTGTCAATCATGCAGGGTGAGTGGTGACCG[T/G]GCTACTACTAATTGCCACCGTCTACGTATGGGCGACGGTAACTAATAAAC	IWGSC_chr1BL_ab_k71_contigs_longerthan_200_3879911	.	.	Retrotransposon unclassified	.	.	.	.	.	.	.	.	.	.	.	.	.	.	.	.	.	.	.	.	.	.	.	.	.	.	.	.
1B	IWB28554	47.8	.	90K-PROJECTED	AAGGGCCCCCTCATCGTCTACGGCACCGAGGGCTCCAAGATCGTCAAGGC[T/C]TTCCGCAACCTCCCTGGTGTGGATGTTGCCAACGTCGAGCGCCTCAACTT	IWGSC_chr1BL_ab_k71_contigs_longerthan_200_3904367	.	.	.	.	.	.	.	.	.	.	.	.	.	.	.	.	.	.	.	.	.	.	.	.	.	.	.	.	.	.	.
1B	IWB52443	47.8	.	90K-PROJECTED	GAGACTTATACATTACCTGGTCCTAGAAACTTTGGCCTCTGCTGTGAATT[A/G]TGGGATGGACATAAGTTGGTTTCAGAGGTTTTTGCAAGTTTATGTCTAAA	IWGSC_chr1BL_ab_k71_contigs_longerthan_200_3803453	.	.	Zinc finger CCCH domain-containing protein 44	.	.	.	.	.	.	.	.	.	.	.	.	.	.	.	.	.	.	.	.	.	.	.	.	.	.	.	.
1B	IWB65832	47.8	.	90K-PROJECTED	TCCTTCAACTGCATGAACGGCCAGTTTCAGTAAGTGCTCAAACTGTCAAA[T/C]TGT	IWGSC_chr1BL_ab_k71_contigs_longerthan_200_3897439	.	.	.	.	.	.	.	.	.	.	.	.	.	.	.	.	.	.	.	.	.	.	.	.	.	.	.	.	.	.	.
1B	IWB44638	47.8	.	90K-PROJECTED	GCATGGCCACCGCTCACCATGCTTGGATCTGGGCCATTCCACATTAAATC[A/C]GGGACGTCCATGTCGACTCCACATGTCAGTGGCGTTGCCGCACTTATCAM	IWGSC_chr1BL_ab_k71_contigs_longerthan_200_3899169	Bradi4g11640.1	LOC_Os07g48650.1	Subtilisin-like protease	PTHR10795	PROPROTEIN CONVERTASE SUBTILISIN/KEXIN	PF00082	Subtilase family	.	.	GO:0004252	serine-type endopeptidase activity	GO:0042802	identical protein binding	GO:0043086	negative regulation of catalytic activity	GO:0006508	proteolysis	.	.	.	.	.	.	.	.	.	.	.	.	.	.
1B	IWB11607	47.8	.	90K-PROJECTED	TAAAATTCCGGGACTTCACTTGATACAAGTGGATCATCTGGAGTTTTGTG[T/C]GAATACTTCCTATCATGTGAATCAGTGGTAGTTGGTTTAATTGGCAAGAC	IWGSC_chr1BL_ab_k71_contigs_longerthan_200_3841189	Bradi2g24790.1 (	LOC_Os05g35170.1	NAC domain-containing protein 78	.	.	PF02365	No apical meristem (NAM) protein	.	.	GO:0003677	DNA binding	GO:0006355	regulation of transcription, DNA-dependent	.	.	.	.	.	.	.	.	.	.	.	.	.	.	.	.	.	.
1B	IWB9703	47.8	.	90K-PROJECTED	GCAAGCACTCATAACAAAGATAACACTGATGATTAAGGATACGGAAGGGA[A/G]TCATGAAGCCCAATGATCCAAGAGAGAATGCAACCACTGGGGGAACTGGC	IWGSC_chr1BL_ab_k71_contigs_longerthan_200_3801597	Bradi2g26930.2	LOC_Os05g32210.1	NAD kinase 3	PTHR20275	FAMILY NOT NAMED	PF01513	ATP-NAD kinase	KOG2178	Predicted sugar kinase	GO:0019674	NAD metabolic process	GO:0003951	NAD+ kinase activity	GO:0006741	NADP biosynthetic process	GO:0008152	metabolic process	.	.	.	.	.	.	.	.	.	.	.	.	.	.
1B	IWB10646	47.8	.	90K-PROJECTED	AGTGTTCAATTTCAGTACTCACAGAATTATCTACAAAGCTTACATGATTC[A/G]CTCTCCAATTTTATTCTTGAAAATCACAAGGATATGCTAATGGTGGTGTT	IWGSC_chr1BL_ab_k71_contigs_longerthan_200_3903389	Bradi2g26870.2	LOC_Os05g32140.1	UDP-sulfoquinovose chloroplastic	PTHR10366	NAD DEPENDENT EPIMERASE/DEHYDRATASE	PF01370	NAD dependent epimerase/dehydratase family	KOG1371	UDP-glucose 4-epimerase/UDP-sulfoquinovose synthase	GO:0003824	catalytic activity	GO:0044237	cellular metabolic process	GO:0050662	coenzyme binding	.	.	.	.	.	.	.	.	.	.	.	.	.	.	.	.
1B	IWB6857	47.8	.	90K-PROJECTED	TACAGGGACACCAGAATCCTTCCGGTGCACTACTCGGACAACTATTTTTC[T/G]CTCATGCCCGGGGAGAAGATGACAGCCGACATCTCCTTCGAGGCTCCTGA	IWGSC_chr1BL_ab_k71_contigs_longerthan_200_3818264	Bradi2g26600.1	LOC_Os05g32530.1	Mannosylglycoprotein endo-beta-mannosidase	PTHR10066	BETA-GALACTOSIDASE	PF02836	Glycosyl hydrolases family 2, TIM barrel domain	.	.	GO:0004553	hydrolase activity, hydrolyzing O-glycosyl compounds	GO:0005975	carbohydrate metabolic process	.	.	.	.	.	.	.	.	.	.	.	.	.	.	.	.	.	.
1B	IWB51782	47.8	.	90K-PROJECTED	AACAAAACCATTGTGGACAAGACTGCTGGCAAAGCACGGCGTGTATCTTT[A/G]GTTCCCATGATGCGACAGATCCCTCTCCAGCCTAAGAGGCGATCCTCGAT	IWGSC_chr1BL_ab_k71_contigs_longerthan_200_3800583	Bradi5g01406.1	LOC_Os03g32090.1	Pentatricopeptide repeat-containing protein mitochondrial	PTHR24015	FAMILY NOT NAMED	PF01535	PPR repeat	.	.	GO:0005515	protein binding	.	.	.	.	.	.	.	.	.	.	.	.	.	.	.	.	.	.	.	.
1B	IWB65091	47.8	.	90K-PROJECTED	CATGTCTGCACTTGCCCTGTCTATTATCATCAGCGGATATCTTGGGGTTG[T/C]GCTTGCTGAATTCATGGGAGTATCTGGAGATGATTTCTCTGCACTGCCGG	IWGSC_chr1BL_ab_k71_contigs_longerthan_200_3830409	Bradi2g26710.2	LOC_Os05g32320.1	Retrotransposon unclassified	PTHR24003:SF252	INTEGRAL MEMBRANE TRANSPORTER FAMILY PROTEIN	PF03092	BT1 family	.	.	.	.	.	.	.	.	.	.	.	.	.	.	.	.	.	.	.	.	.	.	.	.
1B	IWB14999	47.8	.	90K-PROJECTED	AGTCGAAGACAACGCCTTCAGGAAAGCGCCGCCTTCGCCATCCAGAAGGC[T/C]ATATAATGGGTGTTCACCACAGACCGCAAATCCCAATATGGCATAATCAC	IWGSC_chr1BL_ab_k71_contigs_longerthan_200_2970142	Bradi2g25320.1	LOC_Os05g34220.1	Disease resistance RPP13-like protein 1	PTHR24420	LEUCINE-RICH REPEAT RECEPTOR-LIKE PROTEIN KINASE	PF00560	Leucine Rich Repeat	KOG1187	Serine/threonine protein kinase	GO:0004672	protein kinase activity	GO:0004713	protein tyrosine kinase activity	GO:0005515	protein binding	GO:0005524	ATP binding	GO:0006468	protein phosphorylation	.	.	.	.	.	.	.	.	.	.	.	.
1B	IWB14484	47.8	.	90K-PROJECTED	CTACACGCATCAACATTAACCATCATCCTTGGCAACACATGCACTACAAA[A/G]AGAGGTAGTCGAAAAGTCGAAGACAACGCCTTCAGGAAAGCGCCGCCTTC	IWGSC_chr1BL_ab_k71_contigs_longerthan_200_2970142	Bradi2g25320.1	LOC_Os05g34220.1	Disease resistance RPP13-like protein 1	PTHR24420	LEUCINE-RICH REPEAT RECEPTOR-LIKE PROTEIN KINASE	PF00560	Leucine Rich Repeat	KOG1187	Serine/threonine protein kinase	GO:0004672	protein kinase activity	GO:0004713	protein tyrosine kinase activity	GO:0005515	protein binding	GO:0005524	ATP binding	GO:0006468	protein phosphorylation	.	.	.	.	.	.	.	.	.	.	.	.
1B	IWB74145	47.8	.	90K-PROJECTED	CTTCTTTGCTCACAAGAGGGCTCACTGAGGAATCTGGCTGCAGACTCTGA[T/G]CCTTTTCGACGCCAATCCTATCTGACTGCGAAGAAGGTGCTGCTCCACCA	IWGSC_chr1BL_ab_k71_contigs_longerthan_200_3826719	Bradi2g13790.1	LOC_Os01g33090.1	Probable inactive LRR receptor-like protein kinase At1g66830	PTHR24420	LEUCINE-RICH REPEAT RECEPTOR-LIKE PROTEIN KINASE	PF08263	Leucine rich repeat N-terminal domain	KOG1187	Serine/threonine protein kinase	GO:0004713	protein kinase activity	GO:0004713	protein tyrosine kinase activity	GO:0005515	protein binding	GO:0005524	ATP binding	GO:0006468	protein phosphorylation	.	.	.	.	.	.	.	.	.	.	.	.
1B	IWB60853	47.8	.	90K-PROJECTED	CTAGGTGCGAGAATTGTGGGGTTAAGGGCCACAGGAGAAACAACTGCACA[A/G]AACCAATGGATCTGAGATTAGGGGGTGTCTGATGCTGGTGTGAAGTGCAT	IWGSC_chr1BL_ab_k71_contigs_longerthan_200_3840150	Bradi1g50477.1	LOC_Os06g02430.1	Retrotransposon unclassified	PTHR14270	UNCHARACTERIZED	.	.	KOG4181	Uncharacterized conserved protein	.	.	.	.	.	.	.	.	.	.	.	.	.	.	.	.	.	.	.	.	.	.
1B	IWB52558	47.8	.	90K-PROJECTED	TTGGACGAGAAATAACTACAGTACTTACTAGTCAGCAGAGATCGATCGCT[A/C]GCTCGCTAGAGATCTCTCTCTGGTTAAGGTAACATGGAGAGGGTAAACTA	IWGSC_chr1BL_ab_k71_contigs_longerthan_200_3885975	Bradi2g27020.1	LOC_Os05g31690.1	Dentin sialophospho	.	.	PF07839	Plant calmodulin-binding domain	.	.	GO:0005516	calmodulin binding	.	.	.	.	.	.	.	.	.	.	.	.	.	.	.	.	.	.	.	.
1B	IWB46165	47.8	.	90K-PROJECTED	TCTGAATCCACAAATGTCAGATCTAAAAGAATTATCAGTAATCAGGTCAC[A/G]TGCTTTGCAAAACTTTAGGCCATAAATAGATTGGTCAGCTGCATCCTTGG	IWGSC_chr1BL_ab_k71_contigs_longerthan_200_3874898	Bradi2g26090.2	LOC_Os05g33040.3	PREG-like protein	PTHR15615	UNCHARACTERIZED	PF08613	Cyclin	KOG1674	Cyclin	GO:0019901	protein kinase binding	GO:0000079	regulation of cyclin-dependent protein serine/threonine kinase activity	.	.	.	.	.	.	.	.	.	.	.	.	.	.	.	.	.	.
1B	IWB25239	47.8	.	90K-PROJECTED	ATATAGTTTCATCCAAATTCGATCCATCGGCAAGCCGATCTATATGCATG[T/C]ATTCCTGTGTTGCAGCTATATGCAACATCGACACGTGCGAAGGTGGCCGT	IWGSC_chr1BL_ab_k71_contigs_longerthan_200_3874898	Bradi2g26090.2	LOC_Os05g33040.3	PREG-like protein	PTHR15615	UNCHARACTERIZED	PF08613	Cyclin	KOG1674	Cyclin	GO:0019901	protein kinase binding	GO:0000079	regulation of cyclin-dependent protein serine/threonine kinase activity	.	.	.	.	.	.	.	.	.	.	.	.	.	.	.	.	.	.
1B	IWB38033	47.8	.	90K-PROJECTED	AGTGACAGCCTCCTGTAGGCCTTCCTAATCTCCTCCAAGGAGCAAGTCCT[T/C]TCCACTCCAAGAATTGCATAGTAGTCTTTGTTCTTCCTGATATCACGGAT	IWGSC_chr1BL_ab_k71_contigs_longerthan_200_3814651	Bradi4g21724.3	LOC_Os07g33210.1	.	PTHR24136	FAMILY NOT NAMED	PF00023	Ankyrin repeat	.	.	GO:0005515	protein binding	.	.	.	.	.	.	.	.	.	.	.	.	.	.	.	.	.	.	.	.
1B	IWB11284	47.8	.	90K-PROJECTED	TGCTGTTGTCCTCGTCGTTATCTTTTCTTCTTCTTAAGAAAAACCTGTTG[T/C]TGCTCCGTGAATAAGCGCTTGTATCAGTTTATGCGTTGCTGCTCAATCAA	IWGSC_chr1BL_ab_k71_contigs_longerthan_200_3894581	Bradi2g24810.1	LOC_Os01g04050.1	Reverse transcriptase	.	.	PF00228	Bowman-Birk serine protease inhibitor family	.	.	GO:0004867	serine-type endopeptidase inhibitor activity	GO:0005576	extracellular region	.	.	.	.	.	.	.	.	.	.	.	.	.	.	.	.	.	.
1B	IWB35076	47.8	.	90K-PROJECTED	ATCGTTATAGAGAGACATGTGGTTTGCCTAGATGCAGTCAGACCGGCCTAGTCTGTGATAGGTTTAGTTGGTTGGCCTTGACCGGATTTGTCGGGTCTCG[T/C]CGTAGTTACTGAGTTACGTAGGGTCACTTCTGTTTCGCAGTTCCGATTATGTCCGTGTATCTTGTTTGGAGATGTTAAGCTTGAGCGGTGTAATGCTGTA	IWGSC_chr1BL_ab_k71_contigs_longerthan_200_3790929	Bradi2g26076.1	LOC_Os05g33050.1	ARM repeat protein interacting with ABF2-like	PTHR23315	BETA CATENIN-RELATED ARMADILLO REPEAT-CONTAINING	PF00514	Armadillo/beta-catenin-like repeat	.	.	GO:0005515	protein binding	.	.	.	.	.	.	.	.	.	.	.	.	.	.	.	.	.	.	.	.
1B	IWB68856	47.8	.	90K-PROJECTED	AGGAACAATATTGACCCATTTGATGAACCTGAGTGTGAAGCTCGCGACAT[A/C]TTTGTCAATGAGCTCCTATGTATTGGCACTGGATGCCCATATTCTTGTGT	.	.	.	.	.	.	.	.	.	.	.	.	.	.	.	.	.	.	.	.	.	.	.	.	.	.	.	.	.	.	.	.
1B	IWB61058	47.8	.	90K-PROJECTED	GTATAATGTACGCACATGATCAATCTATGTCCATATCGTCAACATTATAA[A/G]CATTAGTGGACCGTATATGCATTTGCATGACTGAGCCATCTCAGCTAAGC	.	.	.	.	.	.	.	.	.	.	.	.	.	.	.	.	.	.	.	.	.	.	.	.	.	.	.	.	.	.	.	.
1B	IWB58266	47.8	.	90K-PROJECTED	GRTCTTTTTCAGTGTCCTTAAAAACAGCAACCCTGGAACGGCTATTGAAC[A/G]TGCAGCCCTTGTTCTCATCAACAGAAGGCTCAATATTCACCGGTTCGTTT	.	.	.	.	.	.	.	.	.	.	.	.	.	.	.	.	.	.	.	.	.	.	.	.	.	.	.	.	.	.	.	.
1B	IWB50261	47.8	.	90K-PROJECTED	TACAGGGTGGGTCGTTCATAAACTTAACAGTATTGATGCACCTGTCGGTC[A/G]TATTACTTTTTGTCTTGTTTGCATTCATTCCAGTGCAGCAGCCTCAATAT	.	.	.	.	.	.	.	.	.	.	.	.	.	.	.	.	.	.	.	.	.	.	.	.	.	.	.	.	.	.	.	.
1B	IWB47136	47.8	.	90K-PROJECTED	ACTGAAATCGAGAGCATAAAGGTAATATGTTATAGCATATATCTGTACTG[T/C]AAGTAACAAAAGAGTAGTCTCTTTCCTTTTTTCAACATAACAGTCTACTT	.	.	.	.	.	.	.	.	.	.	.	.	.	.	.	.	.	.	.	.	.	.	.	.	.	.	.	.	.	.	.	.
1B	IWB47135	47.8	.	90K-PROJECTED	CATTCCTCTCTGATGTAACGATTAAAATGGCAAACAAAGTAATTCTTAGG[T/C]ATTGATATTACTGACTTACTTGTTCGCAGGCGTATACTGAAATCGAGAGC	.	.	.	.	.	.	.	.	.	.	.	.	.	.	.	.	.	.	.	.	.	.	.	.	.	.	.	.	.	.	.	.
1B	IWB47134	47.8	.	90K-PROJECTED	TCAGGATAAATGTATTCTTTTCTATAGGTAATTAATCTCTGCATAGATGG[T/C]GCAGAGTAGTAACTGCCTTGATTTCTTTGCTGTCCCAGCCCCCTTTCCAG	.	.	.	.	.	.	.	.	.	.	.	.	.	.	.	.	.	.	.	.	.	.	.	.	.	.	.	.	.	.	.	.
1B	IWB47133	47.8	.	90K-PROJECTED	GTACGAACTTCTAAAGAATTGATCAAATCTTAAAAGTTGGAAAGGCTAAG[T/C]AGATAGAGTAATGATATGTTACAGGAATAAGCAAGCATGTCCGTCNGACC	.	.	.	.	.	.	.	.	.	.	.	.	.	.	.	.	.	.	.	.	.	.	.	.	.	.	.	.	.	.	.	.
1B	IWB47132	47.8	.	90K-PROJECTED	AGCAGAAGATGATGCATCTAAGCGAAGCTGCCTGGAGATTTCTTATATGT[A/C]CCTTGCTCTCTACTGCAACAGATAGTTGGAATGGCATATAAGATAAGTGT	.	.	.	.	.	.	.	.	.	.	.	.	.	.	.	.	.	.	.	.	.	.	.	.	.	.	.	.	.	.	.	.
1B	IWB35864	47.8	.	90K-PROJECTED	TCCTGGTCATGGGGATCCTCTCACACGTGAACGCCGACTATTTCCCCAAGTGCTGCAACA[A/G]TTGCAGGTCCTTCTCGGGGGTCGACGTCTGCGACGACGCCCACCCCCAGTGCCCCAAGG	.	.	.	.	.	.	.	.	.	.	.	.	.	.	.	.	.	.	.	.	.	.	.	.	.	.	.	.	.	.	.	.
1B	IWB35581	47.8	.	90K-PROJECTED	GCTGTTTGAAGATTTGGAAGGATGATGTCCTCGTTAAATCAGAGAAACTTCAAAGTGCTTCTATTTACGCTGTTAAATTGAATGGTAAATGGCTCTATAC[T/C]GGTGGATTGAATAAAGCCGTAAATATTCAGGNNNNNNNNNNNNNNNNNNNNNNNNNNNNNNNNNNNNNNNNNNNNNNNNNNNNNNNNNNNNNNNNNNNNN	.	.	.	.	.	.	.	.	.	.	.	.	.	.	.	.	.	.	.	.	.	.	.	.	.	.	.	.	.	.	.	.
1B	IWB31964	47.8	.	90K-PROJECTED	GATGGCAAGCAGACCAG[A/G]AGTTTCCAATACGTTTCTGATTTGGTAGGTCATCTCTAACCATGAGTGAA	.	.	.	.	.	.	.	.	.	.	.	.	.	.	.	.	.	.	.	.	.	.	.	.	.	.	.	.	.	.	.	.
1B	IWB30875	47.8	.	90K-PROJECTED	GAACCACGACGTAGTTTTTCCAGAGAATTCTGGTCTCCCTCCAATGTCTG[A/G]GCTTGAGGCTCAAGCTTTTGAGATAAATACTGCTGAGCTCTATGACCAAT	.	.	.	.	.	.	.	.	.	.	.	.	.	.	.	.	.	.	.	.	.	.	.	.	.	.	.	.	.	.	.	.
1B	IWB29185	47.8	.	90K-PROJECTED	AGCCCTCCAACGCTGTCCATGCGGAAGTCAAGGAACAATATCTCGTCTCC[A/G]CAGCAGAGGTTGAGGATGCAGTCGGGCTCTGGAAATGCCAGCAAGCTATG	.	.	.	.	.	.	.	.	.	.	.	.	.	.	.	.	.	.	.	.	.	.	.	.	.	.	.	.	.	.	.	.
1B	IWB27097	47.8	.	90K-PROJECTED	CGGCAGTTCACGCAGCCGTCGCGGCACTTGGGGCCGGCGTCGTCGCAGAC[T/C]ACGGCCCCCGAGAAGAACCTGCAGTTGTCGCAGCACTTGGGGAACTCGGC	.	.	.	.	.	.	.	.	.	.	.	.	.	.	.	.	.	.	.	.	.	.	.	.	.	.	.	.	.	.	.	.
1B	IWB27095	47.8	.	90K-PROJECTED	CCATGCGAGCTTTTATTCTCGGTGCAACATCTTATGTTCTGAGCATGTGC[T/G]ATCAGTGCTTCTTGCAGGGCTTGCAGGGCGTGCCGTCGTCGACGCGTGCA	.	.	.	.	.	.	.	.	.	.	.	.	.	.	.	.	.	.	.	.	.	.	.	.	.	.	.	.	.	.	.	.
1B	IWB24627	47.8	.	90K-PROJECTED	CTGGAAAGGGGGCTGGGACAGCAAAGAAATCAAGGCAGTTACTACTCTGC[A/G]CCATCTATGCAGAGATTAATTACCTATAGGTACAGCCTAGATCTGTTCCC	.	.	.	.	.	.	.	.	.	.	.	.	.	.	.	.	.	.	.	.	.	.	.	.	.	.	.	.	.	.	.	.
1B	IWB13266	47.8	.	90K-PROJECTED	CGGGTCGTCGTCAGGGGGGCAGAGTTGGGCGCCGCGCAGCAAGAGAGAGC[A/G]GCAGAGGCATGTGGAGATGCTCGGCCTGCACTTTTGACAACTCACCTTCG	.	.	.	.	.	.	.	.	.	.	.	.	.	.	.	.	.	.	.	.	.	.	.	.	.	.	.	.	.	.	.	.
1B	IWB11938	47.8	.	90K-PROJECTED	AAGGCGGTTGTCGAGTTCTGTCATGCAGGGGACTTCCAGTCTGAGTCTTC[T/C]GTTGCTTCTGATGGTAGCACTGGGCAAGCTATCCTCAAGCTGTCTCTTCA	.	.	.	.	.	.	.	.	.	.	.	.	.	.	.	.	.	.	.	.	.	.	.	.	.	.	.	.	.	.	.	.
1B	IWB56493	47.8	.	90K-PROJECTED	TGCAGCTGCCCTTGTTCCTCACAAAACTGTTCGATGAGTTCGAAGATGGC[A/G]TGGTAAAACTCATCGAAGGTTTTCGTAGGCTCGACTTTATCATAGTTCTT	.	.	.	.	.	.	.	.	.	.	.	.	.	.	.	.	.	.	.	.	.	.	.	.	.	.	.	.	.	.	.	.
1B	IWB46227	47.8	.	90K-PROJECTED	CGGTGTTTGGCCGTRTTCGACTCGTGGGACAGTCCGAGAGCGAACAAGTA[T/C]AGAAGCATTAATCAGATCACCGGACTTAGGGGCACCGCCGTGAACGTGCA	.	.	.	.	.	.	.	.	.	.	.	.	.	.	.	.	.	.	.	.	.	.	.	.	.	.	.	.	.	.	.	.
1B	IWA3587	47.9	.	9K-ANCHOR	TGCTGATCTGGCTGCCTATATGGCAAACAAATCGRGCGAAGAAGATGGAGCAGTTGAGGAGCATGGTTCTGRGGAAGATAGAGAAATGAGCAGGTCAATC[A/C]AGCAAGCTCTAGCATCAGCCAGAATGGAGCTTGAGGATGTTAGAGGAAACATTGCAAAAACAAATGATGAAGCCAACTTAATACGAGCTGTTGCAGAATC	IWGSC_chr1BL_ab_k71_contigs_longerthan_200_3797873	.	.	Retrotransposon unclassified	.	.	.	.	.	.	.	.	.	.	.	.	.	.	.	.	.	.	.	.	.	.	.	.	.	.	.	.
1B	IWA3588	47.9	.	9K-ANCHOR	CAAGGAAAATAAGGAAGTCCTTACAGAAGCAATATCATATATGTCAGATAATAGCATGGGTGGATTTGTTTCGGACAAGAAGCTACGGAAAAAGAAGACG[T/C]TTTTCCCCCAGATGTCCACCCTTTTCTCTAGAAAGGTGCAGACACAAACATAAAAATGACCATGTGTACACACACACGTATCTTGTTTTCCATTGTACAG	IWGSC_chr1BL_ab_k71_contigs_longerthan_200_3797873	.	.	Retrotransposon unclassified	.	.	.	.	.	.	.	.	.	.	.	.	.	.	.	.	.	.	.	.	.	.	.	.	.	.	.	.
1B	IWA7722	47.9	.	9K-ANCHOR	GACTGCGGAGGTCAGGCTACGTGCAGCTTTGAAAGAAATAGAGGCGTCTAAGGCATCCGAGAGGCTGGCACTAGTGGCAGCTCAAGCATTGCAAGAGAGT[A/G]AGGAGGCTACAAGCTCTGAAGATTCTCCGAGAGTGACACTTCCGGTAGGCRAATACCACCTTCTTAGCAAGAGGGTTCATGAAGCCGAAGAGCTCGCCAG	IWGSC_chr1BL_ab_k71_contigs_longerthan_200_3797873	.	.	Retrotransposon unclassified	.	.	.	.	.	.	.	.	.	.	.	.	.	.	.	.	.	.	.	.	.	.	.	.	.	.	.	.
1B	IWA7723	47.9	.	9K-ANCHOR	GGCATCCGAGAGGCTGGCACTAGTGGCAGCTCAAGCATTGCAAGAGAGTRAGGAGGCTACAAGCTCTGAAGATTCTCCGAGAGTGACACTTCCGGTAGGC[A/G]AATACCACCTTCTTAGCAAGAGGGTTCATGAAGCCGAAGAGCTCGCCAGCGAAAGGGTGGCGGCATCGTTGGCGCAAATAGAGCTGGCGAAAGAGTCTGA	IWGSC_chr1BL_ab_k71_contigs_longerthan_200_3797873	.	.	Retrotransposon unclassified	.	.	.	.	.	.	.	.	.	.	.	.	.	.	.	.	.	.	.	.	.	.	.	.	.	.	.	.
1B	IWA5561	47.9	.	9K-ANCHOR	GAGCAGAGCTGATTGGGCTGCAAAACTGAAGCATGGGAAAGATGAATTTATTTCCACACTGCAGCATTACTGGCTAGGAACAAAGCTACTCTGGGCAGAT[A/G]TTAGGATTTCATCAAGATTGCTGGTGAAACTTGCTGGTGGAAAGAGCCTCTCAAGAAGAGAGAGGCAACAGCTCACCCGTACAACAGCAGATATCTTCAG	IWGSC_chr1BL_ab_k71_contigs_longerthan_200_3829348	Bradi2g26300.1	LOC_Os02g39550.1	LETM1 and EF-hand domain-containing protein mitochondrial-like	PTHR14009	LEUCINE ZIPPER-EF-HAND CONTAINING TRANSMEMBRANE PROTEIN	PF07766	LETM1-like protein	KOG1043	Ca2+-binding transmembrane protein LETM1/MRS7	GO:0005509	calcium ion binding	.	.	.	.	.	.	.	.	.	.	.	.	.	.	.	.	.	.	.	.
1B	IWA7720	47.9	.	9K-ANCHOR	TSAGGTCTCCCCTGGACTCTTCGAGGAAACAAGCCAGGCAGAGCCAACTCGAAGCAGAGAGAGAAAAGGGCAGAGTTTCCAATCGGCGGGAGGGGTCGCT[T/C]CACTCTGGCCGGAGGCGGAGGGAATCCAATCGTTCATCCATTCATCCCGCGACCAGGAGAACATCTTGTCAAAAAGGCTAATCCTGCTGAATGCAATAAA	.	.	.	.	.	.	.	.	.	.	.	.	.	.	.	.	.	.	.	.	.	.	.	.	.	.	.	.	.	.	.	.
1B	IWA7721	47.9	.	9K-ANCHOR	GGAATCCAATCGTTCATCCATTCATCCCGCGACCAGGAGAACATCTTGTCAAAAAGGCTAATCCTGCTGAATGCAATAAAACGAGAGGACCTGTGAGCAG[T/C]CAGCGATTTATCCGCTAACATGGAAASTATCGATAGCACTCATCGCAGGGACGCAAGCATGCAGGGTGCTGCAGAGCCGGCACCAGTTCTTGCAGAAAAT	.	.	.	.	.	.	.	.	.	.	.	.	.	.	.	.	.	.	.	.	.	.	.	.	.	.	.	.	.	.	.	.
1B	IWB4840	48.1375	.	90K-PROJECTED	ATCGTTACATATAACCCTGCAAAGGACAAGGTTTATGCTTTGCTCAAGGA[T/C]CAAGCAAAGCAAGATGACATTCTCAAAGCTGCCTTCCATGCACATGTGTT	.	.	.	.	.	.	.	.	.	.	.	.	.	.	.	.	.	.	.	.	.	.	.	.	.	.	.	.	.	.	.	.
1B	IWB30797	48.1375	.	90K-PROJECTED	GATCAGGGGTCATACCACTATGTGAACCCAAACCCATTGAACATGGACTT[T/C]CTAGCACACATTGAAGAATCTTGCAAGATTGTTACATCGTCGTATGGAGT	.	.	.	.	.	.	.	.	.	.	.	.	.	.	.	.	.	.	.	.	.	.	.	.	.	.	.	.	.	.	.	.
1B	IWA2517	48.2	.	9K-ANCHOR	CCTGCTGCAGCTCTCTCTCCCAGGCCAGGCAATCCTGCTCCTTTGCCAAAGCCGCTCCAAGCCTGTGTTCTTCTGCGTCGTGATGCGCGGTGTGTGCTAA[A/C]TCGAGAGATTCTCTGGATGCGAATAGCTCTAGAGTAAGCTCCTCGACTCGCTTCTCTGTCTCCTTCGCAGAAGAAGCAGCTTCCTCTGCTCTCTTGATTG	IWGSC_chr1BL_ab_k71_contigs_longerthan_200_3797873	.	.	Retrotransposon unclassified	.	.	.	.	.	.	.	.	.	.	.	.	.	.	.	.	.	.	.	.	.	.	.	.	.	.	.	.
1B	IWA4811	48.2	.	9K-ANCHOR	CGGGGCGCATGGAAGCATGTTGTGATGTTGCTATATCCAGTGAGAGTAAATACGAGTTTGCTCGCGTAAATTTCAACAGTAGCAATTTGAACCTTGTCAT[T/G]AATGTCACTATGTCAGCGTTGAGTTTCATCACTGGGACGGTAGCAACTACTGACATTTGGGAATCGTAGACTTGGAACTAGTGCAAATGATAAATTAGAT	IWGSC_chr1BL_ab_k71_contigs_longerthan_200_3853817	Bradi2g26260.1	LOC_Os05g32850.1	DUF21 domain-containing protein At4g14240-like	PTHR12064	ANCIENT CONSERVED DOMAIN PROTEIN-RELATED	.	.	KOG2118	Predicted membrane protein, contains two CBS domains	GO:0030554	adenyl nucleotide binding	.	.	.	.	.	.	.	.	.	.	.	.	.	.	.	.	.	.	.	.
1B	IWA5664	48.2	.	9K-ANCHOR	CCCGAAGTGCAGGCAGAGGAATAGATATGACAACATTGTTCAGGTCAAACATCTCTGAAGCCTCATATTCAATGTTGACATAGGTTTCATTTCCAGATAC[T/C]GAGGGCCAGCAGTTAACTGACAGAGGTAAATYCGATTCATTCATCCCCTGGATTCTCCATTTCACAAGTGGTGTTTCATTTTGACCACTTGGGAAAGGCC	.	.	.	.	.	.	.	.	.	.	.	.	.	.	.	.	.	.	.	.	.	.	.	.	.	.	.	.	.	.	.	.
1B	IWA5665	48.2	.	9K-ANCHOR	ACATTGTTCAGGTCAAACATCTCTGAAGCCTCATATTCAATGTTGACATAGGTTTCATTTCCAGATACYGAGGGCCAGCAGTTAACTGACAGAGGTAAAT[T/C]CGATTCATTCATCCCCTGGATTCTCCATTTCACAAGTGGTGTTTCATTTTGACCACTTGGGAAAGGCCTGTTTGGATCTTTTGCTCCAACAATTTGCTGG	.	.	.	.	.	.	.	.	.	.	.	.	.	.	.	.	.	.	.	.	.	.	.	.	.	.	.	.	.	.	.	.
1B	IWB73062	95.437	.	90K-PROJECTED	TGTGTATTGAATGGTTACCTAAACTCGCAACTCTGAAGAAGATGGTCCAG[A/G]TCGTCGACATTCGGTTGGTCTTGAGCTGGTGTTCAGCAGCAGTAGCTGTG	IWGSC_chr1BL_ab_k71_contigs_longerthan_200_3906122	Bradi3g26920.4	LOC_Os10g28340.1	Heat shock factor protein HSF30 isoform X1	PTHR10015	HEAT SHOCK TRANSCRIPTION FACTOR	PF00447	HSF-type DNA-binding	KOG0627	Heat shock transcription factor	GO:0003700	sequence-specific DNA binding transcription factor activity	GO:0043565	sequence-specific DNA binding	GO:0005634	nucleus	GO:0006355	regulation of transcription, DNA-dependent	.	.	.	.	.	.	.	.	.	.	.	.	.	.
1B	IWB69103	95.437	.	90K-PROJECTED	AATTGAAGGTCGGGGGAGCCTACAGAAGCGTCGATTGCGCTTTTGTGCGC[T/C]GTGCTTGGACCGCTGGTCTTTGTTCAGACTTGAATGTACCCTGGCAGGGT	IWGSC_chr1BL_ab_k71_contigs_longerthan_200_3796283	Bradi4g31630.1	LOC_Os09g34120.1	Hypothetical protein F775_28080	.	.	PF11326	Protein of unknown function (DUF3128)	.	.	.	.	.	.	.	.	.	.	.	.	.	.	.	.	.	.	.	.	.	.	.	.
1B	IWB68774	95.437	.	90K-PROJECTED	CCACCAGAACATTTTGGTTCAGTTGCCTGCCATGATCTACAGAACAGGAT[T/C]AAGGTATCTTTCCATCCAAGGTTCCAATTATTTACCCTGCCAGGGTACAT	.	.	.	.	.	.	.	.	.	.	.	.	.	.	.	.	.	.	.	.	.	.	.	.	.	.	.	.	.	.	.	.
1B	IWB4676	95.5504	.	90K-PROJECTED	GAAGAGCTTCCTGAGGAATACCGGAACCGGTGCCAGGATATACTCTGTAA[T/C]GACTGCGGAAGAAAAGGGCTTTCCCGGTTCCACTGGCTGTATCACAAATG	.	.	.	.	.	.	.	.	.	.	.	.	.	.	.	.	.	.	.	.	.	.	.	.	.	.	.	.	.	.	.	.
1B	IWA2064	95.7	.	9K-ANCHOR	ATGATAGGAGAAGTTGTAACGTCGCCAAATTCCCAACCGCGAGAATGATTGGCCTATGCTGGCCGTTGAACAAGAGAGCTCTCGAGGAAGCTCATAGAGC[T/C]GTGGAGACAGCGGATAGATACATCAAGGGAAGAGTTCCCTCATCCGTTCAATTCGAGGTTCTGGGGCCCTGTCCTCGATGCCATATTGGAAAGTAGGTAG	IWGSC_chr1BL_ab_k71_contigs_longerthan_200_3821456	.	.	.	.	.	.	.	.	.	.	.	.	.	.	.	.	.	.	.	.	.	.	.	.	.	.	.	.	.	.	.
1B	IWA4153	95.7	.	9K-ANCHOR	GTTATACTGGCATTTGGACCCAAAGAAGCCTGAAAGCGAAGAAGAGCTAGCGAAGATCCGCAAAGACAGAGGATACAACTACATGGACTATCTYGACATA[T/C]GCCCTGGAAAGTTGGCAAACTTTGAGGAGAAGCTCAAGAACTTCTTCACAGAGCACATGCATGCCGACGAAGAGATCCGGTACTGCTTGGAAGGCGGCGG	.	.	.	.	.	.	.	.	.	.	.	.	.	.	.	.	.	.	.	.	.	.	.	.	.	.	.	.	.	.	.	.
1B	IWB926	95.7205	.	90K-PROJECTED	CAAATATACACAACCAACACTTCGTTAGTAGCAATCCTCATTACAACAAT[A/C]GCCTTTGCTGCCGCTTTCACCCTACCTGGAGGATACAGCAATGGCGCTGG	IWGSC_chr1BL_ab_k71_contigs_longerthan_200_3899279	Bradi2g62200.1	LOC_Os11g14544.2	Ankyrin repeat-containing protein At5g02620-like	PTHR24177	FAMILY NOT NAMED	PF00023	Ankyrin repeat	KOG4412	26S proteasome regulatory complex, subunit PSMD10	GO:0005515	protein binding	.	.	.	.	.	.	.	.	.	.	.	.	.	.	.	.	.	.	.	.
1B	IWB10729	95.7205	.	90K-PROJECTED	GCCGCCTCGCATCAGAAGCCAGGGCAGGTCATGGATGAATGGCATGACAA[T/C]GCCGGCAAATTCAATGCAGATTCACAGGCATTGTGGTCAGGGAGGCACCA	IWGSC_chr1BL_ab_k71_contigs_longerthan_200_3886997	Bradi2g17500.2	LOC_Os05g47790.1	Hypothetical protein F775_05514	.	.	.	.	.	.	.	.	.	.	.	.	.	.	.	.	.	.	.	.	.	.	.	.	.	.	.	.
1B	IWB10768	95.7205	.	90K-PROJECTED	CAAAATCCTCCAGTGTGCTCACCCCATTCTAAAAACTCACATTAAACAAC[A/G]AACCAACCATCCATCCCAGCAACATGGCAACTAGTTAACCAAAAGAATCA	IWGSC_chr1BL_ab_k71_contigs_longerthan_200_1905654	Bradi2g17590.1	LOC_Os05g47670.1	E3 ubiquitin-protein ligase arkadia-like	PTHR22937	RING FINGER CONTAINING PROTEIN	PF00097	Zinc finger, C3HC4 type (RING finger)	.	.	GO:0046872	metal ion binding	GO:0005515	protein binding	GO:0008270	zinc ion binding	.	.	.	.	.	.	.	.	.	.	.	.	.	.	.	.
1B	IWB23648.2	95.7205	.	90K-PROJECTED	CTCACTGTATGAACAAATATGGCCTTTTCCAGCTTCATCAATTTCATCAA[T/C]GGGGTGAGCTGAATCATCACGTAAGTGTGAAAGCTCAAGCAATATGGTGG	.	.	.	.	.	.	.	.	.	.	.	.	.	.	.	.	.	.	.	.	.	.	.	.	.	.	.	.	.	.	.	.
1B	IWB18556	95.7205	.	90K-PROJECTED	CATCATCACCTTGTACTGCACAGAGTTTGAAGTGTACTATAGTATTAGACATTATTGTTCGTGCACAAGTTGCTTAGGTGTTGAAAGTCTGAACTACCAATGAAATGACAGTGTATCTATTCTA[A/G]TGTGCTTCCTACTATGTAATCTGCAAGCTGTCACTTGTGACAGTGGAATGGGATTTTAACTATTTCTCTTAATGTTGCGAGTGCT	.	.	.	.	.	.	.	.	.	.	.	.	.	.	.	.	.	.	.	.	.	.	.	.	.	.	.	.	.	.	.	.
1B	IWB10872	95.7205	.	90K-PROJECTED	GATCGAGATGTATCACTAGCTTTCCCGTTGGCCTCGAGCTTTTTATGAGT[T/C]TCGCGCAACTCAACGGAATTAGGAAGCTCTCCGTAGACATGCATCAGACT	.	.	.	.	.	.	.	.	.	.	.	.	.	.	.	.	.	.	.	.	.	.	.	.	.	.	.	.	.	.	.	.
1B	IWA4154	95.8	.	9K-ANCHOR	GTGAAGCTCATGAGGCTCTTCCTGGGAGAACCAGTGTGGACGGCGCACAACCGGCCTCAGGAGGACCATCCGGTGCGGCAAGAGTATGTCAAGAGGCTCA[T/C]GGACGACAATGCYGGTCTTGCTCTGGCAGCACACTGAAGTTTGTTTGTGATTCCTCAGCTATGTTTTATAAACACCCATGGACATATACATACACTTGGA	.	.	.	.	.	.	.	.	.	.	.	.	.	.	.	.	.	.	.	.	.	.	.	.	.	.	.	.	.	.	.	.
1B	IWB65258	95.8339	.	90K-PROJECTED	GGCAACTGGCTGTGCAAGGTACACCAACACCATCCCTCAGTTTGCATCGT[A/G]CGAACCCTACACATGGCCGCTGCGGCCGGCGGCTGGCGGTGAAAGATCTG	.	.	.	.	.	.	.	.	.	.	.	.	.	.	.	.	.	.	.	.	.	.	.	.	.	.	.	.	.	.	.	.
1B	IWA415	96.1	.	9K-ANCHOR	CTGAAGCACTAGTTGTCAAACATCTTGTTGATCAACAGATCTATTTTGCGACTTGC[A/G]CTTCTTTTTTGGTGGTTCTACAGATGCCCTCAATATCTTTTAGTGCTTAAATCATGTTTG	.	.	.	.	.	.	.	.	.	.	.	.	.	.	.	.	.	.	.	.	.	.	.	.	.	.	.	.	.	.	.	.
1B	IWB25341	96.1173	.	90K-PROJECTED	CACCGTGCTGTCAGCTTGGTGACCGAGTTGGCCAGGGGAATGATGTCCAG[T/C]ACTGAGCCAAACTTGTTCCTTTTGTAATCACCATCTAGCCCTGCAACCAC	.	.	.	.	.	.	.	.	.	.	.	.	.	.	.	.	.	.	.	.	.	.	.	.	.	.	.	.	.	.	.	.
1B	IWB73032	96.3441	.	90K-PROJECTED	TAGCACCCACCTATGGAGGCTAGCACTTCCCTGAATGTTGCTTCAAATCA[A/G]ACCTACACAGGCTTCAGATCAGGCCTCCTGATATAGTGATCCAGAGAAGG	IWGSC_chr1BL_ab_k71_contigs_longerthan_200_3827767	Bradi2g17390.1	LOC_Os05g47850.1	Chloroplastic group IIA intron splicing facilitator chloroplastic	.	.	PF01985	CRS1 / YhbY (CRM) domain	KOG1990	Poly(A)-specific exoribonuclease PARN	GO:0003723	RNA binding	.	.	.	.	.	.	.	.	.	.	.	.	.	.	.	.	.	.	.	.
1B	IWB7976	96.3441	.	90K-PROJECTED	AAAGTGAAGACGATACAGCGGGCTATGATGAGGGTATGGAGGACTACGAT[A/G]GAGAGGAAGAGGATGAATCGGATTCAGAAGATGAAGACAACTAGGTGGAA	.	.	.	.	.	.	.	.	.	.	.	.	.	.	.	.	.	.	.	.	.	.	.	.	.	.	.	.	.	.	.	.
1B	IWA4155	96.4	.	9K-ANCHOR	GGCTCTTCCTGGGAGAACCAGTGTGGACGGCGCACAACCGGCCTCAGGAGGACCATCCGGTGCGGCAAGAGTATGTCAAGAGGCTCAYGGACGACAATGC[T/C]GGTCTTGCTCTGGCAGCACACTGAAGTTTGTTTGTGATTCCTCAGCTATGTTTTATAAACACCCATGGACATATACATACACTTGGATGAAACCGTGTTG	IWGSC_chr1BL_ab_k71_contigs_longerthan_200_3916683	Bradi3g26930.1	LOC_Os10g28350.1	1,2-dihydroxy-3-keto-5-methylthiopentene dioxygenase 4-like	PTHR23418	ACIREDUCTONE DIOXYGENASE	PF03079	ARD/ARD' family	KOG2107	Uncharacterized conserved protein, contains double-stranded beta-helix domain	GO:0010309	acireductone dioxygenase [iron(II)-requiring] activity	GO:0055114	oxidation-reduction process	.	.	.	.	.	.	.	.	.	.	.	.	.	.	.	.	.	.
1B	IWB72831	96.5142	.	90K-PROJECTED	TGGAATCTGAAGATGAAAAGGGCCTGAGGTTAGAAGAGGGGGTCGTTTCT[T/C]GGTCCCAGCGATTCCATCTCATTCTGCGCACACCACTCAAGAGTTCTTGG	IWGSC_chr1BL_ab_k71_contigs_longerthan_200_3906058	Bradi1g58180.1	.	U4 U6 small nuclear ribonucleoprotein PRP31	PTHR13904	PRE-mRNA SPLICING FACTOR PRP31	PF09785	Prp31 C terminal domain	KOG2574	mRNA splicing factor PRP31	.	.	.	.	.	.	.	.	.	.	.	.	.	.	.	.	.	.	.	.	.	.
1B	IWB72607	96.5142	.	90K-PROJECTED	CGCGGGGGCTCAGCGCCTCAAGGGACCCCAGATCCCCCGTCTCTACGGTC[A/G]TATCAAGAAGCGCCTGCCAGATCAACCCACTGCTCTCTGAATTACTTTCC	IWGSC_chr1BL_ab_k71_contigs_longerthan_200_3918491	.	LOC_Os10g21250.1	Retrotransposon unclassified	.	.	PF00223	Photosystem I psaA/psaB protein	.	.	GO:0015979	photosynthesis	GO:0016021	integral to membrane	GO:0046872	metal ion binding	GO:0009522	photosystem I	GO:0009579	thylakoid	.	.	.	.	.	.	.	.	.	.	.	.
1B	IWB14082	96.5142	.	90K-PROJECTED	AGTATACACTGTCATTTCATTGGCAGCTTGAGACTTCCAACAGTAAGCAA[T/C]TTGTGATGAACAGTACTGTCTAATATACACTCGTAGCTGAACTAGAGGAG	.	.	.	.	.	.	.	.	.	.	.	.	.	.	.	.	.	.	.	.	.	.	.	.	.	.	.	.	.	.	.	.
1B	IWB13134	96.5142	.	90K-PROJECTED	ATGCATTGGTAGTTAGCTGGTTAGCCGGCCTGGAGTTAGTGGCCGGTAGT[A/G]TTGGCCGTGTGATGCGTGCGTGGGGGTCAGGCATGCTTGGCCGCTGTGTC	.	.	.	.	.	.	.	.	.	.	.	.	.	.	.	.	.	.	.	.	.	.	.	.	.	.	.	.	.	.	.	.
1B	IWB73033	96.5709	.	90K-PROJECTED	TTCCACCTAGTTGTCTTCATCTTCTGAATCCGATTCATCCTCTTCCTCTC[T/C]ATCGTAGTCCTCCATACCCTCATCATAGCCCGCTGTATCGTCTTCACTTT	.	.	.	.	.	.	.	.	.	.	.	.	.	.	.	.	.	.	.	.	.	.	.	.	.	.	.	.	.	.	.	.
1B	IWB6989	96.7409	.	90K-PROJECTED	GAAGAAAACTTTGTAAAATTTGAAGTCATGAAGTCAGCGCATAGTATTAG[A/G]GAGCAGCTTGCTGGTACGATGAGAAGGTTAAACTTAAAACTGTCTAGCCC	IWGSC_chr1BL_ab_k71_contigs_longerthan_200_3847188	.	.	RNA helicase family protein isoform 4	.	.	.	.	.	.	.	.	.	.	.	.	.	.	.	.	.	.	.	.	.	.	.	.	.	.	.	.
1B	IWA5915	97.1	QTL-tagging SNP	9K-ANCHOR	ATCTTGGAGGACTGCAAGAGCGGATTACGACGACAAAGAAGGGTTCTATTACATCTGTCCAGGCTATTTATGTGCCTGCTGATGATTTGACAGATCCTGC[T/C]CCTGCTACCACCTTCGCCCATCTTGACGCTACTACTGTGTTGTCACGACAGATTTCTGAGCTGGGCATTTACCCTGCTGTCGATCCTTTGGACTCGACAT	IWGSC_chr1BL_ab_k71_contigs_longerthan_200_3886073	Bradi2g17290.1	LOC_Os05g47980.1	Hydrogen-exporting ATPase activity, phosphorylative mechanism, hydrogen ion transporting ATPase activity, rotational mechanism	PTHR15184	ATP SYNTHASE	PF00006	ATP synthase alpha/beta family, nucleotide-binding domain	KOG1350	F0F1-type ATP synthase, beta subunit	GO:0015986	ATP synthesis coupled proton transport	GO:0015991	ATP hydrolysis coupled proton transport	GO:0015992	proton transport	GO:0000166	nucleotide binding	GO:0016820	hydrolase activity, acting on acid anhydrides, catalyzing transmembrane movement of substances	GO:0016887	ATPase activity	.	.	.	.	.	.	.	.	.	.
1B	IWA5749	97.1	.	9K-ANCHOR	GTGTCCAGAAGGTTCTTCAGAACTACAAGAATCTTCAGGATATCATTGCCATTTTGGGTATGGATGAGCTCAGTGAGGATGATAAGATGACGGTTGCTCG[T/C]GCAAGGAAGATCCAGAAGTTCCTGAGCCAGCCTTTCCATGTTGCCGAAGTTTTCACTGGTGCTCCAGGGAAGTATGTGGATCTAAAGGAGGGTGTCCAAA	IWGSC_chr1BL_ab_k71_contigs_longerthan_200_3886073	Bradi2g17290.1	LOC_Os05g47980.1	Hydrogen-exporting ATPase activity, phosphorylative mechanism, hydrogen ion transporting ATPase activity, rotational mechanism	PTHR15184	ATP SYNTHASE	PF00006	ATP synthase alpha/beta family, nucleotide-binding domain	KOG1350	F0F1-type ATP synthase, beta subunit	GO:0015986	ATP synthesis coupled proton transport	GO:0015991	ATP hydrolysis coupled proton transport	GO:0015992	proton transport	GO:0000166	nucleotide binding	GO:0016820	hydrolase activity, acting on acid anhydrides, catalyzing transmembrane movement of substances	GO:0016887	ATPase activity	.	.	.	.	.	.	.	.	.	.
1B	IWA7357	97.1	.	9K-ANCHOR	ATGTTCCGCATACTACGGAAATCAAATTACACAGAATTGATGATGGCACAGAGAGGCTTGTGGAAATYGATTGCTTGCCTGACCATGTGCTGTTTCTTGG[A/G]CACAACGATCCACTTTGTCTGAGTGCCAAAGATTACCCTGCTCTCAAGGGAAATCATGCCTACTTYACTGACGATGATGAGTACAATAAAAACCGTAAGA	.	.	.	.	.	.	.	.	.	.	.	.	.	.	.	.	.	.	.	.	.	.	.	.	.	.	.	.	.	.	.	.
1B	IWB54063	97.3646	.	90K-PROJECTED	TGAAAGAAGAAAAGGATATGGGGACTGGCGATCCATCATTTCCTAAGGCT[A/G]TCTGGCCTCCAAAGGCACGCTGCCCATCTTGCTATCGTTCTTCAAGCAGG	IWGSC_chr1BL_ab_k71_contigs_longerthan_200_3905741	Bradi2g17330.7	LOC_Os05g47930.2 (	Sulfhydryl oxidase 2-like isoform X1	PTHR22897	QUIESCIN Q6-RELATED SULFHYDRYL OXIDASE	PF00085	Thioredoxin	KOG1731	FAD-dependent sulfhydryl oxidase/quiescin and related proteins	GO:0016972	thiol oxidase activity	GO:0045454	cell redox homeostasis	GO:0055114	oxidation-reduction process	.	.	.	.	.	.	.	.	.	.	.	.	.	.	.	.
1B	IWB10621	97.3646	.	90K-PROJECTED	GAAGAATTTGGGGTGCTCTCCTTGCATCATGCAGAACACATTCGAACGTC[A/G]AGCTGGCATCTTTTGCGGCTCGAAAACTTATGGAGTTGGAACCAGGTAAT	IWGSC_chr1BL_ab_k71_contigs_longerthan_200_3893983	.	LOC_Os04g21880.1 (	Pentatricopeptide repeat-containing protein chloroplastic-like	PTHR24015	FAMILY NOT NAMED	PF01535	PPR repeat	.	.	.	.	.	.	.	.	.	.	.	.	.	.	.	.	.	.	.	.	.	.	.	.
1B	IWB6811	97.3646	.	90K-PROJECTED	CCTCCCGGGAGTCCTTCGCCGTCGTCGAGTTCTACGCCCACTGGTCAGTC[A/C]CCGGCTCGATTCGATTCGATGGAATCGCGAGATGGTTACGAATCGAGGTT	.	.	.	.	.	.	.	.	.	.	.	.	.	.	.	.	.	.	.	.	.	.	.	.	.	.	.	.	.	.	.	.
1B	IWB6808	97.8181	.	90K-PROJECTED	ATCCATGCGCTCTGCTTCTCGCCCAACCGCTACTGGCTCTGCGCTGCGAC[A/G]GAGGAGTCTGTCAAGATCTGGGACCTCGAGTCCAAGCATGTCGTGCAGGA	IWGSC_chr1BL_ab_k71_contigs_longerthan_200_3854720	Bradi2g17360.1	LOC_Os05g47880.1	Beta- -galactosyltransferase PVG3-like	PTHR11214	BETA-1,3-N-ACETYLGLUCOSAMINYLTRANSFERASE	.	.	KOG2287	Galactosyltransferases	GO:0016020	membrane	GO:0006486	protein glycosylation	GO:0008378	galactosyltransferase activity	.	.	.	.	.	.	.	.	.	.	.	.	.	.	.	.
1B	IWB36732	97.8181	.	90K-PROJECTED	CGCCTGATCGTCTCCGCCTCCCGCGACAACACCATCAAGCTCTGGAACAC[T/C]CTCGGCGAGTGCAAGTACACCATCGGCGGCGACATGGGCGGCGGCGAGGG	.	.	.	.	.	.	.	.	.	.	.	.	.	.	.	.	.	.	.	.	.	.	.	.	.	.	.	.	.	.	.	.
1B	IWB35890	97.8181	.	90K-PROJECTED	CCAGATGCTGTACTGCACGAGCTTGAGCTGGAGCGCGGACGGAAGCACCCTCTACACCGG[A/G]TACACCGACGGAACCATCAGGGTCTTCAAGATCCAAGCCGGGTTCGCTGGTTACGCCTA	.	.	.	.	.	.	.	.	.	.	.	.	.	.	.	.	.	.	.	.	.	.	.	.	.	.	.	.	.	.	.	.
1B	IWB11958	97.8181	.	90K-PROJECTED	CAGCCCACCATCGTCTCCGGCTCCTGGGACAAGACCGTCAAGGTCTGGAA[T/C]CTCACCAACTGCAAGCTCCGCTCCACCCTCGCCGGCCACGGTGGCTACGT	.	.	.	.	.	.	.	.	.	.	.	.	.	.	.	.	.	.	.	.	.	.	.	.	.	.	.	.	.	.	.	.
1B	IWB25833	98.1016	.	90K-PROJECTED	CTCCAACTATCAAAGTACGTGTGGACTGAGAACTTTGACTTGGCCAAGAG[T/C]CCAATAGATGCTACCATCATTATCAGAAAGTAGAAGACGAAGCCCGTCAG	IWGSC_chr1BL_ab_k71_contigs_longerthan_200_3915727	Bradi2g17240.1	.	ER membrane protein complex subunit 6-like	PTHR20994	UNCHARACTERIZED	PF07019	Rab5-interacting protein (Rab5ip)	KOG4455	Uncharacterized conserved protein	GO:0016021	integral to membrane	GO:0005783	endoplasmic reticulum	GO:0072546	ER membrane protein complex	.	.	.	.	.	.	.	.	.	.	.	.	.	.	.	.
1B	IWB66919	98.1016	.	90K-PROJECTED	GCAAGTGATTCAACAGCATGAACGCAGGAAATGATGTGATGTAATTGTTT[T/C]GGATCATCAGGCGAGCTACGACATGGGTAAATGAATTTAAGTGTGGTGTT	.	.	.	.	.	.	.	.	.	.	.	.	.	.	.	.	.	.	.	.	.	.	.	.	.	.	.	.	.	.	.	.
1B	IWB58670	98.1016	.	90K-PROJECTED	TTTACAATGTGCTCAAGAAGTGAGTGRGGTGCAACGGCGTGCTCATGTCG[T/C]GGTCGGTAGTGGTCTTGCATTGGATTCTCTACTTGTCATGTCCTGCTGTG	.	.	.	.	.	.	.	.	.	.	.	.	.	.	.	.	.	.	.	.	.	.	.	.	.	.	.	.	.	.	.	.
1B	IWB11512	98.1016	.	90K-PROJECTED	AATACTGTACTCCATAACTATTAAGAGTGTACTCCTATATGTAAGTTATA[A/G]TGCGTACGTGTCACCGGCGAGTAGTAGCTCTATACGGAGACCTACCTCGA	.	.	.	.	.	.	.	.	.	.	.	.	.	.	.	.	.	.	.	.	.	.	.	.	.	.	.	.	.	.	.	.
1B	IWB6443	98.215	.	90K-PROJECTED	AGCTAGTAGGTGTAGTTCTAGTTTTTCCTTAGAGGAGTTTGGCCTAGTGC[T/C]GGAGATTGGCGTCATGCCGATGAGGATTTTGCTGCCGGCGCGCCCGAGCC	.	.	.	.	.	.	.	.	.	.	.	.	.	.	.	.	.	.	.	.	.	.	.	.	.	.	.	.	.	.	.	.
1B	IWB25196	98.215	.	90K-PROJECTED	GCCACCCACATGGAGGTTGAGGCCGAAGCTCATGCACTGTTGCACGCATA[A/G]TTCCTTTCTTGTTGGGTCTTGCCAGTGTTGACATTTCAACTCGCAGTCTT	.	.	.	.	.	.	.	.	.	.	.	.	.	.	.	.	.	.	.	.	.	.	.	.	.	.	.	.	.	.	.	.
1B	IWB62270	98.2717	.	90K-PROJECTED	ACTTCTATGATATGTGCTCAAGTGTGTCAGTTCCCTTCAAGTCAGCCCGT[A/G]ATCTCAGCCTCTGGCTATGGAGCACGCATAACAAAGTTAATGAGAGGTTG	.	.	.	.	.	.	.	.	.	.	.	.	.	.	.	.	.	.	.	.	.	.	.	.	.	.	.	.	.	.	.	.
1B	IWB6947	98.6118	.	90K-PROJECTED	AGTAGGCGAGCTTACTTAATCGGGAAGGTACGCATGCAGATGCATGACAT[A/G]GGTACATTCACATTCACGCTCTCGCCATTTTGGGGTAGACAACGTCGAGC	IWGSC_chr1BL_ab_k71_contigs_longerthan_200_2031886	.	.	.	.	.	.	.	.	.	.	.	.	.	.	.	.	.	.	.	.	.	.	.	.	.	.	.	.	.	.	.
1B	IWB71400	98.6118	.	90K-PROJECTED	ACCCGATTAGATCCATGCTTGTACATAAATTATACAGTATACTAGATGTT[T/C]TAATTTCATCAAGCAGAACAAAGAGCTTCTAGTCTAGTCATCGGCCTCGG	IWGSC_chr1BL_ab_k71_contigs_longerthan_200_3896023	Bradi2g51807.1	LOC_Os01g57310.2	RP1-like protein	PTHR23155:SF129	PUTATIVE RUST RESISTANCE PROTEIN (OS01G0781200 PROTEIN)	PF00931	NB-ARC domain	KOG4658	Apoptotic ATPase	GO:0043531	ADP binding	GO:0006952	defense response	.	.	.	.	.	.	.	.	.	.	.	.	.	.	.	.	.	.
1B	IWB71399	98.6118	.	90K-PROJECTED	GTCTTGCTCGCCGTCGACATTGGCTGCCGCCATCTCTTGATCCTGGGGCT[T/C]CTCTAGCTTGTGCTTCTTTTTCTTTTTCTTCTTCTCTGTCCCTTCCTCTG	IWGSC_chr1BL_ab_k71_contigs_longerthan_200_3896023	Bradi2g51807.1	LOC_Os01g57310.2	RP1-like protein	PTHR23155:SF129	PUTATIVE RUST RESISTANCE PROTEIN (OS01G0781200 PROTEIN)	PF00931	NB-ARC domain	KOG4658	Apoptotic ATPase	GO:0043531	ADP binding	GO:0006952	defense response	.	.	.	.	.	.	.	.	.	.	.	.	.	.	.	.	.	.
1B	IWB35958	98.6118	.	90K-PROJECTED	CTACATGGTTGGAGGCATCGACGAAGTCATCGCCAAGGCGGAGAAGATCGCCAACGAGAA[T/C]GCTTGATGGCGAGGTGTCACCACCGCCCTGTACAAGTTAAATTTTTTGGGTTTTCAGCT	IWGSC_chr1BL_ab_k71_contigs_longerthan_200_3886073	Bradi2g17290.1	LOC_Os05g47980.1	Hydrogen-exporting ATPase activity, phosphorylative mechanism, hydrogen ion transporting ATPase activity, rotational mechanism	PTHR15184	ATP SYNTHASE	PF00006	ATP synthase alpha/beta family, nucleotide-binding domain	KOG1350	F0F1-type ATP synthase, beta subunit	GO:0015986	ATP synthesis coupled proton transport	GO:0015991	ATP hydrolysis coupled proton transport	GO:0015992	proton transport	GO:0000166	nucleotide binding	GO:0016820	hydrolase activity, acting on acid anhydrides, catalyzing transmembrane movement of substances	GO:0016887	ATPase activity	.	.	.	.	.	.	.	.	.	.
1B	IWB66920	98.6118	.	90K-PROJECTED	TTCCATCATGTTAAGGGGAAATCTTGCATATGCTTGGTTCATCTGACATT[A/G]GCTCCTTCCATCACAAGATGCAGCATGTTGCGTTCATCAGACTCTCCTTC	.	.	.	.	.	.	.	.	.	.	.	.	.	.	.	.	.	.	.	.	.	.	.	.	.	.	.	.	.	.	.	.
1B	IWB5074	98.8386	.	90K-PROJECTED	GCGGCATACCACCACCAGCACCACGACCCTAGGCCGGAGTTTGCATCGTA[T/C]GATGGAGGGGTTTACAATTATACACATACATATACATATCTGAAAAATAA	IWGSC_chr1BL_ab_k71_contigs_longerthan_200_3915155	.	.	PREDICTED: uncharacterized protein LOC101776870	.	.	.	.	.	.	.	.	.	.	.	.	.	.	.	.	.	.	.	.	.	.	.	.	.	.	.	.
1B	IWB3330	98.8386	.	90K-PROJECTED	CGTAGTAGGAGTATATATGTATATGTTTGGTCGTACCCGATATATATACT[T/C]AGACATTATTTTTCAGATATGTATATGTATGTGTATAATTGTAAACCCCT	IWGSC_chr1BL_ab_k71_contigs_longerthan_200_3915155	.	.	PREDICTED: uncharacterized protein LOC101776870	.	.	.	.	.	.	.	.	.	.	.	.	.	.	.	.	.	.	.	.	.	.	.	.	.	.	.	.
1B	IWB8318	98.8386	.	90K-PROJECTED	ATCCATCCGGGTCACTCAGACGGATGAAGGCCACCCTGCTCCCGGTCATC[T/C]CTCCCTCGCTTTCCAAATCCGACTCAAACTCACTGAACTGCAGGGCCTCT	IWGSC_chr1BL_ab_k71_contigs_longerthan_200_3916341	Bradi1g14400.1	LOC_Os01g08770.1	Probable U3 small nucleolar RNA-associated protein 7	PTHR14085	WD-REPEAT PROTEIN BING4	PF08149	BING4CT (NUC141) domain	KOG1272	WD40-repeat-containing subunit of the 18S rRNA processing complex	GO:0005515	protein binding	.	.	.	.	.	.	.	.	.	.	.	.	.	.	.	.	.	.	.	.
1B	IWB56070.1	98.8386	.	90K-PROJECTED	CTTCAATTCCATCTTGTTTCCAGATTTCAGGAGTAGATCATCACCACCAT[T/C]ACAGATCAGGCTCTTTGTCAGTGCAAATAACAGACTAACACCACAAGGAC	IWGSC_chr1BL_ab_k71_contigs_longerthan_200_3895662	Bradi3g19960.1	LOC_Os08g19850.1	Methionine S-methyltransferase	PTHR11451:SF5	THREONYL-TRNA SYNTHETASE	PF02824	TGS domain	KOG1637	Threonyl-tRNA synthetase	GO:0000166	nucleotide binding	GO:0016876	ligase activity, forming aminoacyl-tRNA and related compounds	GO:0043039	tRNA aminoacylation	GO:0004812	aminoacyl-tRNA ligase activity	GO:0005524	threonine-tRNA ligase activity	GO:0005524	ATP binding	GO:0005737	cytoplasm	.	.	.	.	.	.	.	.
1B	IWB60749	98.8386	.	90K-PROJECTED	CCATGTGGGATCATCGACAGCGAACCCGCTAATATGGCGCGACATGTTCA[A/G]GTTCTTTTTCGAGCACTTCACGAGGTACCTCTTGAACCTCGCGGCAGGGC	IWGSC_chr1BL_ab_k71_contigs_longerthan_200_3821998	Bradi1g73877.1	LOC_Os03g07140.1	Fatty acyl- reductase 2	PTHR11011	MALE STERILITY PROTEIN 2-RELATED	PF07993	Male sterility protein	KOG1221	Acyl-CoA reductase	.	.	.	.	.	.	.	.	.	.	.	.	.	.	.	.	.	.	.	.	.	.
1B	IWB20687	98.8386	.	90K-PROJECTED	GGAGCATCGAGTGGAAGGAATACTTCACCAACGTGCACATCCCGGGGTTC[A/C]TGAAGCACGTCATGAAAGGGAGGGGCACTTCCTCCATTGTTGGAAATAAC	IWGSC_chr1BL_ab_k71_contigs_longerthan_200_3821998	Bradi1g73877.1	LOC_Os03g07140.1	Fatty acyl- reductase 2	PTHR11011	MALE STERILITY PROTEIN 2-RELATED	PF07993	Male sterility protein	KOG1221	Acyl-CoA reductase	.	.	.	.	.	.	.	.	.	.	.	.	.	.	.	.	.	.	.	.	.	.
1B	IWB51279	98.8386	.	90K-PROJECTED	AAGAGATTATTAGCGGCCGTTTGAATTGGAGATGCTAGTGCAGTGATGTT[T/C]TGTTGTAGAGTTTTGAATGGCAAATGATGTTTCATCCAATCATTCAATGG	IWGSC_chr1BL_ab_k71_contigs_longerthan_200_3821456	.	.	.	.	.	.	.	.	.	.	.	.	.	.	.	.	.	.	.	.	.	.	.	.	.	.	.	.	.	.	.
1B	IWB20686	98.8386	.	90K-PROJECTED	AGGCGCTTTTCGCAGAGATGTCATCGGAGGAGAAGGCGCAGTTCCACTTC[A/G]ATGTGCGGAGCATCGAGTGGAAGGAATACTTCACCAACGTGCACATCCCG	IWGSC_chr1BL_ab_k71_contigs_longerthan_200_3821998	Bradi1g73877.1	LOC_Os03g07140.1	Fatty acyl- reductase 2	PTHR11011	MALE STERILITY PROTEIN 2-RELATED	PF07993	Male sterility protein	KOG1221	Acyl-CoA reductase	.	.	.	.	.	.	.	.	.	.	.	.	.	.	.	.	.	.	.	.	.	.
1B	IWB10286	98.8386	.	90K-PROJECTED	CTCCAGTGTGGAGAGGTAGCATCGAAAATCTCATCAAGGGAGCGCATTTT[T/C]AGTGGAGCAGATGATTCAGGACTTTCTGCAGCAACAGAGGATATTGGTGT	IWGSC_chr1BL_ab_k71_contigs_longerthan_200_3909833	.	.	Retrotransposon unclassified	.	.	.	.	.	.	.	.	.	.	.	.	.	.	.	.	.	.	.	.	.	.	.	.	.	.	.	.
1B	IWB13458	98.8386	.	90K-PROJECTED	CTGTCACCGAGATGGTCGTCGACCACGACCGCCTGGCTGTCTACATCATC[A/G]ACGACGTGATGATTCCGAGAGAGCCAGAGATTGGATTCCCAGCCTTGCTT	IWGSC_chr1BL_ab_k71_contigs_longerthan_200_3795321	Bradi4g06880.1	LOC_Os11g37050.1	.	PTHR23155	LEUCINE-RICH REPEAT-CONTAINING PROTEIN	PF00931	NB-ARC domain	KOG3228	Uncharacterized conserved protein	GO:0043531	ADP binding	.	.	.	.	.	.	.	.	.	.	.	.	.	.	.	.	.	.	.	.
1B	IWB10069	98.8386	.	90K-PROJECTED	GAGCGCCTCCTCGGAGCGACGCGACGGCACTCCATGATACAGAAGAAGTG[T/C]GACCTGCGCGTCAGCGCTGAGCTTCTTGAATCTCGGAGTGAACCCCGCCA	IWGSC_chr1BL_ab_k71_contigs_longerthan_200_3795321	Bradi4g06880.1	LOC_Os11g37050.1	.	PTHR23155	LEUCINE-RICH REPEAT-CONTAINING PROTEIN	PF00931	NB-ARC domain	KOG3228	Uncharacterized conserved protein	GO:0043531	ADP binding	.	.	.	.	.	.	.	.	.	.	.	.	.	.	.	.	.	.	.	.
1B	IWB10068	98.8386	.	90K-PROJECTED	TCAGCGCTGAGCTTCTTGAATCTCGGAGTGAACCCCGCCACCGCATCGTC[T/G]TCCGGGCAGAAAATGGTGAGCCCCGCATTGCGGGCCCTCTTCTCACCGAA	IWGSC_chr1BL_ab_k71_contigs_longerthan_200_3795321	Bradi4g06880.1	LOC_Os11g37050.1	.	PTHR23155	LEUCINE-RICH REPEAT-CONTAINING PROTEIN	PF00931	NB-ARC domain	KOG3228	Uncharacterized conserved protein	GO:0043531	ADP binding	.	.	.	.	.	.	.	.	.	.	.	.	.	.	.	.	.	.	.	.
1B	IWB74776	98.8386	.	90K-PROJECTED	TGTCGGTACTTATAGACCACATAACCTGACAAAAATGCAACGCATATCCA[T/C]GCCGTGTAGTTGACTGCAGTGGCAGGAGGCATATGACTGATTCCACCGAG	IWGSC_chr1BL_ab_k71_contigs_longerthan_200_3880398	Bradi1g49620.2	LOC_Os06g03700.1	Proton-dependent oligopeptide secondary active transmembrane transporter activity	PTHR22601	ISP4 LIKE PROTEIN	PF03169	OPT oligopeptide transporter protein	KOG2262	Sexual differentiation process protein ISP4	GO:0055085	transmembrane transport	.	.	.	.	.	.	.	.	.	.	.	.	.	.	.	.	.	.	.	.
1B	IWB29141	98.8386	.	90K-PROJECTED	GAAGGGTGTAGAAAATGGAAAGGGCACATGCAAGCAGTATCCCCCACCAG[T/G]GTAACTGAAGTTGCTCAATGTAGTACTCACAAGTGAACACGGCGATTGCA	IWGSC_chr1BL_ab_k71_contigs_longerthan_200_3880398	Bradi1g49620.2	LOC_Os06g03700.1	Proton-dependent oligopeptide secondary active transmembrane transporter activity	PTHR22601	ISP4 LIKE PROTEIN	PF03169	OPT oligopeptide transporter protein	KOG2262	Sexual differentiation process protein ISP4	GO:0055085	transmembrane transport	.	.	.	.	.	.	.	.	.	.	.	.	.	.	.	.	.	.	.	.
1B	IWB28347	98.8386	.	90K-PROJECTED	CATCCGCGTGACAGGGTTTGTCGGAACCGCCATCGCTTTAGGGTGCTTCT[T/C]CGGCGCCGCCATCATCACCAAGCGCAGGGAGTACCTGTACCTCGGTGGCC	IWGSC_chr1BL_ab_k71_contigs_longerthan_200_3794886	Bradi4g25810.1	LOC_Os11g17014.1	Disease resistance RPP13-like protein 2	PTHR23155	LEUCINE-RICH REPEAT-CONTAINING PROTEIN	PF00931	NB-ARC domain	KOG4658	Apoptotic ATPase	GO:0043531	ADP binding	GO:0006952	defense response	.	.	.	.	.	.	.	.	.	.	.	.	.	.	.	.	.	.
1B	IWB47288	98.8386	.	90K-PROJECTED	AATTGCTTGTGCCCGAATCTGTTTTCCGTTGCTAGTCAGAAGTCAATTAT[T/G]ACTGGTGTGTTCAGGATTCTATTTCCGTCATCTAAAATATGTGTTAATTC	IWGSC_chr1BL_ab_k71_contigs_longerthan_200_3794886	Bradi4g25810.1	LOC_Os11g17014.1	Disease resistance RPP13-like protein 2	PTHR23155	LEUCINE-RICH REPEAT-CONTAINING PROTEIN	PF00931	NB-ARC domain	KOG4658	Apoptotic ATPase	GO:0043531	ADP binding	GO:0006952	defense response	.	.	.	.	.	.	.	.	.	.	.	.	.	.	.	.	.	.
1B	IWB57106	98.8386	.	90K-PROJECTED	TTTCCATTCTAGGTTGTGGAAAAATACATGTAGCATTCCTTCTACAAGTC[A/G]TCATGAGCTGGGACATAGAAGAAGAGAGCCGACGAGAAGTCGCACAGCGG	IWGSC_chr1BL_ab_k71_contigs_longerthan_200_3829613	.	LOC_Os05g01470.1	Methionine S-methyltransferase	PTHR11751	SUBGROUP I AMINOTRANSFERASE RELATED	PF05175	Methyltransferase small domain	.	.	GO:0030170	pyridoxal phosphate binding	GO:0008168	methyltransferase activity	GO:0009058	biosynthetic process	.	.	.	.	.	.	.	.	.	.	.	.	.	.	.	.
1B	IWB1416	98.8386	.	90K-PROJECTED	CCAAGGCGGAGAAGATCGCCAACGAGAACGCTTGATGGCGAGGTGTCACC[A/G]CCGCCCTGTACAAGTTAAATTTTTTGGGTTTTCAGCTGTTCGCCCGAGAC	IWGSC_chr1BL_ab_k71_contigs_longerthan_200_3886073	Bradi2g17290.1	LOC_Os05g47980.1	Hydrogen-exporting ATPase activity, phosphorylative mechanism, hydrogen ion transporting ATPase activity, rotational mechanism	PTHR15184	ATP SYNTHASE	PF00006	ATP synthase alpha/beta family, nucleotide-binding domain	KOG1350	F0F1-type ATP synthase, beta subunit	GO:0015986	ATP synthesis coupled proton transport	GO:0015991	ATP hydrolysis coupled proton transport	GO:0015992	proton transport	GO:0000166	nucleotide binding	GO:0016820	hydrolase activity, acting on acid anhydrides, catalyzing transmembrane movement of substances	GO:0016887	ATPase activity	.	.	.	.	.	.	.	.	.	.
1B	IWB456	98.8386	.	90K-PROJECTED	TGAAGCAGTGATGATTATATGTGTGTTGACCTGATGTCTGATTGTATGTA[T/C]ATTCGGGAGTAAGTTGCTTAGTAAGAGTACAAACAWCATTCTTTTGTTCC	IWGSC_chr1BL_ab_k71_contigs_longerthan_200_3915751	Bradi5g08235.1	LOC_Os07g49520.1	Syntaxin 72	PTHR23152	2-OXOGLUTARATE DEHYDROGENASE	PF00676	Dehydrogenase E1 component	KOG0450	2-oxoglutarate dehydrogenase, E1 subunit	GO:0016624	oxidoreductase activity, acting on the aldehyde or oxo group of donors, disulfide as acceptor	GO:0030976	thiamine pyrophosphate binding	GO:0004591	oxoglutarate dehydrogenase (succinyl-transferring) activity	GO:0055114	oxidation-reduction process	GO:0006099	tricarboxylic acid cycle	GO:0008152	metabolic process	.	.	.	.	.	.	.	.	.	.
1B	IWB9493	98.8386	.	90K-PROJECTED	TAGTCTACGTGGCGGCCATGTTCACCCTTGCGGTGGGCGACCTCAGCTTC[A/C]TGGCCCTGCTCCTGGGAGGAGAATATCCCTGGGACTGCTGATAGCTCATG	.	.	.	.	.	.	.	.	.	.	.	.	.	.	.	.	.	.	.	.	.	.	.	.	.	.	.	.	.	.	.	.
1B	IWB9452	98.8386	.	90K-PROJECTED	TCGTCTTGATAGTCTACGTGGCGGCCATGTTCACCCTTGCGGTGGGCGAC[A/C]TCAGCTTCATGGCCCTGCTCCTGGGAGGAGAATATCCCTGGGACTGCTGA	.	.	.	.	.	.	.	.	.	.	.	.	.	.	.	.	.	.	.	.	.	.	.	.	.	.	.	.	.	.	.	.
1B	IWB8189	98.8386	.	90K-PROJECTED	ATGAAATCCGGTAAGGATCCGGCGGCCGGAGGCAACCTCCCTCCATGAGG[A/C]GCTCTCCGAGCTTGCATCGGCTCGGATCTGGGGATTTGACCACTCCGTCC	.	.	.	.	.	.	.	.	.	.	.	.	.	.	.	.	.	.	.	.	.	.	.	.	.	.	.	.	.	.	.	.
1B	IWB75010	98.8386	.	90K-PROJECTED	CAAGCTTGCTAGCTAATTGTGTTGTTATCAGATCGCTCGGTGTTGCCACA[A/G]CCAATGGGTTCTTACATGTTCCTGCAGCTGATTGTGATGCCCTGTTCAAT	.	.	.	.	.	.	.	.	.	.	.	.	.	.	.	.	.	.	.	.	.	.	.	.	.	.	.	.	.	.	.	.
1B	IWB74775	98.8386	.	90K-PROJECTED	AGGGCACATGCAAGCAGTATCCCCCACCAGGGTAACTGAAGTTGCTCAAT[A/G]TAGTACTCACAAGTGAACACGGCGATTGCGGCACTGGCGACAAGGATGCA	.	.	.	.	.	.	.	.	.	.	.	.	.	.	.	.	.	.	.	.	.	.	.	.	.	.	.	.	.	.	.	.
1B	IWB5855	98.8386	.	90K-PROJECTED	ACCAAGCATATGCAAGATTTCCCCTTAACATGATGGAACAATGGAGTCTC[A/C]TCGTTATCCGTTTTTGTTGTTAGTTACTACTATTACTGTCTAGTTTGGTG	.	.	.	.	.	.	.	.	.	.	.	.	.	.	.	.	.	.	.	.	.	.	.	.	.	.	.	.	.	.	.	.
1B	IWB57790	98.8386	.	90K-PROJECTED	TCGCCCACTCGCGCTATGTGTGCCTCGGAGATGGCCGGCGCGTCATTTTT[T/G]GATAGGATGGTTTCCCAGCTTCGGTCGACATCCAAGTACTACACTGGATA	.	.	.	.	.	.	.	.	.	.	.	.	.	.	.	.	.	.	.	.	.	.	.	.	.	.	.	.	.	.	.	.
1B	IWB55332	98.8386	.	90K-PROJECTED	AGAGGCACATATTTGGTGGCAAGGACGTTGCCGAGCTTCCCCAACAGGAT[A/C]TGCACGGCGCCCTGGGAGGCGCTCACCACGGCCTCCATCACCTTGCCCGT	.	.	.	.	.	.	.	.	.	.	.	.	.	.	.	.	.	.	.	.	.	.	.	.	.	.	.	.	.	.	.	.
1B	IWB51677.1	98.8386	.	90K-PROJECTED	GGGTCCAGAAGGAGTTCTGCAAGTCAGGCAAATTCCAAAGCACAACAAAC[T/C]GGTGGTCCAATGGCTTATTCAGTGGCAGAATTTACCTGCAGACGAAGCCA	.	.	.	.	.	.	.	.	.	.	.	.	.	.	.	.	.	.	.	.	.	.	.	.	.	.	.	.	.	.	.	.
1B	IWB46187	98.8386	.	90K-PROJECTED	ATCTTGATCTGCAATTGGTTTGGTATTTGGGCGGGAATGCACACGGTCCG[A/G]TACTTCGATGGTAAAACATATGAATGGGTTGGACTGAGCCGACAGCCCAG	.	.	.	.	.	.	.	.	.	.	.	.	.	.	.	.	.	.	.	.	.	.	.	.	.	.	.	.	.	.	.	.
1B	IWB37326	98.8386	.	90K-PROJECTED	GAAATACTCCGCAAAAAGTCCTACCTTTCAACTATGACCAGAGCGTGTAT[T/G]GATTTCGAGAGTATTTTAACAAGTATGGGTTCAAGTATTCCGAAGCAAAC	.	.	.	.	.	.	.	.	.	.	.	.	.	.	.	.	.	.	.	.	.	.	.	.	.	.	.	.	.	.	.	.
1B	IWB26813	98.8386	.	90K-PROJECTED	GATAAGGGGCCCTTGCCGGGCTCCAGAAGCATGCTCACCATCGATGTCTA[T/C]GAAGATATCGTGGTACTTTCTTCGCCGTTGCCGTCGCCGTCGGTTGCTGC	.	.	.	.	.	.	.	.	.	.	.	.	.	.	.	.	.	.	.	.	.	.	.	.	.	.	.	.	.	.	.	.
1B	IWB17483	98.8386	.	90K-PROJECTED	CATCCCCAACGAGGCCAAGCGCATCGTCGCCGTCGTCCTGTCCACCGTCTCATGGTACGTATACGTCTACCGCGAGCGGGTGCATGCATGCATGCTTCGCAGTTTGACATACATGACATCCGTA[T/C]ACGAATACTTGCAGGGTCCTCGCCATCATAGTGGTGATACTGTTCATGGTGGCGCCATCCTCAGCACGGGCGGTGGCCTGCCGACGTACAACGGACGGGAA	.	.	.	.	.	.	.	.	.	.	.	.	.	.	.	.	.	.	.	.	.	.	.	.	.	.	.	.	.	.	.	.
1B	IWB57827	98.8386	.	90K-PROJECTED	CTCCTCATAAGCTTTGTGTGTACATCCATCTTTCTATCCTGGAAAGCTGA[T/C]TTGCTTAACTGCCAAATTTCACTTCCATGGAAAAGGATAACATGGACAAT	.	.	.	.	.	.	.	.	.	.	.	.	.	.	.	.	.	.	.	.	.	.	.	.	.	.	.	.	.	.	.	.
1B	IWB57791	98.8386	.	90K-PROJECTED	AGTGCACTTATACACAGCATCTTGACAAAGTACTGGAGGAAGCTGCTGCT[A/G]CATTTTATCCTCATATAAAGTTTGTTCGGGTGGAATGCCCAAAGTATCCT	.	.	.	.	.	.	.	.	.	.	.	.	.	.	.	.	.	.	.	.	.	.	.	.	.	.	.	.	.	.	.	.
1B	IWB56525	98.8386	.	90K-PROJECTED	TACGATGCATCAGTCATATGGGGCCTTATCAGCCCACGCAGAATATTCGG[T/C]GATTTGGGAACTTACTCTGCTGTGAACTGGTTCTTTTGGGCGGTGCCATT	.	.	.	.	.	.	.	.	.	.	.	.	.	.	.	.	.	.	.	.	.	.	.	.	.	.	.	.	.	.	.	.
1B	IWB34303	98.8386	.	90K-PROJECTED	TATGGACTCCAAACTTGAACGCACATGGATACTATATGTCTTACAGCTCT[A/C]GCTAGGARCAGCRRGCAGTTTAGCTATTTARTTT	.	.	.	.	.	.	.	.	.	.	.	.	.	.	.	.	.	.	.	.	.	.	.	.	.	.	.	.	.	.	.	.
1B	IWB2871	98.8386	.	90K-PROJECTED	TTCTATCAGGTAAGGCGGCAACCAGATCACTACGGGTCGCAAGTTCCTCC[T/C]TTGTGAGCCCTTTGACCTTCTTGAGCGCGAGGCGCTGCAGCTTGGGCAGG	.	.	.	.	.	.	.	.	.	.	.	.	.	.	.	.	.	.	.	.	.	.	.	.	.	.	.	.	.	.	.	.
1B	IWB27691	98.8386	.	90K-PROJECTED	TGTCCTTACGACCATTTATTCTACGATGCATCAGTCATATGGGGCCTTAT[T/C]AGCCCACGCAGAATATTCGGTGATTTGGGAACTTACTCTGCTGTGAACTG	.	.	.	.	.	.	.	.	.	.	.	.	.	.	.	.	.	.	.	.	.	.	.	.	.	.	.	.	.	.	.	.
1B	IWB1415	98.8386	.	90K-PROJECTED	GCCGAAGTTTTCACTGGTGCTCCAGGGAAGTATGTGGATCTAAAGGAGGG[T/C]GTCCAAAGTTTCCAGGGTGTTTTGGACGGCAAGTACGACGACATCTCGGA	.	.	.	.	.	.	.	.	.	.	.	.	.	.	.	.	.	.	.	.	.	.	.	.	.	.	.	.	.	.	.	.
1B	IWB13447	98.8386	.	90K-PROJECTED	TGGCATGACAGGCCAGCCAGCAGATTATCAGACGTACCCGCCGTTGACCC[T/G]GATGACCTGCCCGTTGACCCACTCGGCGGCGTCAGTGCAGAGGAAGCCGA	.	.	.	.	.	.	.	.	.	.	.	.	.	.	.	.	.	.	.	.	.	.	.	.	.	.	.	.	.	.	.	.
1B	IWB68554	98.8953	.	90K-PROJECTED	AGTGGATTTGAGAAGTCGTTGAAAGCTCTTGAGGAAGAGATAGGTGAGGA[T/C]GTCGTGGACGAAATGAAAAATCTTACCATCAGCCCATCCTGATTGTTGAA	IWGSC_chr1BL_ab_k71_contigs_longerthan_200_3843326	.	.	Retrotransposon unclassified	.	.	.	.	.	.	.	.	.	.	.	.	.	.	.	.	.	.	.	.	.	.	.	.	.	.	.	.
1B	IWB65451	98.8953	.	90K-PROJECTED	GAC[A/G]TCCTCACCTATCTCTTCCTCAAGAGCTTTCAACGACTTCTCAAATCCACT	IWGSC_chr1BL_ab_k71_contigs_longerthan_200_3843326	.	.	Retrotransposon unclassified	.	.	.	.	.	.	.	.	.	.	.	.	.	.	.	.	.	.	.	.	.	.	.	.	.	.	.	.
1B	IWB58214	98.8953	.	90K-PROJECTED	GCTGAGGATAAGGTGGAGTCCATGGAGAATTTGCTGAGCCACTGCAGGGA[T/C]GTTGCTGACCAGGTTAACGAGCTTGGGGCCTCCGTGTATGCACAAGACCC	IWGSC_chr1BL_ab_k71_contigs_longerthan_200_3843326	.	.	Retrotransposon unclassified	.	.	.	.	.	.	.	.	.	.	.	.	.	.	.	.	.	.	.	.	.	.	.	.	.	.	.	.
1B	IWB67794	98.8953	.	90K-PROJECTED	CCGAAGCAGTAGGAGTTGTCCAGCACTGCTGCTTTAGTTGGATGGAAAAG[T/C]AGTCCTAGTTGCGCACCCAATTTTCTTGGGTGTCTCTGTGGAAAAATCAG	.	.	.	.	.	.	.	.	.	.	.	.	.	.	.	.	.	.	.	.	.	.	.	.	.	.	.	.	.	.	.	.
1B	IWB70151	99.2354	.	90K-PROJECTED	TGTTGGCTGGCCCCGCCATGCATTAGCCATTTCGGCGGGAGTGATTCCTT[T/C]TGTTCTTTTTGCGTCGGGAGTGAATGCTACATCAACGGAAAGTCACGGGG	.	.	.	.	.	.	.	.	.	.	.	.	.	.	.	.	.	.	.	.	.	.	.	.	.	.	.	.	.	.	.	.
1B	IWB47064	99.2921	.	90K-PROJECTED	CTCTGCCTTGCGCATCTCCGCCTCCTCGTTCGCTGCTGCAACATCTTTCC[A/G]TGCCCATTGCAGGGGGTCGTCCTCCCCGGCTGGGTATAAACCACCTTAAC	IWGSC_chr1BL_ab_k71_contigs_longerthan_200_3814006	Bradi5g20076.2	.	DNA helicase homolog	PTHR10492	UNCHARACTERIZED	PF05970	PIF1-like helicase	KOG0987	DNA helicase PIF1/RRM3	GO:0003678	DNA helicase activity	GO:0006281	DNA repair	GO:0000723	telomere maintenance	.	.	.	.	.	.	.	.	.	.	.	.	.	.	.	.
1B	IWB47063	99.2921	.	90K-PROJECTED	AGTCTCCGGCGGGCTTGGAGGAGGACCAGAGCACGTTTTTCCTACTCTGC[T/C]TTGCGCATCTCCGCCTCCTCGTTCGCTGCTGCAACATCTTTCCATGCCCA	IWGSC_chr1BL_ab_k71_contigs_longerthan_200_3814006	Bradi5g20076.2	.	DNA helicase homolog	PTHR10492	UNCHARACTERIZED	PF05970	PIF1-like helicase	KOG0987	DNA helicase PIF1/RRM3	GO:0003678	DNA helicase activity	GO:0006281	DNA repair	GO:0000723	telomere maintenance	.	.	.	.	.	.	.	.	.	.	.	.	.	.	.	.
1B	IWB47062	99.2921	.	90K-PROJECTED	GTAATGATGACGCGGCAGGGGGTAACAATCTCGTACCATGTTAGGGAGTC[T/G]CCGGCGGGCTTGGAGGAGGACCAGAGCACGTTTTTCCTACTCTGCCTTGC	IWGSC_chr1BL_ab_k71_contigs_longerthan_200_3814006	Bradi5g20076.2	.	DNA helicase homolog	PTHR10492	UNCHARACTERIZED	PF05970	PIF1-like helicase	KOG0987	DNA helicase PIF1/RRM3	GO:0003678	DNA helicase activity	GO:0006281	DNA repair	GO:0000723	telomere maintenance	.	.	.	.	.	.	.	.	.	.	.	.	.	.	.	.
1B	IWB46553.1	99.2921	.	90K-PROJECTED	AGAACAGTTGGTAAACAATGTACCGGTCTCAGCTGACCTTATGTATCTTG[T/C]AGTGTCAGTGCCATACTTCTGTACATAAAACGATGGAACCGGCATCAATC	IWGSC_chr1BL_ab_k71_contigs_longerthan_200_3814006	Bradi5g20076.2	.	DNA helicase homolog	PTHR10492	UNCHARACTERIZED	PF05970	PIF1-like helicase	KOG0987	DNA helicase PIF1/RRM3	GO:0003678	DNA helicase activity	GO:0006281	DNA repair	GO:0000723	telomere maintenance	.	.	.	.	.	.	.	.	.	.	.	.	.	.	.	.
1B	IWB62107	99.2921	.	90K-PROJECTED	GAATRTCTCATTAGTTGTCATCACCAGCATTTCTAGTTGCAGAACAAACA[T/G]GATATCAAGTTGCCATCCTCAACATTTTAATCTAGTTTTCCAGAGAACAA	IWGSC_chr1BL_ab_k71_contigs_longerthan_200_3848413	Bradi3g30090.1	.	UDP-N-acetylglucosamine--peptide N-acetylglucosaminyltransferase sec	PTHR24015	FAMILY NOT NAMED	PF01535	PPR repeat	.	.	GO:0005515	protein binding	.	.	.	.	.	.	.	.	.	.	.	.	.	.	.	.	.	.	.	.
1B	IWB26489	99.2921	.	90K-PROJECTED	ACAAGAGGGATGCATACCTGCTTATTACAATTCTCAGCCCGTGTGGACAA[T/C]GGCGGAAAATCTTGACATCCTTGCTTATCTTCCTCTTGAGCCACTGGCAG	IWGSC_chr1BL_ab_k71_contigs_longerthan_200_3848413	Bradi3g30090.1	.	UDP-N-acetylglucosamine--peptide N-acetylglucosaminyltransferase sec	PTHR24015	FAMILY NOT NAMED	PF01535	PPR repeat	.	.	GO:0005515	protein binding	.	.	.	.	.	.	.	.	.	.	.	.	.	.	.	.	.	.	.	.
1B	IWB68408	99.2921	.	90K-PROJECTED	GCCCATTGCTGGATTGACAACATGACCAGCTCCTTTCTCAGCATAAGCGC[T/G]CACAGACAATTCCAGTGCTGTTTTCTTGTCAGGCTTCATCTCCCTCTCGT	IWGSC_chr1BL_ab_k71_contigs_longerthan_200_3822712	Bradi5g25171.1	LOC_Os10g07556.1	Wall-associated receptor kinase 1	PTHR24420	LEUCINE-RICH REPEAT RECEPTOR-LIKE PROTEIN KINASE	PF00069	Protein kinase domain	KOG1187	Serine/threonine protein kinase	GO:0004672	protein kinase activity	GO:0004713	protein serine/threonine kinase activity	GO:0005509	calcium ion binding	GO:0005515	protein binding	GO:0005524	ATP binding	GO:0006468	protein phosphorylation	.	.	.	.	.	.	.	.	.	.
1B	IWB13489	99.2921	.	90K-PROJECTED	AGCGAGAGTGGTACCTTACGGCCGGGGAGGACGACCCCCTGCAATGGGCA[T/C]GGAAAGATGTTGCAGCAGCGAACGAGGAGGCGGAGATGCGCAAAGCAGAG	.	.	.	.	.	.	.	.	.	.	.	.	.	.	.	.	.	.	.	.	.	.	.	.	.	.	.	.	.	.	.	.
1B	IWB13488	99.2921	.	90K-PROJECTED	GCAAAGCAGAGTAGGAAAAACGTGCTCTGGTCCTCCTCCAAGCCCGCCGG[A/C]GACTCCCTAACATGGCAATGATTGAGGATTCACGGATATATTGAGATCAA	.	.	.	.	.	.	.	.	.	.	.	.	.	.	.	.	.	.	.	.	.	.	.	.	.	.	.	.	.	.	.	.
1B	IWB12325	99.2921	.	90K-PROJECTED	GTCTAACTAACACGCCAGGGAGAGACAAGCCACGCATAACGTGTGGGTGG[A/G]TAGATTCCGCGTTCGTGCACGAGCTAGCGGCAGTGGACACGGCACTAGTG	.	.	.	.	.	.	.	.	.	.	.	.	.	.	.	.	.	.	.	.	.	.	.	.	.	.	.	.	.	.	.	.
2A	IWB17732	45.3556	.	90K-PROJECTED	TTATTATTGCCTCTAGGGCATATTTCCAACACTAGCTAGCAG[T/C]TGCCTCATCATCCTCCATTCGATCCATTGGTCGATTGTCATCTCTTTGATTTCTTCGCTCGCAGGGTTCCATGCAACTGGCATGGGCTGGACATCACCTTTAGGGTGGACGACGGCTCCAACCGA	.	.	.	.	.	.	.	.	.	.	.	.	.	.	.	.	.	.	.	.	.	.	.	.	.	.	.	.	.	.	.	.
2A	IWB42945	45.8	.	90K-PROJECTED	TGAAGTATTGCCTGGAACGAAGCACCGGTGGTGCAAATGGCATGTGCTGC[A/G]TCGTGCAAAGGAATCCCTTGGCTCTGTATACACACAGAACAAAGATTTCA	IWGSC_chr2AS_ab_k71_contigs_longerthan_200_5262553	Bradi1g16490.2	LOC_Os07g49460.1	Pseudo-response regulator	PTHR26402	Response regulator receiver domain	PF00072	Response regulator receiver domain	.	.	GO:0000156	phosphorelay response regulator activity	GO:0000160	phosphorelay signal transduction system	GO:0005515	protein binding	.	.	.	.	.	.	.	.	.	.	.	.	.	.	.	.
2A	IWB67304	45.8	.	90K-PROJECTED	CCAGCAATGCTGGATGATCCTTCGATTCTTCCTCTGTCAATGTACCGAAA[T/C]CGGCTATCTTGCAGTGGAAGTCGGAATCCAGAAGGACGTTCTCGAGATTC	IWGSC_chr2AS_ab_k71_contigs_longerthan_200_3107782	Bradi1g61450.1	LOC_Os10g01060.1	U-box domain-containing protein 33-like	PTHR24420	LEUCINE-RICH REPEAT RECEPTOR-LIKE PROTEIN KINASE	PF00069	Protein kinase domain	KOG1187	Serine/threonine protein kinase	GO:0000151	ubiquitin ligase complex	GO:0016567	protein ubiquitination	GO:0004672	protein kinase activity	GO:0004713	protein tyrosine kinase activity	GO:0004842	ubiquitin-protein ligase activity	GO:0005524	ATP binding	GO:0006468	protein phosphorylation	GO:0006950	response to stress	.	.	.	.	.	.
2A	IWA2434	45.8	.	9K-ANCHOR	CATGATCGAGCGGGCAGTATTTCGCCCCAGTTTCCTGGTCATGCACAACCGAATGCCGGTGGCTAAAAGTTCCCCTTTCCACATCCTGYCCACTCAGCCT[A/G]ACATGGTTGCCTTCAACTATGAGTGCTGCAAATGCAAGGGCTTCGGCAACAGCCCAGTCAATACCTTCACCACTCTCGATCATTGCAGCGCGCTGCTCAA	IWGSC_chr2AS_ab_k71_contigs_longerthan_200_5221758	Bradi5g08230.1	LOC_Os07g49520.1	2-oxoglutarate mitochondrial-like	PTHR23152	2-OXOGLUTARATE DEHYDROGENASE	PF00676	Dehydrogenase E1 component	KOG0450	2-oxoglutarate dehydrogenase, E1 subunit	GO:0016624	oxidoreductase activity, acting on the aldehyde or oxo group of donors, disulfide as acceptor	GO:0030976	thiamine pyrophosphate binding	GO:0004591	oxoglutarate dehydrogenase (succinyl-transferring) activity	GO:0055114	oxidation-reduction process	GO:0006099	tricarboxylic acid cycle	GO:0008152	metabolic process	.	.	.	.	.	.	.	.	.	.
2A	IWA2433	45.8	.	9K-ANCHOR	GATTCATCACAACATGATCGAGCGGGCAGTATTTCGCCCCAGTTTCCTGGTCATGCACAACCGAATGCCGGTGGCTAAAAGTTCCCCTTTCCACATCCTG[T/C]CCACTCAGCCTRACATGGTTGCCTTCAACTATGAGTGCTGCAAATGCAAGGGCTTCGGCAACAGCCCAGTCAATACCTTCACCACTCTCGATCATTGCAG	IWGSC_chr2AS_ab_k71_contigs_longerthan_200_5221758	Bradi5g08230.1	LOC_Os07g49520.1	2-oxoglutarate mitochondrial-like	PTHR23152	2-OXOGLUTARATE DEHYDROGENASE	PF00676	Dehydrogenase E1 component	KOG0450	2-oxoglutarate dehydrogenase, E1 subunit	GO:0016624	oxidoreductase activity, acting on the aldehyde or oxo group of donors, disulfide as acceptor	GO:0030976	thiamine pyrophosphate binding	GO:0004591	oxoglutarate dehydrogenase (succinyl-transferring) activity	GO:0055114	oxidation-reduction process	GO:0006099	tricarboxylic acid cycle	GO:0008152	metabolic process	.	.	.	.	.	.	.	.	.	.
2A	IWB45657	45.8	.	90K-PROJECTED	GTTGCCGAAGCCCTTGCATTTGCAGCACTCATAGTTGAAGGCAACCATGT[T/C]AGGCTGAGTGGACAGGATGTGGAAAGGGGAACTTTTAGCCACCGGCATTC	IWGSC_chr2AS_ab_k71_contigs_longerthan_200_5221758	Bradi5g08230.1	LOC_Os07g49520.1	2-oxoglutarate mitochondrial-like	PTHR23152	2-OXOGLUTARATE DEHYDROGENASE	PF00676	Dehydrogenase E1 component	KOG0450	2-oxoglutarate dehydrogenase, E1 subunit	GO:0016624	oxidoreductase activity, acting on the aldehyde or oxo group of donors, disulfide as acceptor	GO:0030976	thiamine pyrophosphate binding	GO:0004591	oxoglutarate dehydrogenase (succinyl-transferring) activity	GO:0055114	oxidation-reduction process	GO:0006099	tricarboxylic acid cycle	GO:0008152	metabolic process	.	.	.	.	.	.	.	.	.	.
2A	IWB1996	45.8	.	90K-PROJECTED	GCAAAGCTCGGCTCGGTCCAGCTGGTTGGGTCGATGACGATGCATGGATC[A/G]TCCTTCTTGAACTCAGCCACCATTTCTCCACAGCTGGGGCAGTAGTGCTG	.	.	.	.	.	.	.	.	.	.	.	.	.	.	.	.	.	.	.	.	.	.	.	.	.	.	.	.	.	.	.	.
2A	IWB41588	45.8	.	90K-PROJECTED	TCATCGATGCTAAGCCTTCTTTGTTACACATTGAACAGGTCGAAGCCGAG[T/C]GTCGCATCAGTTGTGGCTTGCATGATGCCGTTCTTTCTGGGCGTGTGCTT	.	.	.	.	.	.	.	.	.	.	.	.	.	.	.	.	.	.	.	.	.	.	.	.	.	.	.	.	.	.	.	.
2A	IWB54033	46.0455	.	90K-PROJECTED	GGTTTGCTCTGACAGCGGCGACTCCAAGCATTCATCTCCTGACCAAGTGT[A/C]TCCATCGAGCTCTGGCGTTGGCGAGCGGAGCTTGGCATCGTCGTTCTCAC	IWGSC_chr2AS_ab_k71_contigs_longerthan_200_5262553	Bradi1g16490.2	LOC_Os07g49460.1	Pseudo-response regulator	PTHR26402	Response regulator receiver domain	PF00072	Response regulator receiver domain	.	.	GO:0000156	phosphorelay response regulator activity	GO:0000160	phosphorelay signal transduction system	GO:0005515	protein binding	.	.	.	.	.	.	.	.	.	.	.	.	.	.	.	.
2A	IWB67305	46.0455	.	90K-PROJECTED	CACAATGCGTGCACGGATTTTCCATGGCAACGGCGGGGTACTGTTGAGTT[T/C]GCCGAAGAGATGGTCATGAAGGCTCCCATTTTTCGGATACTCATAGGCAA	IWGSC_chr2AS_ab_k71_contigs_longerthan_200_3107782	Bradi1g61450.1	LOC_Os10g01060.1	U-box domain-containing protein 33-like	PTHR24420	LEUCINE-RICH REPEAT RECEPTOR-LIKE PROTEIN KINASE	PF00069	Protein kinase domain	KOG1187	Serine/threonine protein kinase	GO:0000151	ubiquitin ligase complex	GO:0016567	protein ubiquitination	GO:0004672	protein kinase activity	GO:0004713	protein tyrosine kinase activity	GO:0004842	ubiquitin-protein ligase activity	GO:0005524	ATP binding	GO:0006468	protein phosphorylation	GO:0006950	response to stress	.	.	.	.	.	.
2A	IWB67306	46.0455	.	90K-PROJECTED	CTGTTGAGTTCGCCGAAGAGATGGTCATGAAGGCTCCCATTTTTCGGATA[T/C]TCATAGGCAAGACACAGTGCCTCTGGGCATACCCCAACCAGTGTCACTAG	IWGSC_chr2AS_ab_k71_contigs_longerthan_200_3107782	Bradi1g61450.1	LOC_Os10g01060.1	U-box domain-containing protein 33-like	PTHR24420	LEUCINE-RICH REPEAT RECEPTOR-LIKE PROTEIN KINASE	PF00069	Protein kinase domain	KOG1187	Serine/threonine protein kinase	GO:0000151	ubiquitin ligase complex	GO:0016567	protein ubiquitination	GO:0004672	protein kinase activity	GO:0004713	protein tyrosine kinase activity	GO:0004842	ubiquitin-protein ligase activity	GO:0005524	ATP binding	GO:0006468	protein phosphorylation	GO:0006950	response to stress	.	.	.	.	.	.
2A	IWB67308	46.0455	.	90K-PROJECTED	GCCTTTGTTCTTTCCTGCTTGAGAATATTTATGGAAGATTGAATCACCTC[A/G]AGCTCCGCCACAGCTTCATCCATCCGAAGGCTCATGTTTTTAGCACGAGC	IWGSC_chr2AS_ab_k71_contigs_longerthan_200_3107782	Bradi1g61450.1	LOC_Os10g01060.1	U-box domain-containing protein 33-like	PTHR24420	LEUCINE-RICH REPEAT RECEPTOR-LIKE PROTEIN KINASE	PF00069	Protein kinase domain	KOG1187	Serine/threonine protein kinase	GO:0000151	ubiquitin ligase complex	GO:0016567	protein ubiquitination	GO:0004672	protein kinase activity	GO:0004713	protein tyrosine kinase activity	GO:0004842	ubiquitin-protein ligase activity	GO:0005524	ATP binding	GO:0006468	protein phosphorylation	GO:0006950	response to stress	.	.	.	.	.	.
2A	IWB43887	46.0455	.	90K-PROJECTED	TGAATTTATTGTATGCAGCTGTCTACAACCAACCATAGTACGCATGCTTT[T/C]GGCGCTACTGAAGGGGGCAGTGTCCGGGTCGTGCCCATACGGTGCGCCGG	.	.	.	.	.	.	.	.	.	.	.	.	.	.	.	.	.	.	.	.	.	.	.	.	.	.	.	.	.	.	.	.
2A	IWB67307	46.0455	.	90K-PROJECTED	AATTGAACTGCAGTTCGGCAACTTGGAATGGCTGTATGTGCACCCTTCTT[T/C]GACATGGTTGGTATGTCTATCTTCTTTCTTATGAGCCTTTGTTCTTTCCT	.	.	.	.	.	.	.	.	.	.	.	.	.	.	.	.	.	.	.	.	.	.	.	.	.	.	.	.	.	.	.	.
2A	IWA2526	46.1	QTL-tagging SNP	9K-ANCHOR	GAGCAGAATGTACTTCTCGACCGAGACCTGCAGCTCAAAACCGCATCTCTTTGCAGTCTGCAAGAGGAGATAGCCGAAGCCCTGCGGTCCAGCACGGAGA[T/C]CGATGRCGCCAAGTTCACGCCGTACAAAGCGGCGAAGTTCCAAGGGGAGGTACGGAACATGCAGCAATCCAACAAGAAGATCGAGAGCGAGCTGCAGGCA	IWGSC_chr2AS_ab_k71_contigs_longerthan_200_5233155	Bradi1g16470.1	LOC_Os07g49480.2	Kinase interacting protein 1	.	.	PF07765	KIP1-like protein	.	.	.	.	.	.	.	.	.	.	.	.	.	.	.	.	.	.	.	.	.	.	.	.
2A	IWB34575	46.1	.	90K-PROJECTED	ATTCACTTGGTCATGTGAATGCATATTCCTCGGAGGTGAGAGATGAAACCTCTCTCTCTGTACCAGCTAGAGATTCTGAGGAAACCAGAGGAGCGTATCC[A/G]GTAATATCAGAAGTACCAACAGATTCAGAAGATAAGGTCAACCACACTTCTGATAGTCAACTCGAAAAGAAAGATCCAAATGTCAAAATGCTTGCAAGCG	IWGSC_chr2AS_ab_k71_contigs_longerthan_200_5233155	Bradi1g16470.1	LOC_Os07g49480.2	Kinase interacting protein 1	.	.	PF07765	KIP1-like protein	.	.	.	.	.	.	.	.	.	.	.	.	.	.	.	.	.	.	.	.	.	.	.	.
2A	IWB39005	46.1	.	90K-PROJECTED	TCTGCAAGAGGAGATAGCCGAAGCCCTGCGGTCCAGCACGGAGACCGATG[A/G]CGCCAAGTTCACGCCGTACAAAGCGGCGAAGTTCCAAGGGGAGGTACGGA	IWGSC_chr2AS_ab_k71_contigs_longerthan_200_5233155	Bradi1g16470.1	LOC_Os07g49480.2	Kinase interacting protein 1	.	.	PF07765	KIP1-like protein	.	.	.	.	.	.	.	.	.	.	.	.	.	.	.	.	.	.	.	.	.	.	.	.
2A	IWB54293	46.1	.	90K-PROJECTED	GCATACTGCACTTCCTCTGGACAAGCAGTGGCGATGGTGTGGTTGGCCTT[A/G]TGCAGCTCCTTGGACAGGTGGTCATAGCGCTCAACAAGAGCCCTGTATGC	IWGSC_chr2AS_ab_k71_contigs_longerthan_200_5233155	Bradi1g16470.1	LOC_Os07g49480.2	Kinase interacting protein 1	.	.	PF07765	KIP1-like protein	.	.	.	.	.	.	.	.	.	.	.	.	.	.	.	.	.	.	.	.	.	.	.	.
2A	IWB70473	46.1	.	90K-PROJECTED	AGCTTAAGTTCCCGTGGTGGTGGTGGTGGTGCATAAGGGTGCTCCAGGAT[T/G]GTTGTCTGTTGCAGTGGCTGCTGCAAGGGGAATACTGCGCTTGCGATGGT	.	.	.	.	.	.	.	.	.	.	.	.	.	.	.	.	.	.	.	.	.	.	.	.	.	.	.	.	.	.	.	.
2A	IWB70098	47.42	.	90K-PROJECTED	CCGATGAGTTCGCCCGTGTATTTGTCATTTGAACTGCGCCACCATTTGCC[T/C]CGTCAATTGGTGAACTACTTGCGTCTGTAGTAATTTTATTTGGGGTTCTT	IWGSC_chr2AS_ab_k71_contigs_longerthan_200_5197563	Bradi3g46070.1	LOC_Os02g35490.1	.	.	.	PF03094	Mlo family	.	.	GO:0016021	integral to membrane	GO:0006952	defense response	.	.	.	.	.	.	.	.	.	.	.	.	.	.	.	.	.	.
2A	IWB2412	47.42	.	90K-PROJECTED	TTGGCCGCAGCCTTGGTCACCTTGGCGCCGGTCGGATCCTTCTTCTCCAC[A/G]GCCTTGATAACGCCCACGGCAACCGTCTGCCTCATGTCGCGCACAGCAAA	.	.	.	.	.	.	.	.	.	.	.	.	.	.	.	.	.	.	.	.	.	.	.	.	.	.	.	.	.	.	.	.
2A	IWB73849	70.6364	.	90K-PROJECTED	TTCAAATATCTTCCGAGTCAACGACCATAGATAATAATCCAAGTAAAAAT[A/G]CTGACAATGAAAAGAGTACATAAATCTCAAGAATCCATCCAAACAAGTTT	IWGSC_chr2AS_ab_k71_contigs_longerthan_200_5301320	Bradi1g18070.2	LOC_Os07g47630.1	F-box protein At5g07610-like	PTHR10548	SPLICING FACTOR, ARGININE/SERINE-RICH	PF00076	RNA recognition motif. (a.k.a. RRM, RBD, or RNP domain)	KOG0105	Alternative splicing factor ASF/SF2 (RRM superfamily)	GO:0000166	nucleotide binding	GO:0003676	nucleic acid binding	.	.	.	.	.	.	.	.	.	.	.	.	.	.	.	.	.	.
2A	IWB3425	70.7545	.	90K-PROJECTED	GAGTCTTAAGCAAGAAACAGAGTCTCAGTCTCTCCAGAGAATAACAGGCA[T/C]GCATACCTTGGACTGGACATAGGAAAAGAGAATAACAGGCAGGCATGCAT	IWGSC_chr2AS_ab_k71_contigs_longerthan_200_5309926	.	.	.	.	.	.	.	.	.	.	.	.	.	.	.	.	.	.	.	.	.	.	.	.	.	.	.	.	.	.	.
2A	IWB71778	70.7545	.	90K-PROJECTED	AACGCTGTTAACAGTCGAATAGATTGAACCAGCTGCCAAGAACAAGTTCG[T/C]CACAAGCACACGAACGGACGGACGGACGGACTACTCGAAAGAAGCGGGAG	IWGSC_chr2AS_ab_k71_contigs_longerthan_200_5213046	Bradi1g17830.3	LOC_Os07g48130.3	Potassium transporter	.	.	PF02705	K+ potassium transporter	.	.	GO:0015079	potassium ion transmembrane transporter activity	GO:0016020	membrane	GO:0071805	potassium ion transmembrane transport	.	.	.	.	.	.	.	.	.	.	.	.	.	.	.	.
2A	IWB32326	70.7545	.	90K-PROJECTED	TTATTCTCATTATTGCATTAAATGCATGTCATGCTTTCTAAATGGGAGCT[T/C]TAGTTCGTCTTTGTCTTGARTCTTGTTAAGTCAAATTAACTAAATA	IWGSC_chr2AS_ab_k71_contigs_longerthan_200_5203194	Bradi1g18490.1	LOC_Os07g47250.1	Lipase-like isoform X1	PTHR21493	CGI-141-RELATED/LIPASE CONTAINING PROTEIN	PF01764	Lipase (class 3)	KOG4569	Predicted lipase	GO:0004806	triglyceride lipase activity	GO:0006629	lipid metabolic process	.	.	.	.	.	.	.	.	.	.	.	.	.	.	.	.	.	.
2A	IWB3684	70.7545	.	90K-PROJECTED	TGCATGAGGCAGCCAAGTCCAAGGCTGCACCGGGGAGGCTCCTGTTGGGG[T/C]GACGCATGGGCGGCAGCCACCCCCAAGACCCTGTTAGCATAATGTCATAA	IWGSC_chr2AS_ab_k71_contigs_longerthan_200_5304272	Bradi1g18560.2	.	Hypothetical protein TRIUR3_12173	.	.	.	.	.	.	.	.	.	.	.	.	.	.	.	.	.	.	.	.	.	.	.	.	.	.	.	.
2A	IWB25893	70.7545	.	90K-PROJECTED	AATGGTCTATGATAAAACCGTGGACTGCACGCAGTGCTTATGGAAACCTT[A/G]CTTGAAGAATCATTATATCTTTGTCCATGAATGGTCTATGTTTCTAAGAG	.	.	.	.	.	.	.	.	.	.	.	.	.	.	.	.	.	.	.	.	.	.	.	.	.	.	.	.	.	.	.	.
2A	IWB37466	70.7545	.	90K-PROJECTED	AGTTTCACCACGTTTGCCCTCTCTGGATTCGTCCGCGCCCAGGGTGATGC[T/C]GATGGTTCTTTGGACAGGCTCTGGCAGCAGAAGAGGGCTGAGATCAAGCA	.	.	.	.	.	.	.	.	.	.	.	.	.	.	.	.	.	.	.	.	.	.	.	.	.	.	.	.	.	.	.	.
2A	IWB63170	70.7545	.	90K-PROJECTED	GCTGGGAAGGGAGACTTTGAAACGCTAGAAAAGAAGGTCTTGGAGTGGGG[T/C]GAGCCAACCGTTCCATCCGGCAAACTGGAACTGGCTGAGATGCTGTTCCA	.	.	.	.	.	.	.	.	.	.	.	.	.	.	.	.	.	.	.	.	.	.	.	.	.	.	.	.	.	.	.	.
2A	IWB38011.2	71.7	.	90K-PROJECTED	CTGCCTGGCATATCGCGCATTCAGGTGTTTCGGCCATACTCTGATGCTTG[T/C]GCACATCCCTTGTCGGCAAAGATGTCCTAGCTAGTTGCCATGCAAAAACC	IWGSC_chr2AS_ab_k71_contigs_longerthan_200_5248628	.	.	LRR receptor-like serine threonine-protein kinase	.	.	.	.	.	.	.	.	.	.	.	.	.	.	.	.	.	.	.	.	.	.	.	.	.	.	.	.
2A	IWA5023	71.7	.	9K-ANCHOR	GACATGAGCTGAGCAAGAGCACTGGAAACGCTGGTGCACGTGTTGCTTGCGGAATCATCGGGCTCCAGGGCTAAGATGTCATCTTCGCCGACCAACGTCG[T/C]ACAGATATGGGAACCTTTTCAGAATGCAGATTTGCAATCTCTATTCTAAATAAGCACATGATCTTTGATCACTTGTTAGTGTGCACCAGTCGTGTCAATT	.	.	.	.	.	.	.	.	.	.	.	.	.	.	.	.	.	.	.	.	.	.	.	.	.	.	.	.	.	.	.	.
2A	IWA5022	71.7	.	9K-ANCHOR	CTGGAGTGGATGGTGTTGCTAGCATCAATATTACTGACTGCCATATCCCCCTTACTGGACCAAATTCAATTGTTGGCCGTGCTGTTGTCGTCCATGGTGA[T/C]GCTGATGATCTTGGCAAGGGTGGACATGAGCTGAGCAAGAGCACTGGAAACGCTGGTGCACGTGTTGCTTGCGGAATCATCGGGCTCCAGGGCTAAGATG	.	.	.	.	.	.	.	.	.	.	.	.	.	.	.	.	.	.	.	.	.	.	.	.	.	.	.	.	.	.	.	.
2A	IWB36470	71.7	.	90K-PROJECTED	CCCTCTCCCTCCTGGGTGAAGAAGATGGTGCCCTTGACACCCTCACTGCC[A/G]GTAAGCACAGCCACAGCCTTCACCATTGTGTGTGTGATCTCAGGTGACCC	.	.	.	.	.	.	.	.	.	.	.	.	.	.	.	.	.	.	.	.	.	.	.	.	.	.	.	.	.	.	.	.
2A	IWB39657	71.7	.	90K-PROJECTED	ACTCCAGCTGTCACATTTCCAAGATCACCAGCATGGCGGATTTCATCTTC[A/G]GGTGCCCCATGCACATGACCAGCGGGGTTGAAGTGTGGTCCAGTTGACAT	.	.	.	.	.	.	.	.	.	.	.	.	.	.	.	.	.	.	.	.	.	.	.	.	.	.	.	.	.	.	.	.
2A	IWA3193	72	.	9K-ANCHOR	GCTGGGTGGAGTCCTATGGGTTCATGTCGATTGAGTATCCATACCGAATCACCCCATATGCTATCTTCCATCCTGAAGGACCCCTCTAATCAGAAACATA[T/C]AAGTGGTCGCTATATCCTTGCTACAAACCGCACTGATGTGTGGATGGGCCCTTCTCAGGTGATAACAGACAAGTTAAAGCTACACACTACTTACAGAGTC	IWGSC_chr2AS_ab_k71_contigs_longerthan_200_5201824	Bradi1g28627.3	LOC_Os07g27320.1	TPA: glycosyl hydrolase family protein	.	.	PF00331	Glycosyl hydrolase family 10	.	.	GO:0016798	hydrolase activity, acting on glycosyl bonds	GO:0004553	hydrolase activity, hydrolyzing O-glycosyl compounds	GO:0005975	carbohydrate metabolic process	.	.	.	.	.	.	.	.	.	.	.	.	.	.	.	.
2A	IWA5824	72.3	QTL-tagging SNP	9K-ANCHOR	AAGCAATCTTGGGACATCGGCAGGTTTGCCAAGACTCTGTTTTTCTTCAACGGGCCTCCAAACCCTCTCAAGATTGTGGAGTCCATAATGAGCAGCATCA[T/C]AGCCTCCGCTCCTACCGAGGCGCCGAAGAAAGCAGAGACTTCTGATTTGGTGCTTGTCACTGGGGCTACCGGCGGTGTCGGGCGAAGAGTTGTCGATGTC	IWGSC_chr2AS_ab_k71_contigs_longerthan_200_5268426	.	.	.	.	.	.	.	.	.	.	.	.	.	.	.	.	.	.	.	.	.	.	.	.	.	.	.	.	.	.	.
2A	IWA5495	72.3	.	9K-ANCHOR	CCCGTACCGCAACTGATGCTCCGCCCTTTGATGCAAGCAATATCACTGCACTACAGCTCATGTTCAGCAAGTTTGAATACGACGGAAAGCTCAACCCAAC[A/G]TTTGCAGAAGGTCAATTCGAGCTCCCTTTTTCAAGTATCAAAGCATACATAAGTGAGCCAATTACTCCAAGGTTCATTCATGTGAGCTCTGCAGGAGTTA	.	.	.	.	.	.	.	.	.	.	.	.	.	.	.	.	.	.	.	.	.	.	.	.	.	.	.	.	.	.	.	.
2A	IWB56992	72.6	.	90K-PROJECTED	TTGGCAGGGTACACACCAATCCATTAGGAGATTATAGTTAAGGGTAGATG[T/C]AGGAGGTCAGACGCCTGCCTGCCAACGGAGATCTCATAGGATACAATTGG	IWGSC_chr2AS_ab_k71_contigs_longerthan_200_5227748	Bradi1g18360.1	LOC_Os07g47100.2	Sodium hydrogen exchanger 1-like	PTHR10110	SODIUM/HYDROGEN EXCHANGER	PF00999	Sodium/hydrogen exchanger family	KOG1965	Sodium/hydrogen exchanger protein	GO:0015299	solute:hydrogen antiporter activity	GO:0015385	sodium:hydrogen antiporter activity	GO:0016021	integral to membrane	GO:0055085	transmembrane transport	GO:0006812	cation transport	GO:0006814	sodium ion transport	GO:0006885	regulation of pH	.	.	.	.	.	.	.	.
2A	IWB14764	72.6	.	90K-PROJECTED	CACCGTGAACCCGCCGTCGACGACGAGGTTGTGCCCGTTGACGTACTTGG[A/C]CTCGTCGGACGCCAGGTACAGCGCCGCCCTTGCGATGTCGTCCGGCTCCA	IWGSC_chr2AS_ab_k71_contigs_longerthan_200_5241127	Bradi5g13830.1	LOC_Os07g46840.1	Estradiol 17-beta-dehydrogenase activity, testosterone 17-beta-dehydrogenase (NADP+) activity	PTHR24322	FAMILY NOT NAMED	PF00106	short chain dehydrogenase	KOG0725	Reductases with broad range of substrate specificities	GO:0016491	oxidoreductase activity	GO:0008152	metabolic process	.	.	.	.	.	.	.	.	.	.	.	.	.	.	.	.	.	.
2A	IWB11023	72.6	.	90K-PROJECTED	GTAATCCATGATGACACGGCAGGCTCGATCTGGTCGTGCGCTCGTCTCCC[A/G]CCCCCAGAACCTGCAGATCCTCGTCTTCCCAACCGGTGTATGTCCTAGAG	IWGSC_chr2AS_ab_k71_contigs_longerthan_200_5183562	.	.	Momilactone A synthase-like	.	.	.	.	.	.	.	.	.	.	.	.	.	.	.	.	.	.	.	.	.	.	.	.	.	.	.	.
2A	IWA5893	72.6	.	9K-ANCHOR	ACCACAAAAGAAAACATGCACTGACGGTTCAAAGGCGCATTGGACAAATTTGCAGGCTATACTCTCTTCTGGGGTTCTCTGACTGAGGAGATCTCGTCCA[A/G]CCCGGTGCACGGACATGTCCTGTAAAATCTAATAATCGTTGGCCTTCTCCCGCAGCTCATTTAACTCCCTCTCGATATCCCTGTCTCGAGGAGTAGCGCT	IWGSC_chr2AS_ab_k71_contigs_longerthan_200_5264275	.	LOC_Os07g46840.1	Sex determination protein tasselseed 2	PTHR24322	FAMILY NOT NAMED	PF00106	short chain dehydrogenase	KOG0725	Reductases with broad range of substrate specificities	GO:0016491	oxidoreductase activity	GO:0008152	metabolic process	.	.	.	.	.	.	.	.	.	.	.	.	.	.	.	.	.	.
2A	IWB22006	72.6	.	90K-PROJECTED	CCCGAATGGCTCCACGATCACTCAGGCTCAGAGGGAGAAGCTTGCCGAGA[T/C]ACTGTTTGCCAACTGGTCTTATGAGGGGGCGCAGCAACTTGATTCGTATC	.	.	.	.	.	.	.	.	.	.	.	.	.	.	.	.	.	.	.	.	.	.	.	.	.	.	.	.	.	.	.	.
2A	IWB35269.1	72.6	.	90K-PROJECTED	CTCAACGTTGAGTTGGACGAGAGCATCGTTATATGGCACATCGCAACTGATTTGTTCATCTGGGAATCCAAGGCTGGCCATGAAGTAGAGCTTATTGAGG[T/C]TACAAGGGTGCTATCCAATTACATGATGTTCCTGCTGGTGGCAAAACCCAACATGCTACCTGGCCGTGAACGCAACAC	.	.	.	.	.	.	.	.	.	.	.	.	.	.	.	.	.	.	.	.	.	.	.	.	.	.	.	.	.	.	.	.
2A	IWB50267	72.6	.	90K-PROJECTED	GGCCCATCCACACATCAGTGCGGTTTGTAGCAAGGATATAGCGACCACTT[A/G]TATGTTTCTGATTAGAGGGGTCCTTCAGGATGGAAGATAGCATATGTAAC	.	.	.	.	.	.	.	.	.	.	.	.	.	.	.	.	.	.	.	.	.	.	.	.	.	.	.	.	.	.	.	.
2A	IWB72480	72.6	.	90K-PROJECTED	ACCAAATACAATAGGGAATGGTCAGGCCACCATATATATAGAGCTGGCAT[A/C]AGGAGTTCTCTAGCTACATCATACATGCCTTGTGTGAGTCGAGGTCACCC	.	.	.	.	.	.	.	.	.	.	.	.	.	.	.	.	.	.	.	.	.	.	.	.	.	.	.	.	.	.	.	.
2A	IWB72481	72.6	.	90K-PROJECTED	CTCTAGCTACATCATACATGCCTTGTGTGAGTCGAGGTCACCCTGGACTC[A/G]ACCATGTCCTCATCGTGCTCGTCGGCTTGGGCTTGGGGTCCTGTTCATCC	.	.	.	.	.	.	.	.	.	.	.	.	.	.	.	.	.	.	.	.	.	.	.	.	.	.	.	.	.	.	.	.
2A	IWA8420	72.7	.	9K-ANCHOR	AGGCCAACGATTATTAGATTTTACAGGACATGTCCGTGCACTGGGCTGGA[T/C]GAGATCTCCTCAGTCAGAGAACCCCAGAAGAGAGTATAGCCTGCAAATTT	IWGSC_chr2AS_ab_k71_contigs_longerthan_200_5264275	.	LOC_Os07g46840.1	Sex determination protein tasselseed 2	PTHR24322	FAMILY NOT NAMED	PF00106	short chain dehydrogenase	KOG0725	Reductases with broad range of substrate specificities	GO:0016491	oxidoreductase activity	GO:0008152	metabolic process	.	.	.	.	.	.	.	.	.	.	.	.	.	.	.	.	.	.
2A	IWA294	74	.	9K-ANCHOR	TACACTYGTTGCTGAAGGAGTTGCATTTTAATAAATTTGTCAGATCATATGCAGTGCAAT[T/G]TTATCTTACTGTTTATTGCTGAAATAACATGGTGCCTTTTGCTCCCTGAATAGGTGAATT	IWGSC_chr2AS_ab_k71_contigs_longerthan_200_5196356	.	.	.	.	.	.	.	.	.	.	.	.	.	.	.	.	.	.	.	.	.	.	.	.	.	.	.	.	.	.	.
2A	IWA293	74	.	9K-ANCHOR	AAGATATGTCCATATAATGAATACTGACAATACCTCCTGACTCCTCCCTAAAGTTACACT[T/C]GTTGCTGAAGGAGTTGCATTTTAATAAATTTGTCAGATCATATGCAGTGCAATKTTATCT	IWGSC_chr2AS_ab_k71_contigs_longerthan_200_5196356	.	.	.	.	.	.	.	.	.	.	.	.	.	.	.	.	.	.	.	.	.	.	.	.	.	.	.	.	.	.	.
2A	IWA5240	74	.	9K-ANCHOR	TGACGGTGAACGACTGGACCGCCTTCTGTGGCTCAGACACAACGGCTACCGAGCTGTCCGTCATCGAGAGCGTCTTCAAGTTGAGAGAAGGCCAGCCCAC[A/G]GCGATCGTCGATGACATGAGGAAGTCGCTGATTGACAGCTATGTCTAAATGATCAAAAGGGCATGCAGTGCGGTGTGGTTCTTGAGCTGTACTCTTGGTT	.	.	.	.	.	.	.	.	.	.	.	.	.	.	.	.	.	.	.	.	.	.	.	.	.	.	.	.	.	.	.	.
2A	IWA2007	74	.	9K-ANCHOR	CAGTTGGAGTTGCTAGTCAGAGAGAAGAGCTACGCGCTAGGTTCCCTGGTGTTCCTGGTGATCTTGTGAATTACTTCCTCTTTGTTGCAGAGGAGGTACG[A/G]GCCACATTAGCCCAGTTGGGTTATGAGAAGCTGGATGATATAATTGGGCGGACAGATTTACTTAAGCCAAAGCATATCTCTTTGGTGAAAACGCAGCACA	.	.	.	.	.	.	.	.	.	.	.	.	.	.	.	.	.	.	.	.	.	.	.	.	.	.	.	.	.	.	.	.
2A	IWB8064	74.16	.	90K-PROJECTED	TGTGACCCGAAACATGAGGAGTGTGGGACTGGAACCGTGCGACAGGTGTG[T/C]CACCTTGATACTCGGCGCGTACGACAAGGCCAACAAGCTGGAAGGAGCAT	IWGSC_chr2AS_ab_k71_contigs_longerthan_200_5297936	Bradi1g18720.3	LOC_Os07g46730.1	Pentatricopeptide repeat-containing protein At1g01970	PTHR24015	FAMILY NOT NAMED	PF01535	PPR repeat	.	.	GO:0005515	protein binding	.	.	.	.	.	.	.	.	.	.	.	.	.	.	.	.	.	.	.	.
2A	IWB8065	74.16	.	90K-PROJECTED	GAGTTTCTGGCGGAGCTTGAAGAGAATGGTGTCGTGATCGGTCAAGAGCC[A/G]TCGCAGTTGCTTGCGGCATGGTTCGGGAGGCTCGGGGTGGTTCATGAAGT	IWGSC_chr2AS_ab_k71_contigs_longerthan_200_5297936	Bradi1g18720.3	LOC_Os07g46730.1	Pentatricopeptide repeat-containing protein At1g01970	PTHR24015	FAMILY NOT NAMED	PF01535	PPR repeat	.	.	GO:0005515	protein binding	.	.	.	.	.	.	.	.	.	.	.	.	.	.	.	.	.	.	.	.
2A	IWB73981.1	74.16	.	90K-PROJECTED	ACGAATAATCGATCTGATCAATGCATTACTGCTAAGCTTACACGTACCAG[A/C]CACATTTCATCAACATTGGAATGACAGATTAAAAGTTCAAACCAACTCCA	IWGSC_chr2AS_ab_k71_contigs_longerthan_200_5201598	.	LOC_Os07g46710.1	Disease resistance protein RPM1	.	.	.	.	.	.	.	.	.	.	.	.	.	.	.	.	.	.	.	.	.	.	.	.	.	.	.	.
2A	IWB8160.1	74.16	.	90K-PROJECTED	TGGAGTTGGTTTGAACTTTTAATCTGTCATTCCAATGTTGATGAAATGTG[T/G]CTGGTACGTGTAAGCTTAGCAGTAATGCATTGATCAGATCGATTATTCGT	IWGSC_chr2AS_ab_k71_contigs_longerthan_200_5201598	.	LOC_Os07g46710.1	Disease resistance protein RPM1	.	.	.	.	.	.	.	.	.	.	.	.	.	.	.	.	.	.	.	.	.	.	.	.	.	.	.	.
2A	IWB25847	74.16	.	90K-PROJECTED	TTGTGCTAACACCATGCTCATTTAGGTGGCAAATCCTCCGTCCTCATGGA[T/C]ATCAAGCCATGGGACGATGAGACTGACATGAAGAAGTTGGAGGAGGCTGT	.	.	.	.	.	.	.	.	.	.	.	.	.	.	.	.	.	.	.	.	.	.	.	.	.	.	.	.	.	.	.	.
2A	IWB4499	74.16	.	90K-PROJECTED	GCATCATCGGCTCCTGCTGCAGCTGCTCCTGCCGCTTCCAAGGATGAAGA[T/C]GACGATGATGACATGGATCTGTTTGGCGATGAGACCGAGGAGGACAAGAA	.	.	.	.	.	.	.	.	.	.	.	.	.	.	.	.	.	.	.	.	.	.	.	.	.	.	.	.	.	.	.	.
2A	IWB47796	74.16	.	90K-PROJECTED	TTCAGCAAGGCCGTCAAGCTCGCCGGGTTCACCCCCTTCCTCTCCGCCGT[A/C]GACGCCCTCAACCAGTGCAATGCCATCTCCGAAGGGATCATGACTGACGA	.	.	.	.	.	.	.	.	.	.	.	.	.	.	.	.	.	.	.	.	.	.	.	.	.	.	.	.	.	.	.	.
2A	IWB50422	74.16	.	90K-PROJECTED	GACGCATCTGTGAAGAAAAGCAAGAAGTCCAAAGCTGAGGCTAACAGTGA[T/C]GCGATGGACGTTGAGAATGCCGCAACAGAAGCTGAAACTGGAACCGAGAA	.	.	.	.	.	.	.	.	.	.	.	.	.	.	.	.	.	.	.	.	.	.	.	.	.	.	.	.	.	.	.	.
3A	IWB73645	129.077	.	90K-PROJECTED	TCGCGCGCCATCAACCGGTACATCGCGACCAAGTACGGGGCGGCCCTGCT[T/G]CCGACGCCGTCGGCCAAGCTGGAGGCGTGGCTGGAGGTGGAGTCGCACCA	.	.	.	.	.	.	.	.	.	.	.	.	.	.	.	.	.	.	.	.	.	.	.	.	.	.	.	.	.	.	.	.
3A	IWB41337	129.697	.	90K-PROJECTED	AATCGTTCGTGTCGTGCTCAATGAACCATCAAAGATTAAATCGTTTTCTG[T/C]GTTCAACATCTAGAACCATTCTGGGAGTTTTGGTATACATGCAACAACTA	IWGSC_chr3AL_ab_k71_contigs_longerthan_200_4356535	.	.	Hypothetical protein F775_30006	.	.	.	.	.	.	.	.	.	.	.	.	.	.	.	.	.	.	.	.	.	.	.	.	.	.	.	.
3A	IWB41338	129.697	.	90K-PROJECTED	TAAATCGTTTTCTGCGTTCAACATCTAGAACCATTCTGGGAGTTTTGGTA[T/G]ACATGCAACAACTATGCCTTCTTGTATTCTGAACAACCATTTCTGGAAGT	IWGSC_chr3AL_ab_k71_contigs_longerthan_200_4356535	.	.	Hypothetical protein F775_30006	.	.	.	.	.	.	.	.	.	.	.	.	.	.	.	.	.	.	.	.	.	.	.	.	.	.	.	.
3A	IWB26085	130.148	.	90K-PROJECTED	TAGATGGCATAGATGTATTAAGAATTCAACTACAATTTACAGATTCAGAA[A/C]ACTGGCTGCCACTTGTGGACAAAGGTTAACTGAAATGTAAATAAGTTCAA	IWGSC_chr3AL_ab_k71_contigs_longerthan_200_4368923	.	.	.	.	.	.	.	.	.	.	.	.	.	.	.	.	.	.	.	.	.	.	.	.	.	.	.	.	.	.	.
3A	IWB12566	130.148	.	90K-PROJECTED	TGATGCGTGCTAGGGACGCGTTGAAGGTATGTTGCTAGTTTATGAGAACA[T/C]TACGGCATCATAGTCAAAGAACTCTGGAATGCAAAACTCATAGAAGTGGT	IWGSC_chr3AL_ab_k71_contigs_longerthan_200_4314687	Bradi2g59880.1	LOC_Os01g70780.1	Autophagy-related protein 18A-like	PTHR11227	WD-REPEAT PROTEIN INTERACTING WITH PHOSPHOINOSIDES (WIPI)-RELATED	PF00400	WD domain, G-beta repeat	KOG2111	Uncharacterized conserved protein, contains WD40 repeats	GO:0005515	protein binding	.	.	.	.	.	.	.	.	.	.	.	.	.	.	.	.	.	.	.	.
3A	IWB6993	130.148	.	90K-PROJECTED	AGTGTCACAAACATGGGGCAACTAGCCCATCCACAGGACTACAGGAGTTA[A/C]TTGCGGGGGCTGCTGGGCTGATGCGTGCTAGGGACGCGTTGAAGGTATGT	IWGSC_chr3AL_ab_k71_contigs_longerthan_200_4314687	Bradi2g59880.1	LOC_Os01g70780.1	Autophagy-related protein 18A-like	PTHR11227	WD-REPEAT PROTEIN INTERACTING WITH PHOSPHOINOSIDES (WIPI)-RELATED	PF00400	WD domain, G-beta repeat	KOG2111	Uncharacterized conserved protein, contains WD40 repeats	GO:0005515	protein binding	.	.	.	.	.	.	.	.	.	.	.	.	.	.	.	.	.	.	.	.
3A	IWB4110	130.148	.	90K-PROJECTED	TCCTTGTCCTGCTGGTGGTCGTCCTCCTCCTCCACGTCCTGGTCGTGATG[A/G]TGACGAAGATGGTGGCGGTGGTGGAAGCGTCCGAACAGGTTCATGCTCGC	IWGSC_chr3AL_ab_k71_contigs_longerthan_200_4291488	Bradi3g09620.1	.	Retrotransposon unclassified	.	.	.	.	.	.	.	.	.	.	.	.	.	.	.	.	.	.	.	.	.	.	.	.	.	.	.	.
3A	IWB9293	130.148	.	90K-PROJECTED	AAGGTACTTGCCAGCGAGTGCCATGAAGGTCTCCAGCAATATGATGACGG[A/G]CCTTCGATTGCCAGTTATCCTGAGAAGAATTCCTTACAATTTGACGGCCA	IWGSC_chr3AL_ab_k71_contigs_longerthan_200_4452580	Bradi3g22990.1	LOC_Os10g11820.1	Cinnamyl alcohol dehydrogenase 1	.	.	PF05266	Protein of unknown function (DUF724)	.	.	.	.	.	.	.	.	.	.	.	.	.	.	.	.	.	.	.	.	.	.	.	.
3A	IWB31324	130.148	.	90K-PROJECTED	GCCTGGAAGGACGCCGTGGAGGAGGCGTGCGAGAA[T/C]GGCATCGGCACGATCGCGCAGCCCGGCGGCAGCATGAGGGACAAGGACGC	.	.	.	.	.	.	.	.	.	.	.	.	.	.	.	.	.	.	.	.	.	.	.	.	.	.	.	.	.	.	.	.
3A	IWB8645	130.148	.	90K-PROJECTED	GTCGCTCGCCTCGGATTTGACCCGGCCGTTACTTCCCACTTCCATGTATT[T/C]GAGTTCATAGATGAGGAGGCCTGGGGTATAGCCGAGGACGAGCAAAGCGA	.	.	.	.	.	.	.	.	.	.	.	.	.	.	.	.	.	.	.	.	.	.	.	.	.	.	.	.	.	.	.	.
3A	IWB8816	130.148	.	90K-PROJECTED	AATCGCTAGGTAGTCCATTTACGTCAATGTTAAGTGTCAGGTAATATGTA[T/C]TGCTGCAAATAAGTATCAAAATTCAAAGGGCCAAGAAGTGGCTGCTTCTG	.	.	.	.	.	.	.	.	.	.	.	.	.	.	.	.	.	.	.	.	.	.	.	.	.	.	.	.	.	.	.	.
3A	IWA1551	130.3	.	9K-ANCHOR	GAAGAACCAGAGGTCTCTGGCGATTTTCGACCCAGCAGACAATTCCTGGAAGAAGGTTCCAGTGCCGCTTACTGGTAGTTCCAGCACGCGGTTCTCTCTC[A/G]GGACACATGATGGGAAGCTGCTGCTCCTCTCACTGGAGGAAGAACCTGGGTATCAGACGCTGATGTATGATCCTGCCGCGCCAACAGGCTCTGAATGGTG	IWGSC_chr3AL_ab_k71_contigs_longerthan_200_4319573	Bradi3g43930.3	LOC_Os02g30210.1	F-box kelch-repeat protein At1g67480-like	PTHR26379	FAMILY NOT NAMED	PF01344	Kelch motif	.	.	GO:0005515	protein binding	.	.	.	.	.	.	.	.	.	.	.	.	.	.	.	.	.	.	.	.
3A	IWB8793	130.317	.	90K-PROJECTED	ACGGCGAGGAAGAGGAAGGTGTGGGCGAGGACGAGCGCCAAGACCGGCGC[A/G]AAGAGCCTGACGTTCCGGGTGGGGAGGATCAGGGAGTCCGCGACGAAGCC	.	.	.	.	.	.	.	.	.	.	.	.	.	.	.	.	.	.	.	.	.	.	.	.	.	.	.	.	.	.	.	.
3A	IWB8043	130.937	.	90K-PROJECTED	TATCCATTGGAAAAGGCAGCACCTTTGGTTTGTGCTGGGATCACTGTGTA[T/C]ACTCCGATGACGCGACATAACATGAACCAGCCGGGGAAGTCACTGGGTGT	IWGSC_chr3AL_ab_k71_contigs_longerthan_200_4452580	Bradi3g22990.1	LOC_Os10g11820.1	Cinnamyl alcohol dehydrogenase 1	.	.	PF05266	Protein of unknown function (DUF724)	.	.	.	.	.	.	.	.	.	.	.	.	.	.	.	.	.	.	.	.	.	.	.	.
3A	IWB28881	131.049	.	90K-PROJECTED	AAGTCATGGCTGCGGCGTGCAACGGAGCGAGATGCCATCCGATCGTGCGA[T/C]GCGGTGTGGTAGCGTGGTGTGACGCGGCGAGCAGTGTGAGCAGCAGGAGC	IWGSC_chr3AL_ab_k71_contigs_longerthan_200_4311157	Bradi3g41030.1	LOC_Os08g41670.1	Unnamed protein product	PTHR12608	TRANSMEMBRANE PROTEIN HTP-1 RELATED	PF01169	Uncharacterized protein family UPF0016	KOG2881	Predicted membrane protein	GO:0016020	membrane	.	.	.	.	.	.	.	.	.	.	.	.	.	.	.	.	.	.	.	.
3A	IWB12563	131.049	.	90K-PROJECTED	CTCGTTAGTGCAGACGGATTTCAGCTAAGCGTGTGGCTCAATGGGATGAC[A/G]GGTGATGATTATGGTGCAGCCGGTTGGTTGCTGGTGGACACATTTAGTAT	IWGSC_chr3AL_ab_k71_contigs_longerthan_200_2794276	Bradi3g14297.1	LOC_Os08g03620.1	Predicted protein	PTHR23083	TETRATRICOPEPTIDE REPEAT PROTEIN, TPR	PF00515	Tetratricopeptide repeat	.	.	GO:0005515	protein binding	.	.	.	.	.	.	.	.	.	.	.	.	.	.	.	.	.	.	.	.
3A	IWB40419	131.049	.	90K-PROJECTED	TCCCARGTGGTCCAAGGATGTCAAGTTCATACTTGTGGACGTTTCTGAAG[A/G]TGAAATTGAGCTTCGGAAGCCCCAGGTCGGTCTGGTTGGGGATGCAAAGA	IWGSC_chr3AL_ab_k71_contigs_longerthan_200_1430911	Bradi2g06680.1	LOC_Os01g32080.1	2-hydroxyacyl- lyase	PTHR18968:SF6	2-HYDROXYPHYTANOYL-COA LYASE	PF00205	Thiamine pyrophosphate enzyme, central domain	KOG1185	Thiamine pyrophosphate-requiring enzyme	GO:0000287	magnesium ion binding	GO:0030976	thiamine pyrophosphate binding	GO:0003824	catalytic activity	.	.	.	.	.	.	.	.	.	.	.	.	.	.	.	.
3A	IWB35344	131.049	.	90K-PROJECTED	TCGCACCTGCGGGCGCACTCAGTTCTTGTGCTGCATCCTGCCGCTCTCCGCGCCTGCATATGGGTCAATGGTGACATTGATCACCGCCGGTTTCCTGGCG[T/C]GGAACGACTCCGAGAGGGCAGATCTTAGCTCGTCCGGTGTCTCGACGAGATAACCCTTTCCTCCGAACGCTTCCATCATCTTGTGGTAACCTGCCCCAGG	IWGSC_chr3AL_ab_k71_contigs_longerthan_200_4357278	Bradi2g06680.1	LOC_Os01g32080.1	2-hydroxyacyl- lyase	PTHR18968:SF6	2-HYDROXYPHYTANOYL-COA LYASE	PF00205	Thiamine pyrophosphate enzyme, central domain	KOG1185	Thiamine pyrophosphate-requiring enzyme	GO:0000287	magnesium ion binding	GO:0030976	thiamine pyrophosphate binding	GO:0003824	catalytic activity	.	.	.	.	.	.	.	.	.	.	.	.	.	.	.	.
3A	IWB40418	131.049	.	90K-PROJECTED	TGTATTGCAGCTGGCGTGTTGAAATCAAAATGGACACCCCGAGGAACTAA[T/G]ATCTGAACCTACTTGTCGCTGCCCCTGAAATAAGAAGCCCTACTGGCACT	IWGSC_chr3AL_ab_k71_contigs_longerthan_200_4357278	Bradi2g06680.1	LOC_Os01g32080.1	2-hydroxyacyl- lyase	PTHR18968:SF6	2-HYDROXYPHYTANOYL-COA LYASE	PF00205	Thiamine pyrophosphate enzyme, central domain	KOG1185	Thiamine pyrophosphate-requiring enzyme	GO:0000287	magnesium ion binding	GO:0030976	thiamine pyrophosphate binding	GO:0003824	catalytic activity	.	.	.	.	.	.	.	.	.	.	.	.	.	.	.	.
3A	IWB40422	131.049	.	90K-PROJECTED	TCTCGTCGAGACACCGGACGAGCTAAGATCTGCCCTCTCGGAGTCGTTCC[A/G]CGCCAGGAAACCGGCGGTGATCAATGTCACCATTGACCCATATGCAGGGG	IWGSC_chr3AL_ab_k71_contigs_longerthan_200_4357278	Bradi2g06680.1	LOC_Os01g32080.1	2-hydroxyacyl- lyase	PTHR18968:SF6	2-HYDROXYPHYTANOYL-COA LYASE	PF00205	Thiamine pyrophosphate enzyme, central domain	KOG1185	Thiamine pyrophosphate-requiring enzyme	GO:0000287	magnesium ion binding	GO:0030976	thiamine pyrophosphate binding	GO:0003824	catalytic activity	.	.	.	.	.	.	.	.	.	.	.	.	.	.	.	.
3A	IWB40420	131.049	.	90K-PROJECTED	GTTGAGCTCCTCAACAGGGAGATCAAGGATCAGCCATTCTGCTTGGCGCG[A/G]TCGCACCCGTGGGTTGATGCAATCACCAAGAAGAGCAAGGATAATGTGCT	IWGSC_chr3AL_ab_k71_contigs_longerthan_200_1430911	Bradi2g06680.1	LOC_Os01g32080.1	2-hydroxyacyl- lyase	PTHR18968:SF6	2-HYDROXYPHYTANOYL-COA LYASE	PF00205	Thiamine pyrophosphate enzyme, central domain	KOG1185	Thiamine pyrophosphate-requiring enzyme	GO:0000287	magnesium ion binding	GO:0030976	thiamine pyrophosphate binding	GO:0003824	catalytic activity	.	.	.	.	.	.	.	.	.	.	.	.	.	.	.	.
3A	IWB6678	131.049	.	90K-PROJECTED	ACAAAGATGACCCCGCGCCAACCTCCTTCGTTCCTGGGGCAGGTTACCAC[A/C]AGATGATGGAAGCGTTCGGAGGAAAGGGTTATCTCGTCGAGACACCGGAC	IWGSC_chr3AL_ab_k71_contigs_longerthan_200_4357278	Bradi2g06680.1	LOC_Os01g32080.1	2-hydroxyacyl- lyase	PTHR18968:SF6	2-HYDROXYPHYTANOYL-COA LYASE	PF00205	Thiamine pyrophosphate enzyme, central domain	KOG1185	Thiamine pyrophosphate-requiring enzyme	GO:0000287	magnesium ion binding	GO:0030976	thiamine pyrophosphate binding	GO:0003824	catalytic activity	.	.	.	.	.	.	.	.	.	.	.	.	.	.	.	.
3A	IWB27078	131.049	.	90K-PROJECTED	GACCACCCATTTGACCCTTATCTCGCGCTTCTGAAAGTCCGTGGCGTAAT[T/G]GCACTAGTTGGCTTTCCTGGAGAAATCAGAGTGCATCCTGCATCACTCAA	IWGSC_chr3AL_ab_k71_contigs_longerthan_200_4380419	Bradi3g22980.3	LOC_Os10g11810.1	Cinnamyl-alcohol dehydrogenase family protein isoform 1 isoform X1	PTHR11695	ALCOHOL DEHYDROGENASE RELATED	PF08240	Alcohol dehydrogenase GroES-like domain	KOG0023	Alcohol dehydrogenase, class V	GO:0016491	oxidoreductase activity	GO:0016616	oxidoreductase activity, acting on the CH-OH group of donors, NAD or NADP as acceptor	GO:0016747	transferase activity, transferring acyl groups other than amino-acyl groups	GO:0048037	cofactor binding	GO:0055114	oxidation-reduction process	GO:0008270	zinc ion binding	.	.	.	.	.	.	.	.	.	.
3A	IWB63289	131.049	.	90K-PROJECTED	TCTCGATGCACGAGGGGGCGGTTTTTGGTTTAGACAAGCTGGACTACTGC[A/G]GCGATTCTCAGGGCTCCACCCTGGAGAAGATCAGCAAGTTCATCAAACAG	IWGSC_chr3AL_ab_k71_contigs_longerthan_200_4451937	Bradi2g59770.1	LOC_Os01g70670.1	BTB POZ domain containing partial	PTHR23231	FAMILY NOT NAMED	PF00651	BTB/POZ domain	.	.	GO:0005515	protein binding	.	.	.	.	.	.	.	.	.	.	.	.	.	.	.	.	.	.	.	.
3A	IWB30485	131.049	.	90K-PROJECTED	AAAAGAGATGAAGCAATCAGCGTTCTTGGTGCAGATAATTTTGTGGTGTC[A/G]TCAGATAAAAAACAGATGGAGTCCCTAGAAAAATTCTTTGGACTTCATTG	.	.	.	.	.	.	.	.	.	.	.	.	.	.	.	.	.	.	.	.	.	.	.	.	.	.	.	.	.	.	.	.
3A	IWB66582	131.049	.	90K-PROJECTED	GTCATGGATAGAGATGAACTGGGAAGGGTGAGCACCTGTACGATGCATGA[T/C]ATTGTGCGAGAGCTGGCTCTTTGTATTGCAAGGGAGGAGCGGTTTGTATC	.	.	.	.	.	.	.	.	.	.	.	.	.	.	.	.	.	.	.	.	.	.	.	.	.	.	.	.	.	.	.	.
3A	IWB75301	131.049	.	90K-PROJECTED	CAGATACAGCCGTTTCTAACAAAGAAAATGTCAACAATTTTGACTCTGGC[A/G]TTGGGTCCTCCCAACTGACTGTGTTACGACCGCCACTTCAAGCCTCCTCC	.	.	.	.	.	.	.	.	.	.	.	.	.	.	.	.	.	.	.	.	.	.	.	.	.	.	.	.	.	.	.	.
3A	IWA3401	131.4	QTL-tagging SNP	9K-ANCHOR	CTGCACTTCCACTGCAGCAGTTCTAACTGTGTTCATTTTATCGCCATCAA[T/C]GAAGAGCACAGTGCTGCATTTCCTCGTAGCTGTTCCTACTGTGTTCATTA	IWGSC_chr3AL_ab_k71_contigs_longerthan_200_1618422	Bradi3g00670.1	LOC_Os02g18720.1	Topless-related protein 2	.	.	.	.	.	.	.	.	.	.	.	.	.	.	.	.	.	.	.	.	.	.	.	.	.	.	.	.
3A	IWB31907	131.5	.	90K-PROJECTED	AAAAAAAAGGCTTTAATAATGCAGTTATTGGTGTTATGTACGTATTATGC[A/G]ATTCTTTTTTCTCTGTGCTTTGAATAARTTGRCTTTGR	.	.	.	.	.	.	.	.	.	.	.	.	.	.	.	.	.	.	.	.	.	.	.	.	.	.	.	.	.	.	.	.
3A	IWB54057	131.5	.	90K-PROJECTED	TTTACGTTCCGGACTGGGAGTTCACGGTGCGAAATGTCGACAGTCCAAAC[T/C]ACGGCAAAGTTTTGACAGTGACATGTGGCACAAGGGGAAATCTGAGCCCT	.	.	.	.	.	.	.	.	.	.	.	.	.	.	.	.	.	.	.	.	.	.	.	.	.	.	.	.	.	.	.	.
3A	IWB8579	131.669	.	90K-PROJECTED	ATCGATCAACGACCTTTTAATGGCTGTTTTGATGCAAAGGAATTTCCTGG[T/C]GTAGTACATTAGGATGCTTTGATTCATAGAATTGGAATCATCATGAGAAG	IWGSC_chr3AL_ab_k71_contigs_longerthan_200_4374263	Bradi2g59480.1	LOC_Os01g70270.1	Auxin response factor 4	.	.	PF06507	Auxin response factor	.	.	GO:0003677	DNA binding	GO:0046983	protein dimerization activity	GO:0005634	nucleus	GO:0006355	regulation of transcription, DNA-dependent	GO:0009725	response to hormone stimulus	.	.	.	.	.	.	.	.	.	.	.	.
3A	IWB8580	131.669	.	90K-PROJECTED	TCGATCAACGACCTTTTAATGGCTGTTTTGATGCAAAGGAATTTCCTGGC[A/G]TAGTACATTAGGATGCTTTGATTCATAGAATTGGAATCATCATGAGAAGA	IWGSC_chr3AL_ab_k71_contigs_longerthan_200_4374263	Bradi2g59480.1	LOC_Os01g70270.1	Auxin response factor 4	.	.	PF06507	Auxin response factor	.	.	GO:0003677	DNA binding	GO:0046983	protein dimerization activity	GO:0005634	nucleus	GO:0006355	regulation of transcription, DNA-dependent	GO:0009725	response to hormone stimulus	.	.	.	.	.	.	.	.	.	.	.	.
3A	IWA523	131.7	.	9K-ANCHOR	TGATTTTGCCTAACATGTCAGGCYTTTTCTGTTGGTGCRGATTAGGCTGCTGATTATTTA[T/C]TGTTCCTGCATGCAATTTCAGAGTCATATGGACAGGCTAAAGCAGTGGGTCACCATGGGC	IWGSC_chr3AL_ab_k71_contigs_longerthan_200_4414650	Bradi2g59690.1	LOC_Os01g70550.1	Heparan-alpha-glucosaminide N-acetyltransferase	.	.	PF07786	Protein of unknown function (DUF1624)	KOG4683	Uncharacterized conserved protein	.	.	.	.	.	.	.	.	.	.	.	.	.	.	.	.	.	.	.	.	.	.
3A	IWA524	131.7	.	9K-ANCHOR	CTCCACCTAGAATAAGTTAGGCATACCCATATGRCATTCCATGAGTCCACTTCGATCCTG[A/C]GTGTATGTGACCTTCCATGGCTGACATCCTGAGCATCGTCGACGACAACATTGTTGAAAC	IWGSC_chr3AL_ab_k71_contigs_longerthan_200_4414650	Bradi2g59690.1	LOC_Os01g70550.1	Heparan-alpha-glucosaminide N-acetyltransferase	.	.	PF07786	Protein of unknown function (DUF1624)	KOG4683	Uncharacterized conserved protein	.	.	.	.	.	.	.	.	.	.	.	.	.	.	.	.	.	.	.	.	.	.
3A	IWA799	131.7	.	9K-ANCHOR	AGTGGTGAAGCAGAATTAGTATAGCCTATGGGACTATGGGGGAAGAATTCATACATAAGTACAATCTCTGTAAACAAACAAAAGACATTTTAGAGACTTG[T/C]ATCAAGTCTGTCTCTAAAACATCCCATAATTGTTTACAGAGGGAGTAGTTAATAATCTGGAATGTCATATTTGTTAACTTATGAATAGCACATTGTTTAG	IWGSC_chr3AL_ab_k71_contigs_longerthan_200_4414650	Bradi2g59690.1	LOC_Os01g70550.1	Heparan-alpha-glucosaminide N-acetyltransferase	.	.	PF07786	Protein of unknown function (DUF1624)	KOG4683	Uncharacterized conserved protein	.	.	.	.	.	.	.	.	.	.	.	.	.	.	.	.	.	.	.	.	.	.
3A	IWA926	131.7	.	9K-ANCHOR	TCATACATAAGTACAATCTCTGTAAACAAACAAAAGACATTTTAGAGACTTGYATCAAGTCTGTCTCTAAAACATCCCATAATTGTTTACAGAGGGAGTA[A/G]TTAATAATCTGGAATGTCATATTTGTTAACTTATGAATAGCACATTGTTAGCTTATGATTAGCACGTCCATTAGCTTATGATCATCCACAGTCTGATCCA	IWGSC_chr3AL_ab_k71_contigs_longerthan_200_4414650	Bradi2g59690.1	LOC_Os01g70550.1	Heparan-alpha-glucosaminide N-acetyltransferase	.	.	PF07786	Protein of unknown function (DUF1624)	KOG4683	Uncharacterized conserved protein	.	.	.	.	.	.	.	.	.	.	.	.	.	.	.	.	.	.	.	.	.	.
3A	IWA2028	131.7	.	9K-ANCHOR	TTCCTTGACTGTTGAATCAAGTAGAAAGATGCACACAGAGAACAATGAGTTGCATTTCTGGAATGGGCCGAGCACTGCGTACGGTAATTCAAGAGATCAA[T/G]CACAAGACTTCAGATTTACAGAACACCAATCAAACTGGTTAAGTCCGCAGTTCTCCCGGGCAGAACAGCCACGAGTGATCAGGCCTCACGCATCAATAGC	IWGSC_chr3AL_ab_k71_contigs_longerthan_200_4374263	Bradi2g59480.1	LOC_Os01g70270.1	Auxin response factor 4	.	.	PF06507	Auxin response factor	.	.	GO:0003677	DNA binding	GO:0046983	protein dimerization activity	GO:0005634	nucleus	GO:0006355	regulation of transcription, DNA-dependent	GO:0009725	response to hormone stimulus	.	.	.	.	.	.	.	.	.	.	.	.
3A	IWA2029	131.7	.	9K-ANCHOR	ATCTAGGGCCAAGGTTGTCCCTTGCCTGGGTGCTCATTGGCGATCCGATCCATCCCTGATGTAAATATTTATGTATGTAGGTAGCGTTAGTATGTAATCT[T/G]TATGTATTAACCATCCATGAACCAGCGGTGTCTTGCCTATCTATTCCGGGAGTGACAGTGGTAGTAGTACATGTATGGCTGATCCTGCCTGTTTAATGCA	IWGSC_chr3AL_ab_k71_contigs_longerthan_200_4374263	Bradi2g59480.1	LOC_Os01g70270.1	Auxin response factor 4	.	.	PF06507	Auxin response factor	.	.	GO:0003677	DNA binding	GO:0046983	protein dimerization activity	GO:0005634	nucleus	GO:0006355	regulation of transcription, DNA-dependent	GO:0009725	response to hormone stimulus	.	.	.	.	.	.	.	.	.	.	.	.
3A	IWB64637	131.838	.	90K-PROJECTED	GCAGAGCAGAAGGCCGAGCTCCAAAACCGTCACACAGACAACACAGTCAA[T/C]GACGGGTACAAGGTGTGGCAGCAGGTTGACTGGGAATCGTTCGGCATAGG	IWGSC_chr3AL_ab_k71_contigs_longerthan_200_4345170	Bradi2g59710.1	LOC_Os01g70570.1	Tafazzin isoform	PTHR12497	TAZ PROTEIN (TAFAZZIN)	PF01553	Acyltransferase	.	.	GO:0016746	transferase activity, transferring acyl groups	GO:0008152	metabolic process	.	.	.	.	.	.	.	.	.	.	.	.	.	.	.	.	.	.
3A	IWA2008	132	.	9K-ANCHOR	GCACTCTCCTGCCCAAGGCTCCAAAAGGGTGGGGTTGGCGCACGGCCATACTGTTTGATGAACTTGCTGATCTTCTCCAGGGTGGAGCCCTGAGAATCGC[T/C]GCAGTAGTCCAGCTTGTCTAAACCAAAAACCGCCCCCTCGTGCATCGAGAAAAAAACGACGGTACTATATATAGTAGCGTGGATCTATGCAAAATACGAG	IWGSC_chr3AL_ab_k71_contigs_longerthan_200_4451937	Bradi2g59770.1	LOC_Os01g70670.1	BTB POZ domain containing partial	PTHR23231	FAMILY NOT NAMED	PF00651	BTB/POZ domain	.	.	GO:0005515	protein binding	.	.	.	.	.	.	.	.	.	.	.	.	.	.	.	.	.	.	.	.
3A	IWB47680	132.965	.	90K-PROJECTED	GCACCGTTACCCATTTCTAGGTCGCCGGATTGCACACCACGTAATCCAGC[A/G]TCTTGGGGTCATCCAGTGTCTCTGGGACAGACGACTTCCGGCCTCGGCAG	IWGSC_chr3AL_ab_k71_contigs_longerthan_200_4375870	Bradi4g09944.1	LOC_Os11g44580.1	Cysteine-rich receptor-like protein kinase 10	PTHR23155	LEUCINE-RICH REPEAT-CONTAINING PROTEIN	PF00931	NB-ARC domain	KOG4658	Apoptotic ATPase	GO:0043531	ADP binding	GO:0006952	defense response	GO:0000166	nucleotide binding	.	.	.	.	.	.	.	.	.	.	.	.	.	.	.	.
4A	IWB6369	82.9279	.	90K-PROJECTED	CAGCTCACAATTACAAAAGCTAAGAAGCTCCTCCGAAGAAAGTTCCGCCC[A/G]AGAGGGCAAAAGATCATAGGACCAGCAATGCAAGATTCTCTCCCGTCTAG	.	.	.	.	.	.	.	.	.	.	.	.	.	.	.	.	.	.	.	.	.	.	.	.	.	.	.	.	.	.	.	.
4A	IWA7442	83	.	9K-ANCHOR	CTTCCTCCTCAATGGAGCTCACAACAGCTGAGTTCCCAATGTTTGCATTCACCTTTACAAGGAAGTTTCTTCCAACAATCATGGGTTCCAATTCCAGGTG[T/C]CTCTTGTTGGAAGGGATAATGGCTCGCCCACGGGCGACTTCTGACCGGACAAATTCAGGAGCAAGGTTCTCACGTTTGGCGCAGTACAACATCTCCTCTG	IWGSC_chr4AL_V2_ab_k71_contigs_longerthan_200_7166016	Bradi1g12550.2	.	Phosphomethylpyrimidine chloroplastic	.	.	PF01964	ThiC family	.	.	GO:0051536	iron-sulfur cluster binding	GO:0009228	thiamine biosynthetic process	.	.	.	.	.	.	.	.	.	.	.	.	.	.	.	.	.	.
4A	IWA4023	83	.	9K-ANCHOR	TGCCTTAGGCCTTGAACAGGTGAGGCTAGCACTCCTGTCCTGCACATCTTGAGGACGCGAAATGCCACCGAAACCAGGCAAAAGTGCAGTCTTGGGGAAC[T/C]TCATGGTGTTGCAGCTATTGTTCATAGACATTAGTGACGAGAACGACGGTTGCAGCGCGGCCATTTCCTGAGAAACGGCGGATCCGGCGAGAGGCGGGCG	.	.	.	.	.	.	.	.	.	.	.	.	.	.	.	.	.	.	.	.	.	.	.	.	.	.	.	.	.	.	.	.
4A	IWB8239	83.4	.	90K-PROJECTED	CATGGTAAACTTGCCGTTTTGGCTGGAGCCGGAAGCAAAGTTGCGTGCCA[T/C]GCCAGTTTCTTTTCTTTCTTTGTGCCGAGGGGAAGAAGAAACAATATATG	IWGSC_chr4AL_V2_ab_k71_contigs_longerthan_200_7022558	Bradi1g12660.1	LOC_Os03g47120.1	DUF21 domain-containing protein At2g14520-like	PTHR12064	ANCIENT CONSERVED DOMAIN PROTEIN-RELATED	PF01595	Domain of unknown function DUF21	KOG2118	Predicted membrane protein, contains two CBS domains	GO:0030554	adenyl nucleotide binding	.	.	.	.	.	.	.	.	.	.	.	.	.	.	.	.	.	.	.	.
4A	IWB8240	83.4	.	90K-PROJECTED	TTGGCTGGAGCCGGAAGCAAAGTTGCGTGCCATGCCAGTTTCTTTTCTTT[T/C]TTTGTGCCGAGGGGAAGAAGAAACAATATATGTATGTATGATAACGTAAC	IWGSC_chr4AL_V2_ab_k71_contigs_longerthan_200_7022558	Bradi1g12660.1	LOC_Os03g47120.1	DUF21 domain-containing protein At2g14520-like	PTHR12064	ANCIENT CONSERVED DOMAIN PROTEIN-RELATED	PF01595	Domain of unknown function DUF21	KOG2118	Predicted membrane protein, contains two CBS domains	GO:0030554	adenyl nucleotide binding	.	.	.	.	.	.	.	.	.	.	.	.	.	.	.	.	.	.	.	.
4A	IWA2460	83.4	.	9K-ANCHOR	CCCAGCTAAGCAGCCCAGCATCGATGGTGGATCTCTTGAGGTCGCCATCGCCATTGATGACAAGCAGGGTGAGAAGGTTGCGAAGAGTCTCACTCCGCTG[T/C]GGAGGTGGAAGAGCTACCCCAACACCCAGAACTCCAACACGGGGAGCAGGAGGGGGAAATGGTCCAAAGACCAGTCGGACGTCCTCCAAGTGCACGAAGA	.	.	.	.	.	.	.	.	.	.	.	.	.	.	.	.	.	.	.	.	.	.	.	.	.	.	.	.	.	.	.	.
4A	IWB52955	84.3818	.	90K-PROJECTED	CGAGCCAGGAGTATGAGCCGCCGAGCAATGCCAGTAGCCCGAGAGGGGGG[T/C]TGAACGACGTCGAGATTAAGAACTAGAAGAAGCTCATGGGTATTTCGCAT	IWGSC_chr4AL_V2_ab_k71_contigs_longerthan_200_2510301	Bradi1g12920.2	LOC_Os03g46330.1	ARFf guanine-nucleotide exchange factor gnom-like	PTHR10663	GUANYL-NUCLEOTIDE EXCHANGE FACTOR	PF01369	Sec7 domain	KOG0928	Pattern-formation protein/guanine nucleotide exchange factor	GO:0032012	regulation of ARF protein signal transduction	GO:0005086	ARF guanyl-nucleotide exchange factor activity	.	.	.	.	.	.	.	.	.	.	.	.	.	.	.	.	.	.
4A	IWB6747	84.3818	.	90K-PROJECTED	CACGACGTCCGCGTCGCCGTGGCCAACATCACGCCGGGTTCTATGACCGC[A/G]CCCTACCTGAACACCCAGTCGTTCAAGCTCGCCGTCGTGCTGGAAGGCGA	.	.	.	.	.	.	.	.	.	.	.	.	.	.	.	.	.	.	.	.	.	.	.	.	.	.	.	.	.	.	.	.
4A	IWB34865	85.2	.	90K-PROJECTED	GCATACTGGAGAAATATGCCAAATCGGCGCACACCTGTCAGCTGTGCAAGCATGGTGAATAGCACGCATAAGTTTGTGATGTATCTATTATCAACCATAA[A/G]GGCCCATATATTTATCCTTGGATGCCATTGTATTGGCTAAGAACATGATTTTAGTTTTACCTTCTGATGTGTGAGACACATATTTCTTAGTCGATTTATT	IWGSC_chr4AL_V2_ab_k71_contigs_longerthan_200_7166016	Bradi1g12550.2	.	Phosphomethylpyrimidine chloroplastic	.	.	PF01964	ThiC family	.	.	GO:0051536	iron-sulfur cluster binding	GO:0009228	thiamine biosynthetic process	.	.	.	.	.	.	.	.	.	.	.	.	.	.	.	.	.	.
4A	IWA3981	85.2	QTL-tagging SNP	9K-ANCHOR	ACAGAAGTTCTTCAGGAAGCAACCCTGATCCCAAATCACAGAGCCACACCACCTCGGCTGCTTTGGAAAGGGACACAAAGCAATGTATGGACAACCAGCT[A/G]TCGGCAGCTTCTCCCGACGCCCGCCTCCAGGTCGCCACAGAAGGTGATCAAGTTGACCGCCCTCAGAAGAATTCTGATCTGAAGAGCAACACTGAAGGCT	IWGSC_chr4AL_V2_ab_k71_contigs_longerthan_200_7097386	Bradi1g13180.1	LOC_Os03g45730.1	E3 ubiquitin-protein ligase RBBP6	PTHR15439	RETINOBLASTOMA-BINDING PROTEIN 6	PF08783	DWNN domain	KOG0314	Predicted E3 ubiquitin ligase	GO:0003676	nucleic acid binding	GO:0005634	nucleus	GO:0008270	zinc ion binding	.	.	.	.	.	.	.	.	.	.	.	.	.	.	.	.
4A	IWB51795	85.2	.	90K-PROJECTED	TTGAGGGACAGGCCCCAGTCAAGACCTGAACCATCAGAGCGCAACCAGCG[T/C]TTGGGTTCTCCTCGCGGCAGAGAGTCCAGAGACAGGTCCCGGTCTAGATC	IWGSC_chr4AL_V2_ab_k71_contigs_longerthan_200_7097386	Bradi1g13180.1	LOC_Os03g45730.1	E3 ubiquitin-protein ligase RBBP6	PTHR15439	RETINOBLASTOMA-BINDING PROTEIN 6	PF08783	DWNN domain	KOG0314	Predicted E3 ubiquitin ligase	GO:0003676	nucleic acid binding	GO:0005634	nucleus	GO:0008270	zinc ion binding	.	.	.	.	.	.	.	.	.	.	.	.	.	.	.	.
4A	IWB19982	85.2	.	90K-PROJECTED	GGATGCAATCCAATACATTCCTCCAGCCAGTACGTATGTAATGCCCATAT[T/C]TATTAGCTATGGTAAACAGTGTCTCAGTTGCCAATCTAGCCTTCAGATCA	IWGSC_chr4AL_V2_ab_k71_contigs_longerthan_200_2510301	Bradi1g12920.2	LOC_Os03g46330.1	ARFf guanine-nucleotide exchange factor gnom-like	PTHR10663	GUANYL-NUCLEOTIDE EXCHANGE FACTOR	PF01369	Sec7 domain	KOG0928	Pattern-formation protein/guanine nucleotide exchange factor	GO:0032012	regulation of ARF protein signal transduction	GO:0005086	ARF guanyl-nucleotide exchange factor activity	.	.	.	.	.	.	.	.	.	.	.	.	.	.	.	.	.	.
4A	IWB11076	85.2	.	90K-PROJECTED	GGTTCTATGACCGCGCCCTACCTGAACACCCAGTCGTTCAAGCTCGCCGT[T/C]GTGCTGGAAGGCGAGGGCGAGGTGGAGATCGTCTGCCCGCACCTCGGCCG	IWGSC_chr4AL_V2_ab_k71_contigs_longerthan_200_7085043	Bradi1g13040.1	LOC_Os03g46100.1	Globulin- partial	.	.	PF00190	Cupin	.	.	GO:0045735	nutrient reservoir activity	.	.	.	.	.	.	.	.	.	.	.	.	.	.	.	.	.	.	.	.
4A	IWB11077	85.2	.	90K-PROJECTED	CTGGAGCCCGTGCCATTTGAGAGCTGAACTTGTATGTGTGTGTAAGTTTG[T/C]CAGTACGCGGGAGTAGCATAAATAAGTCGTGGCACGGGCTCAGTACGATG	IWGSC_chr4AL_V2_ab_k71_contigs_longerthan_200_7085043	Bradi1g13040.1	LOC_Os03g46100.1	Globulin- partial	.	.	PF00190	Cupin	.	.	GO:0045735	nutrient reservoir activity	.	.	.	.	.	.	.	.	.	.	.	.	.	.	.	.	.	.	.	.
4A	IWB47419	85.2	.	90K-PROJECTED	ATACATGTGCTCGGTGTCGCCATGTCGGTAGGTTAACGCCGGATCCGTCG[T/C]GCGTGATGGTTTGAGAGAGGTGGGGTGGGGGAAGCTAGCAAGGTTTTGTT	IWGSC_chr4AL_V2_ab_k71_contigs_longerthan_200_7130147	Bradi1g12870.1	LOC_Os03g46440.1	Regulatory protein NPR3-like	.	.	PF12313	NPR1/NIM1 like defence protein C terminal	.	.	GO:0005515	protein binding	.	.	.	.	.	.	.	.	.	.	.	.	.	.	.	.	.	.	.	.
4A	IWB18767	85.2	.	90K-PROJECTED	TAAATTATTACTTGTCAACAGTCTCGAAATTTGCCAACTTGTGTGTGACTTGCAACTGTTATGGTTGTATGTTTCCATTTCAGGTACTCCATCATACTCTTTCTCTGGTTGCAATAGCTTACAC[A/G]ATGTTGTCAGGGGAGGGCAGTTTTACACGTACATGATTCTTATTTCAGAAACAACCACCCTGAAATCAACATGAGA	.	.	.	.	.	.	.	.	.	.	.	.	.	.	.	.	.	.	.	.	.	.	.	.	.	.	.	.	.	.	.	.
4A	IWB33060	85.2	.	90K-PROJECTED	CATACAATCGATGAACAGAGACG[A/G]CTTCTATGTTCAGAGATTGAGCGTCTGAAAAAGCAATGGAAACACAAATG	.	.	.	.	.	.	.	.	.	.	.	.	.	.	.	.	.	.	.	.	.	.	.	.	.	.	.	.	.	.	.	.
4A	IWB34954	85.2	.	90K-PROJECTED	NNNNNNNNNNNNNNNNNNNNNNNNNNNNNNNNNNNNNNNNNNNNNNNNNNNNNNNNNNNNNNNNNNNATACCTTGCTGTGATGCGGACCGCGAGTACCTC[A/G]AACAGAGCTGGTTATGATGTTCTCCTGAAAATCTACAAGGAAACATCTGAAGCACAGGAGAAGTCTCGCATCTTAGGCTCGTTGTCTTCATGCCCAGACA	.	.	.	.	.	.	.	.	.	.	.	.	.	.	.	.	.	.	.	.	.	.	.	.	.	.	.	.	.	.	.	.
4A	IWB35286	85.2	.	90K-PROJECTED	TGTCTGGGCATGAAGACAACGAGCCTAAGATGCGAGACTTCTCCTGTGCTTCAGATGTTTCCTTGTAGATTTTCAGGAGAACATCATAACCAGCTCTGTT[T/C]GAGGTACTCGCGGTCCGCATCACAGCNNNNNNNNNNNNNNNNNNNNNNNNNNNNNNNNNNNNNNNNNNNNNNNNNNNNNNNNNNNNNNNNNNNNNNNNNN	.	.	.	.	.	.	.	.	.	.	.	.	.	.	.	.	.	.	.	.	.	.	.	.	.	.	.	.	.	.	.	.
4A	IWB40398	85.2	.	90K-PROJECTED	GGAATGGAATATGTGCTCCATCATACTCTTTCTCTGGTTGCAATAGCCTA[T/C]ACAATGTTGTCAGGGGAGGGGCAGTTTTACACATACATGATTCTTATTTC	.	.	.	.	.	.	.	.	.	.	.	.	.	.	.	.	.	.	.	.	.	.	.	.	.	.	.	.	.	.	.	.
4A	IWB4910	85.2	.	90K-PROJECTED	TTTCCTGAGAAACGGCGGATCCGGCGAGAGGCGGGCGGAGGAGTTGCTAA[T/C]AGGGAGAGAGGGGGGGAGCGGATGCGATGGGATGGGAGTGCGCACCTCCC	.	.	.	.	.	.	.	.	.	.	.	.	.	.	.	.	.	.	.	.	.	.	.	.	.	.	.	.	.	.	.	.
4A	IWB57629	85.2	.	90K-PROJECTED	ACCTCCCATGCCTTTGTATCATTCATTCTCCAGAGTTTCACTTGCCGGTC[A/G]TCTGCCCCAGAAACAATAAGTGGCAGGGTGGGATGAAACGATGCCCAGTT	.	.	.	.	.	.	.	.	.	.	.	.	.	.	.	.	.	.	.	.	.	.	.	.	.	.	.	.	.	.	.	.
4A	IWB49094	85.5563	.	90K-PROJECTED	TGACACCTTCAAGTTCTTCACATGCTCCCTTATGTCACTCCGCACCCAAA[T/C]CATGAGGAAAACCCCAACCATTTGCTTGCTAGCAACTAAGCAATACCTGT	IWGSC_chr4AL_V2_ab_k71_contigs_longerthan_200_7124377	Bradi1g13047.1	LOC_Os03g46090.1	Type I inositol -trisphosphate 5-phosphatase CVP2-like	PTHR11200	INOSITOL 5-PHOSPHATASE	PF03372	Endonuclease/Exonuclease/phosphatase family	KOG0565	Inositol polyphosphate 5-phosphatase and related proteins	GO:0046856	phosphatidylinositol dephosphorylation	.	.	.	.	.	.	.	.	.	.	.	.	.	.	.	.	.	.	.	.
4A	IWB6748	85.5563	.	90K-PROJECTED	CCGGGAGGAACAACGTGATCGCCAAGCTGGACGACCCCGCCCAGGAGCTC[A/G]CCTTCGGCAGGCCCGCGAGGGAGGTGCAGGAGGTGTTCCGCGCCAAGGAT	IWGSC_chr4AL_V2_ab_k71_contigs_longerthan_200_7085043	Bradi1g13040.1	LOC_Os03g46100.1	Globulin- partial	.	.	PF00190	Cupin	.	.	GO:0045735	nutrient reservoir activity	.	.	.	.	.	.	.	.	.	.	.	.	.	.	.	.	.	.	.	.
4A	IWB12737	130.019	.	90K-PROJECTED	GAAACACACTTCTCAAGATCTTGGCTATCAGTACGGACCTGATCGGTCAC[A/G]ACTGTAGCGGTCACCCCCACTCCCACCATCTCGGCTACGGCTAGAATATC	IWGSC_chr4AL_V2_ab_k71_contigs_longerthan_200_7098759	Bradi1g02575.1	LOC_Os03g61980.1	.	PTHR24286	FAMILY NOT NAMED	PF00067	Cytochrome P450	KOG0157	Cytochrome P450 CYP4/CYP19/CYP26 subfamilies	GO:0016705	oxidoreductase activity, acting on paired donors, with incorporation or reduction of molecular oxygen	GO:0020037	heme binding	GO:0005506	iron ion binding	GO:0055114	oxidation-reduction process	.	.	.	.	.	.	.	.	.	.	.	.	.	.
4A	IWB58552	130.378	.	90K-PROJECTED	ATACATATACTATATTACACAGGCAGCGATCAGTTGGTATACTTGCTTGT[A/G]CTCTACATTAATTCTATTCTACAGACAAACGTACTACTTGCCATTTTGAT	.	.	.	.	.	.	.	.	.	.	.	.	.	.	.	.	.	.	.	.	.	.	.	.	.	.	.	.	.	.	.	.
4A	IWB29781	131.097	.	90K-PROJECTED	AAAGCATTCCAGAATGCCATCTTCTACCTCAATTCATTTGCGGACAAGGG[T/C]GGCGCGCAGCTCTTTGTGCCTGCTGGAAGGTGGCTGACAGGCGGTTTTAG	IWGSC_chr4AL_V2_ab_k71_contigs_longerthan_200_7159102	Bradi1g02720.4	LOC_Os03g61800.2	Probable polygalacturonase	.	.	PF00295	Glycosyl hydrolases family 28	.	.	GO:0004650	polygalacturonase activity	GO:0005975	carbohydrate metabolic process	.	.	.	.	.	.	.	.	.	.	.	.	.	.	.	.	.	.
4A	IWB47582	131.097	.	90K-PROJECTED	AGAAATTCCGAATGTACTAATGTGTAGCAAAGACATGGTAGAATTTCACA[T/G]CATGAAAGACCCTGATGCTCAGAAAAAATAATGTAATTGTCAACATTCTG	IWGSC_chr4AL_V2_ab_k71_contigs_longerthan_200_7159102	Bradi1g02720.4	LOC_Os03g61800.2	Probable polygalacturonase	.	.	PF00295	Glycosyl hydrolases family 28	.	.	GO:0004650	polygalacturonase activity	GO:0005975	carbohydrate metabolic process	.	.	.	.	.	.	.	.	.	.	.	.	.	.	.	.	.	.
4A	IWB2846	131.276	.	90K-PROJECTED	GTCAAATTTGATATAACAACATTGGTGGAGTACATCAACTCGACAAGATG[T/C]GGCCTAGTATAGTTCAGTGTGTTGTTATGGAACCAATCCCACCAAATGGC	IWGSC_chr4AL_V2_ab_k71_contigs_longerthan_200_7159102	Bradi1g02720.4	LOC_Os03g61800.2	Probable polygalacturonase	.	.	PF00295	Glycosyl hydrolases family 28	.	.	GO:0004650	polygalacturonase activity	GO:0005975	carbohydrate metabolic process	.	.	.	.	.	.	.	.	.	.	.	.	.	.	.	.	.	.
4A	IWB54425	131.276	.	90K-PROJECTED	ATGCAAGCTCAGCTTTATTGGTGCACTGATCATGAAGTGTGGGAAAGCAT[A/G]TGTGACTATTGGTGCTCCTCTAAATTCGAGGGGTTGCGGAACCTTGGCCG	IWGSC_chr4AL_V2_ab_k71_contigs_longerthan_200_7171779	.	.	F-box LRR-repeat protein 25	.	.	.	.	.	.	.	.	.	.	.	.	.	.	.	.	.	.	.	.	.	.	.	.	.	.	.	.
4A	IWB23132	131.276	.	90K-PROJECTED	TGCGAAATGTACGCATCATGTGAACCTTGCCCAATGTGTTTTGGGGCTGT[T/C]CATCTATCCCGGATCAAGAGGCTGGTGTACGGAGCCAAGGCGGAAGCTGC	.	.	.	.	.	.	.	.	.	.	.	.	.	.	.	.	.	.	.	.	.	.	.	.	.	.	.	.	.	.	.	.
4A	IWB26858	131.276	.	90K-PROJECTED	GCTGATGCTCTGAGAGGAACTGGGTTCTACCAGAAGGCCAACATGGAGAT[T/C]AAGCGAGCAGATGGGAATGGAGCTCTGCTTGCTGAACAAGTCTTTGAGAA	.	.	.	.	.	.	.	.	.	.	.	.	.	.	.	.	.	.	.	.	.	.	.	.	.	.	.	.	.	.	.	.
4A	IWB43187	131.276	.	90K-PROJECTED	CTGCTGGAAGGTGGCTGACAGGCGGTTTTAGTCTGATCAGCCATCTCACT[T/C]TGTCGCTGGACAAAGATGCAGTAATAATCGGATCTCCGCACTCATCTGAT	.	.	.	.	.	.	.	.	.	.	.	.	.	.	.	.	.	.	.	.	.	.	.	.	.	.	.	.	.	.	.	.
4A	IWB69720	131.276	.	90K-PROJECTED	ATTAGCTCAGGCTTCTTAGATTGTTCACTCATTTCATCAACATTGGGATA[A/G]CTCACAGTAGCATCTGCAGAAATCAGACAGCCTGTTGTGGTCTCAGCAAC	.	.	.	.	.	.	.	.	.	.	.	.	.	.	.	.	.	.	.	.	.	.	.	.	.	.	.	.	.	.	.	.
4A	IWB53342.1	131.276	.	90K-PROJECTED	TTTGGCGCTATCGGGGATGGCGTGACTCTCAACACCAAAGCATTCCAGAA[T/C]GCCATCTTCTACCTCAATTCATTTGCGGACAAGGGCGGCGCACAGCTCTT	.	.	.	.	.	.	.	.	.	.	.	.	.	.	.	.	.	.	.	.	.	.	.	.	.	.	.	.	.	.	.	.
4A	IWB68016	131.276	.	90K-PROJECTED	TTTATCCATCTCTGTACACAAGTGAATATCATGTCAACAAGAGAAGAGCA[A/C]ATCAGCAGCAGCAGCACATGGATGCTACACCTTCACCTTGACATAAGCAA	.	.	.	.	.	.	.	.	.	.	.	.	.	.	.	.	.	.	.	.	.	.	.	.	.	.	.	.	.	.	.	.
4A	IWA37.1	131.276	.	9K-ANCHOR	TTGGATCTCCGGTAATATAGCTCACCGCTCTTTGCACATAATAATTTGCATCCTGTTACT[A/G]TTTTGAATTGTATGCTTATGACATGATGCACATGCCCATGATATCTTRTRCTGTCATGTT	.	.	.	.	.	.	.	.	.	.	.	.	.	.	.	.	.	.	.	.	.	.	.	.	.	.	.	.	.	.	.	.
4A	IWA3774	131.6	QTL-tagging SNP	9K-ANCHOR	TCCTTTCCTATTACAGAACAAAACAATTGTTGATATCAATCAAAACAGAAATCTGGAGGTCAAGAACCAAAGATACCGCATAAACAAGATGCTGAGTTTC[A/G]CTGAAAGATGAATGGTAAGTCCTGATCGATCCAGGGAACACCGAGCTTCTGGGGACACATGGYATGGCAGCACGTGTGTCCTCTGCCCATGTTACCTCGA	IWGSC_chr4AL_V2_ab_k71_contigs_longerthan_200_7141793	Bradi1g15970.1	LOC_Os05g13330.1	post-GPI attachment to proteins factor 3-like	PTHR13148	PER1-RELATED	PF04080	Per1-like	KOG2970	Predicted membrane protein	.	.	.	.	.	.	.	.	.	.	.	.	.	.	.	.	.	.	.	.	.	.
4A	IWB4577	131.815	.	90K-PROJECTED	GGCCGGTTCCTTCCTCCCCTCTTCAACTTCAAGCCCCACGAGCTGAAGGG[A/G]CTTCCGATGGAGATCGCGGCGAAGCTGGTCCCGGAGCACGCGAGGAGCCA	.	.	.	.	.	.	.	.	.	.	.	.	.	.	.	.	.	.	.	.	.	.	.	.	.	.	.	.	.	.	.	.
4A	IWA7653	132.8	.	9K-ANCHOR	CTGTTGTGTGGCTGCAGAGTGCAGAACGCTTGGCTGTGTATGTATAATTATTTTCTTCCATCAAGTATATTGGTGTGGAATTATTATTATTGTTATTACC[T/G]TTAGTTGCTTTGGTCAGCAAGGCTGGTCACCGGTCTATTTCGGCTTGCTGTTTTTTATTTATATATATACAAAAAGAAAAGAAAGTTTTCCTAGG	.	.	.	.	.	.	.	.	.	.	.	.	.	.	.	.	.	.	.	.	.	.	.	.	.	.	.	.	.	.	.	.
4A	IWB1086	133.163	.	90K-PROJECTED	CGAGGAAAATCTGCCCGAATGGTTAGATTTCTGCTGACATACAAGCCGAA[T/C]AAAAACCTGAAGGAAACTGCAGAGACATACCTATTCAGACCTGATGCTCA	IWGSC_chr4AL_V2_ab_k71_contigs_longerthan_200_7120341	Bradi1g02760.1	LOC_Os03g61760.1	Squamosa promoter-binding-like protein 6	.	.	PF03110	SPB domain	.	.	GO:0003677	DNA binding	GO:0005634	nucleus	.	.	.	.	.	.	.	.	.	.	.	.	.	.	.	.	.	.
4A	IWB44783	133.163	.	90K-PROJECTED	GAGTTCTTTGAGTGGCTGCAGAACGCTATGCAGTCTGGCATGTTTGAGGC[A/G]CAAGGCGACCCCCCTTCTCCAGGCAGCGGAACCCATGCAAAGAGTAGTGG	IWGSC_chr4AL_V2_ab_k71_contigs_longerthan_200_7149955	.	.	Retrotransposon TY1-copia subclass	.	.	.	.	.	.	.	.	.	.	.	.	.	.	.	.	.	.	.	.	.	.	.	.	.	.	.	.
4A	IWB44184	133.163	.	90K-PROJECTED	TTGCTGAAGGAGAAAAACTTAGAGATCCTGAAGAACTAGTTTTATATATT[T/C]GCCATAATGAGCTCTTAAAGGGCATGATAGACAAGAACCAGTTCGGGAAT	IWGSC_chr4AL_V2_ab_k71_contigs_longerthan_200_7110917	.	.	.	.	.	.	.	.	.	.	.	.	.	.	.	.	.	.	.	.	.	.	.	.	.	.	.	.	.	.	.
4A	IWB2658	133.163	.	90K-PROJECTED	GGTGTTGATTCGCCCGGCAATTGAAGGACCGAACACCGGTGCGTATAACA[T/C]GAACGAGGTATCCTGATGATGCACATATTTGGTTGATTTTTGCCGACAAC	IWGSC_chr4AL_V2_ab_k71_contigs_longerthan_200_7119513	Bradi5g01050.1	LOC_Os10g11310.2	Hypothetical protein F775_18767	.	.	PF04578	Protein of unknown function, DUF594	.	.	.	.	.	.	.	.	.	.	.	.	.	.	.	.	.	.	.	.	.	.	.	.
4A	IWB28717	133.163	.	90K-PROJECTED	CTATAATTGCTATACAATAAAGTCATGCCCTCACTGGCAAGAGGAACACG[T/C]CCTTCTACAGTGCTAACAACCGACCATGCCAGAGTTGACATGTTAAGCAC	.	.	.	.	.	.	.	.	.	.	.	.	.	.	.	.	.	.	.	.	.	.	.	.	.	.	.	.	.	.	.	.
4A	IWA2505	133.3	.	9K-ANCHOR	AGTTCATGTTGATGTGAACAACAAGCTAACTGGACGAGTGAGCATCAAGGCCAACAGTTCAGAGCATCTGACGATTGCTCTATTAGGTGTCTATTCGATG[T/G]CAATGTATATGTGGAACAGGATGCATCCTCGTGCAGATCCGAATAATGAGTAGCACTGGTTAGTTCTGTAGTTTTGATTTCCTAATATTTTTTATCCCTG	IWGSC_chr4AL_V2_ab_k71_contigs_longerthan_200_7140498	Bradi1g02680.2	LOC_Os03g61890.2	GTP binding	PTHR10903	GTPASE, IMAP FAMILY MEMBER-RELATED	PF04548	AIG1 family	.	.	GO:0016817	hydrolase activity, acting on acid anhydrides	GO:0005525	GTP binding	.	.	.	.	.	.	.	.	.	.	.	.	.	.	.	.	.	.
4A	IWA485	133.7	.	9K-ANCHOR	TTACTTTGGATAATTTCCTTATACGTGTTTACTTTGACAGATTTGTAGGGCACTGGCTTA[T/C]ATCCATCGCACCGTTGGTGTTTGCCACAGGGACATAAAACCACAGAATCTTCTGGTAAGT	IWGSC_chr4AL_V2_ab_k71_contigs_longerthan_200_7106875	Bradi2g08890.3	LOC_Os01g14860.3	Glycogen synthase kinase-3	PTHR24057	GLYCOGEN SYNTHASE KINASE-3 ALPHA	PF00069	Protein kinase domain	.	.	GO:0004672	protein kinase activity	GO:0004674	protein serine/threonine kinase activity	GO:0004713	protein tyrosine kinase activity	GO:0005524	ATP binding	GO:0006468	protein phosphorylation	.	.	.	.	.	.	.	.	.	.	.	.
4A	IWA5152	133.7	.	9K-ANCHOR	CCTGAAGCAGTGGACCTGGTTTCCAGGCTTCTTCAGTACTCACCGCACCTTCGGTCCTCAGCTCTGGATGCTCTGATCCATCCATTCTTCGATGAGCTCC[A/G]TGACCCAAACACCCGCCTCCCCAACGGCCGGTTCCTTCCTCCCCTCTTCAACTTCAAGCCCCACGAGCTGAAGGGGCTTCCGATGGAGATCGCGGCGAAG	.	.	.	.	.	.	.	.	.	.	.	.	.	.	.	.	.	.	.	.	.	.	.	.	.	.	.	.	.	.	.	.
4A	IWA3188	133.7	.	9K-ANCHOR	CACTTCCGAAATCACAGATCTTCAGCTGATGAGTGTGTGGGTTAACCAGAAGATTCTGTGGTTTTATGTCCCTGTGGCAAACACCAACGGTGCGATGGAT[A/G]TAAGCCAGTGCCCTACAAATCTGATAAGTATATAGCTTCACATATATCAGTGGCATGCGTTGGTTCATCTTGTTGTAGTGTCTGATGACACGGTGGACTG	.	.	.	.	.	.	.	.	.	.	.	.	.	.	.	.	.	.	.	.	.	.	.	.	.	.	.	.	.	.	.	.
4A	IWB33971	181.958	.	90K-PROJECTED	CCTATGTATCACTATGGATGACTTTGAGGTAAGCCATARGRG[A/G]TCATTTTTCTTTCTTCTATTAACCACCTGCTGTCTGAACATACATTATAT	.	.	.	.	.	.	.	.	.	.	.	.	.	.	.	.	.	.	.	.	.	.	.	.	.	.	.	.	.	.	.	.
4A	IWB41125	182.475	.	90K-PROJECTED	TTCTCGAGGAAGGAGGCCTGTTTCCTCACCTCTTTGCGCTTCTTGTACTC[A/G]TTGCCTCTGAAAGTGGTAAGCTTGCCACTGACGGTGCTCATCACCTCAGT	IWGSC_chr4AL_V2_ab_k71_contigs_longerthan_200_7104169	Bradi3g03882.1	LOC_Os08g10260.1	Disease resistance protein RPP13	PTHR23155	LEUCINE-RICH REPEAT-CONTAINING PROTEIN	PF00931	NB-ARC domain	KOG4658	Apoptotic ATPase	GO:0043531	ADP binding	GO:0006952	defense response	.	.	.	.	.	.	.	.	.	.	.	.	.	.	.	.	.	.
4A	IWB52407.1	182.475	.	90K-PROJECTED	GTAGCCAGGTCTCTGTGAATCAGCAGCTGCAATAGCTGCTGTCTGGAGTT[T/C]CGTTCTTTGATGAACTTGTTAATCAGCTGATTAACGTGCTATATATAGCT	IWGSC_chr4AL_V2_ab_k71_contigs_longerthan_200_7104169	Bradi3g03882.1	LOC_Os08g10260.1	Disease resistance protein RPP13	PTHR23155	LEUCINE-RICH REPEAT-CONTAINING PROTEIN	PF00931	NB-ARC domain	KOG4658	Apoptotic ATPase	GO:0043531	ADP binding	GO:0006952	defense response	.	.	.	.	.	.	.	.	.	.	.	.	.	.	.	.	.	.
4A	IWB50951	182.475	.	90K-PROJECTED	ATTTCAATGAGCTCGTCAATAGAAGTATGATTCAGCCATCAAAAACTGAG[T/C]ATGGAGAGGTGTTGTCTTGCACAGTACATGACATGATGCTTGATTTGATC	IWGSC_chr4AL_V2_ab_k71_contigs_longerthan_200_7122725	Bradi3g03874.1	LOC_Os08g10260.1	Disease resistance protein RPP13	PTHR23155	LEUCINE-RICH REPEAT-CONTAINING PROTEIN	PF00931	NB-ARC domain	KOG4658	Apoptotic ATPase	GO:0043531	ADP binding	GO:0006952	defense response	.	.	.	.	.	.	.	.	.	.	.	.	.	.	.	.	.	.
4A	IWB12229	182.475	.	90K-PROJECTED	TGGAATTCGCTCAATTATTGAAGTCTACCCTTGAATACAAATCATAATTA[A/G]TACGCATGCTGTTCATACATCTATACGTATTATGCATATTGTTGTACGTA	IWGSC_chr4AL_V2_ab_k71_contigs_longerthan_200_7133268	Bradi3g20597.1	LOC_Os09g17560.1	O-methyltransferase ZRP4	PTHR11746	O-METHYLTRANSFERASE	PF00891	O-methyltransferase	KOG3178	Hydroxyindole-O-methyltransferase and related SAM-dependent methyltransferases	GO:0046983	protein dimerization activity	GO:0008171	O-methyltransferase activity	.	.	.	.	.	.	.	.	.	.	.	.	.	.	.	.	.	.
4A	IWB12076.1	182.475	.	90K-PROJECTED	AACACGCTCGAAGAGATTGATAGGGAGGAAGCGAAGCTAAAGACTGGTGG[A/G]GCCTGAAAAAGATGATGGTGATGAACAATTGATTAGACCACTGCAATCTT	.	.	.	.	.	.	.	.	.	.	.	.	.	.	.	.	.	.	.	.	.	.	.	.	.	.	.	.	.	.	.	.
4A	IWB63905	182.475	.	90K-PROJECTED	TATGGCCATGAGAAAAATGTGGATAACAGTCTGCCCATCAAAACTGATAA[A/G]GATACATTGAGAGAAGGATACAGGTTCATTCTTTCCGAGGAAGATGACAT	.	.	.	.	.	.	.	.	.	.	.	.	.	.	.	.	.	.	.	.	.	.	.	.	.	.	.	.	.	.	.	.
4A	IWB23841	182.475	.	90K-PROJECTED	CCATCAGTAGTAGCAACTCGATCGGTGCAATGCAGTGTGCCAGTATAATT[A/G]TGCATGTTGTGTGCTAGAATAAAGTTTGTGGAATGGTGATTCCATAATCT	.	.	.	.	.	.	.	.	.	.	.	.	.	.	.	.	.	.	.	.	.	.	.	.	.	.	.	.	.	.	.	.
4A	IWA6774.1	182.475	.	9K-ANCHOR	TGTCTCGGTGCTTTTGTTGCTATAGGAACCAGAATCTGCTAATTGCATGTCAATTATAGGGTTGCTCGGATGATTGCTAACTACGCCAATCATCGAGACA[T/C]ACTCCAGATCAGCAGCTGCACCCCTAAATTTTGTGAATATCTCTCTAAGGCCTGGCATATAATCAATGTTGATTAATGCCGTACTATGTGCATATGTTTT	.	.	.	.	.	.	.	.	.	.	.	.	.	.	.	.	.	.	.	.	.	.	.	.	.	.	.	.	.	.	.	.
4A	IWB74281	182.992	.	90K-PROJECTED	GAGTCACTGAACATGAAGAACAAGGCAGGAGCTGCGAAGATCATCGGGAC[A/G]CTCATGTCGTTCGCCGGCGTCATGCTCCTGACCCTCTACAAGGGTGTGGC	IWGSC_chr4AL_V2_ab_k71_contigs_longerthan_200_7138637	Bradi1g51910.1	LOC_Os06g01966.1	WAT1-related protein At3g30340-like	.	.	PF00892	EamA-like transporter family	KOG4510	Permease of the drug/metabolite transporter (DMT) superfamily	GO:0016020	membrane	.	.	.	.	.	.	.	.	.	.	.	.	.	.	.	.	.	.	.	.
4A	IWA3748	183.1	.	9K-ANCHOR	GAATGCAGTAACCACTTGGAGGACAAGCACCTTAGGGAGATATGCAGCAACCTGTTGCTGCTCAGGTACCTAAGCCTTGGGGCAGCTGTTAAGGTTACAG[T/C]GCTCCCCAAAGAGAGCAAGAAACTTCAACTTTTGGAGACGCTGGATGCAAGAAGAACCAAGATAGAGATTCTTCCCACACAAGTCATGGAGCTTCCATGC	.	.	.	.	.	.	.	.	.	.	.	.	.	.	.	.	.	.	.	.	.	.	.	.	.	.	.	.	.	.	.	.
4A	IWA7039	183.1	.	9K-ANCHOR	GAACTGGAAGTCCAAGAGGGAGCTCTGCCACTCCTCGAGTCGCTCCAGCTGCTATGTAAGGATCTAAATGGCGTTTGCTGCACGACAATCCAGTCCCTGC[A/G]GCGTATTAAGGAGGTCACCCTCCATGATGGAGTGAACTATGAAACAAAACAAAAGTGGAAGGAAGCGGCAAAAAAACACCCCAGACGCCCCAAGCTCTTG	.	.	.	.	.	.	.	.	.	.	.	.	.	.	.	.	.	.	.	.	.	.	.	.	.	.	.	.	.	.	.	.
4A	IWA3751	183.1	.	9K-ANCHOR	CTGCAGTACCCGTGTTTGCAAGCTTGGGTCAGTCTTGCTCGAGAGTCGGGAAAGTACTTAGGTTTGCTTTGAGTATCAGGTTGGCATTTGATGTTTCAAG[T/G]AGCCGTCGCTTCTGTTGCTTCGGCAATTGGTCTGTCTAGTGATCTCCTGGCATGTTTACATACTAATGGTGAATCCCCATGTGTTGCTGCTTGCTACATG	.	.	.	.	.	.	.	.	.	.	.	.	.	.	.	.	.	.	.	.	.	.	.	.	.	.	.	.	.	.	.	.
4A	IWA3746	183.1	.	9K-ANCHOR	TTCGATGGTATAGGCAAGACTCTCCTTGCCAGGTGTGTGTACAACACAATTGAGAACCAATACGAAGCTCGGGCTTGGGTCTCTGCAGCGGAGCAAGGGG[T/C]CCCAACAAATGTTCTCAAGGAGATACTCCACCAGCTTGACATCCCCACAAATGGCGGAGGCAACCTCAGCAAGCTCTGCTCAATTCTCAGATTGTACCTT	.	.	.	.	.	.	.	.	.	.	.	.	.	.	.	.	.	.	.	.	.	.	.	.	.	.	.	.	.	.	.	.
4A	IWA6774	183.7	.	9K-ANCHOR	TGTCTCGGTGCTTTTGTTGCTATAGGAACCAGAATCTGCTAATTGCATGTCAATTATAGGGTTGCTCGGATGATTGCTAACTACGCCAATCATCGAGACA[T/C]ACTCCAGATCAGCAGCTGCACCCCTAAATTTTGTGAATATCTCTCTAAGGCCTGGCATATAATCAATGTTGATTAATGCCGTACTATGTGCATATGTTTT	.	.	.	.	.	.	.	.	.	.	.	.	.	.	.	.	.	.	.	.	.	.	.	.	.	.	.	.	.	.	.	.
4A	IWA6696	183.7	.	9K-ANCHOR	AGGCAGATAACACAGTTCTAGGAACGGCTGCAAAGGTTGTCCTTACAAAAGAGTCGACAACAATAGTTGGTGATGGCAGCACCCAGGAAGAAGTGACTAA[A/G]AGGGTTGCACAGATCAAAAATCTCATTGAGGCAGCAGAGCAAGACTACGAGAAGGAAAAACTCAACGAGAGGATTGCAAAGCTCGCCGGYGGTGTTGCTG	.	.	.	.	.	.	.	.	.	.	.	.	.	.	.	.	.	.	.	.	.	.	.	.	.	.	.	.	.	.	.	.
4A	IWA6989	183.7	.	9K-ANCHOR	CAACTCCATGGTGCATYTGATGTCTGAACTGAGACCACTCATAACTGCTGGTGAATAAAGTGGAAGATATTATTGGATGTTATTCAAGTTTGGTAGCTGC[T/C]GGTGGCCTCTGAAGATATGCTCCCTGATTATCAGATAAAGTGGCAACTGTTGGACCTGATTCCATCAAAAACATGGATCAACTTGATGAGAAGAACACAC	.	.	.	.	.	.	.	.	.	.	.	.	.	.	.	.	.	.	.	.	.	.	.	.	.	.	.	.	.	.	.	.
4A	IWA3449	183.7	.	9K-ANCHOR	ATATTCACGGAAAAGATCAAGAAATATACTCCATTAAACTGCCTGGGAACCCCAAGCTTGGTGAGGGGAAACCTGAAAAYCAAAATCATGCTATAATTTT[T/C]ACTCGTGGAGATGCAATACAGACTATCGATATGAATCAGGATAACTACTTGGAGGAGGCAATGAAAGTAAGGAATTTACTTGAAGAATTTCGTGGTAACC	.	.	.	.	.	.	.	.	.	.	.	.	.	.	.	.	.	.	.	.	.	.	.	.	.	.	.	.	.	.	.	.
4A	IWB2554	184.025	.	90K-PROJECTED	TTAACAAAAGCGAGGTGATCAAATATTACACTGTCCACAAATGCAACAGT[A/G]CCACTTAACATACACCACCTAAGCAACAGTACCACTTAGCATACACCAAG	IWGSC_chr4AL_V2_ab_k71_contigs_longerthan_200_7076726	Bradi1g36370	LOC_Os11g28290	Disease resistance protein RPM1	.	.	.	.	.	.	.	.	.	.	.	.	.	.	.	.	.	.	.	.	.	.	.	.	.	.	.	.
4A	IWB20527	184.025	.	90K-PROJECTED	GTTGCTCTCCTGCTTATTGTCTACATTGCTTATGGCTACACGAAGGGCGG[A/G]TCATCGTCCTTTATTCTGTTGACTATCAGTAGTTGGTTCATGGTTATATC	IWGSC_chr4AL_V2_ab_k71_contigs_longerthan_200_7109930	Bradi1g51757.1	LOC_Os06g02260.1	.	PTHR12741	LYST-INTERACTING PROTEIN LIP5 (DOPAMINE RESPONSIVE PROTEIN DRG-1)	PF02364	1,3-beta-glucan synthase component	.	.	GO:0000148	1,3-beta-D-glucan synthase complex	GO:0016020	membrane	GO:0003843	1,3-beta-D-glucan synthase activity	GO:0006075	(1->3)-beta-D-glucan biosynthetic process	.	.	.	.	.	.	.	.	.	.	.	.	.	.
4A	IWB52601	184.025	.	90K-PROJECTED	TCGATAGTCTGTATTGCATCTCCACGAGTAAAAATTATAGCATGATTTTG[A/G]TTTTCAGGTTTCCCCTCACCAAGCTTGGGGTTCCCAGGCAGTTTAATGGA	IWGSC_chr4AL_V2_ab_k71_contigs_longerthan_200_7109930	Bradi1g51757.1	LOC_Os06g02260.1	.	PTHR12741	LYST-INTERACTING PROTEIN LIP5 (DOPAMINE RESPONSIVE PROTEIN DRG-1)	PF02364	1,3-beta-glucan synthase component	.	.	GO:0000148	1,3-beta-D-glucan synthase complex	GO:0016020	membrane	GO:0003843	1,3-beta-D-glucan synthase activity	GO:0006075	(1->3)-beta-D-glucan biosynthetic process	.	.	.	.	.	.	.	.	.	.	.	.	.	.
4A	IWB62395	184.025	.	90K-PROJECTED	TCTTGCAGCACACTGAAGCGGTGGTTTGTGCCCGTTGGCCCTACGGTTCC[A/G]GTTTCAGTGCAGTATGATGAAGAAGCGGCACACATCGTAGTCGATGGTTG	IWGSC_chr4AL_V2_ab_k71_contigs_longerthan_200_7091534	Bradi1g51961.1	.	.	PTHR10641	MYB-LIKE DNA-BINDING PROTEIN MYB	PF00931	NB-ARC domain	KOG4658	Apoptotic ATPase	GO:0003682	chromatin binding	GO:0043531	ADP binding	GO:0006952	defense response	.	.	.	.	.	.	.	.	.	.	.	.	.	.	.	.
4A	IWB12315.3	184.025	.	90K-PROJECTED	CTCTTTCTTCGGCGGCTTTGCCGGCCGGAGATGGAGTGGGAGAGGAGGCC[A/G]TTCTCTTCCTGTATATAGTAGCTTAGGACTGAGGTGTTTGCCTGGACTTC	.	.	.	.	.	.	.	.	.	.	.	.	.	.	.	.	.	.	.	.	.	.	.	.	.	.	.	.	.	.	.	.
4A	IWB62397	184.025	.	90K-PROJECTED	CCATGGGATGTGAATTTTCCACGCTTGCTGCACTTGCACCTGAGTCTTCC[T/G]GTCGAGAGAGATCTGCTGGATTGGATAGAGAGAACAAGCTCCCCCACCTA	.	.	.	.	.	.	.	.	.	.	.	.	.	.	.	.	.	.	.	.	.	.	.	.	.	.	.	.	.	.	.	.
4A	IWB72220	184.025	.	90K-PROJECTED	TGGGAATCATCTGCTGTTGTAAGTCGTAACTGGTTGGTTGGTTGTTGTCG[A/C]AAGTCTGTATCTTTGTGCTTTGGCATCTCAAGTTTGATGGTGTACATGGG	.	.	.	.	.	.	.	.	.	.	.	.	.	.	.	.	.	.	.	.	.	.	.	.	.	.	.	.	.	.	.	.
4A	IWA6697	184.2	QTL-tagging SNP	9K-ANCHOR	AAGTGACTAARAGGGTTGCACAGATCAAAAATCTCATTGAGGCAGCAGAGCAAGACTACGAGAAGGAAAAACTCAACGAGAGGATTGCAAAGCTCGCCGG[T/C]GGTGTTGCTGTTATTCAGGTGGGAGCACAAACAGAAACTGAACTTAAGGAGAAGAAGTTGAGAGTTGAGGATGCTCTAAACGCAACCAAGGCTGCTGTTG	IWGSC_chr4AL_V2_ab_k71_contigs_longerthan_200_7066091	.	.	.	.	.	.	.	.	.	.	.	.	.	.	.	.	.	.	.	.	.	.	.	.	.	.	.	.	.	.	.
4A	IWB71540	184.283	.	90K-PROJECTED	GTTTTGCAAAGGCGGTTGCTTGCTGTCTTGAGAGGGCACAGCCTGCGATA[A/G]CAGTGCTCCAAAACTGATATTGGATATGCTGTCAATCCATGAAAGCGGTG	IWGSC_chr4AL_V2_ab_k71_contigs_longerthan_200_2905130	Bradi2g05218.1	LOC_Os07g44030.1	TSL-kinase interacting protein 1	.	.	.	.	.	.	.	.	.	.	.	.	.	.	.	.	.	.	.	.	.	.	.	.	.	.	.	.
4A	IWB71543	184.283	.	90K-PROJECTED	TGTTGCTGGTGGTCGCCGTCTGTACCGGATTCAGCAATGGAACCAAGGAT[A/G]GTTGAGGTAATAATAGCACTGCTGTTGCCAGGGCCACAAGAGGGCACCCT	IWGSC_chr4AL_V2_ab_k71_contigs_longerthan_200_2905130	Bradi2g05218.1	LOC_Os07g44030.1	TSL-kinase interacting protein 1	.	.	.	.	.	.	.	.	.	.	.	.	.	.	.	.	.	.	.	.	.	.	.	.	.	.	.	.
4A	IWB66655	184.283	.	90K-PROJECTED	AGGCATCTCTGACCATGAGTCCGTCGCGGGATCAAACACCTCCCCACCAA[T/C]ATCAACAAAGAACGGCCAGGAATACAAGCTCTGAGGCACATACAGCTTGC	IWGSC_chr4AL_V2_ab_k71_contigs_longerthan_200_7105322	.	LOC_Os10g21930.2	F-box kelch-repeat protein At1g22040	PTHR24414	FAMILY NOT NAMED	PF00646	F-box domain	.	.	GO:0005515	protein binding	.	.	.	.	.	.	.	.	.	.	.	.	.	.	.	.	.	.	.	.
4A	IWB15031	184.283	.	90K-PROJECTED	AATACCCTTCTCCATGCCCTTCAGCCCACACATGTACACGTAGGTGTTGT[T/C]CTTCTTCAGCAGCTCCCACAGCTCATCCTTGTACCCTGCCATCCTGGTCT	IWGSC_chr4AL_V2_ab_k71_contigs_longerthan_200_7068722	Bradi1g52020.1	LOC_Os06g01850.1	Auxin-induced protein 5ng4	PTHR19384:SF1	FERREDOXIN--NADP REDUCTASE	PF00175	Oxidoreductase NAD-binding domain	.	.	GO:0016491	oxidoreductase activity	GO:0055114	oxidation-reduction process	.	.	.	.	.	.	.	.	.	.	.	.	.	.	.	.	.	.
4A	IWB39026	184.283	.	90K-PROJECTED	AGACCAGGATGGCAGAGTACAAGGATGAGCTGTGGGAGCTGCTGAAGAAG[A/G]ACAACACCTACGTGTACATGTGTGGGCTGAAGGGCATGGAGAAGGGTATC	IWGSC_chr4AL_V2_ab_k71_contigs_longerthan_200_7068722	Bradi1g52020.1	LOC_Os06g01850.1	Auxin-induced protein 5ng4	PTHR19384:SF1	FERREDOXIN--NADP REDUCTASE	PF00175	Oxidoreductase NAD-binding domain	.	.	GO:0016491	oxidoreductase activity	GO:0055114	oxidation-reduction process	.	.	.	.	.	.	.	.	.	.	.	.	.	.	.	.	.	.
4A	IWB71699	184.283	.	90K-PROJECTED	GAGTACTCCACTCCGACGTGGACCAAGTTCGCCACCGACGACCCCAATGA[A/G]CAGTGGAACATGCTCGCCGCCAAGGGCAGCACCCCATTCAGGCCGGCGTG	IWGSC_chr4AL_V2_ab_k71_contigs_longerthan_200_7170232	Bradi3g35670.1	LOC_Os03g28980.1	WD40-like beta propeller repeat family protein	PTHR11731	PROTEASE FAMILY S9B,C DIPEPTIDYL-PEPTIDASE IV-RELATED	PF07676	WD40-like Beta Propeller Repeat	.	.	GO:0005515	protein binding	.	.	.	.	.	.	.	.	.	.	.	.	.	.	.	.	.	.	.	.
4A	IWB42226	184.283	.	90K-PROJECTED	TTGCCAGGGCCACAAGAGGGCACCCTGGATAAATTTTGATTCCGGGGAGG[A/C]GGGAATGCATGACAGGTTTCGTCTGCTTCCCAGGGGGATGGATTTGACAC	.	.	.	.	.	.	.	.	.	.	.	.	.	.	.	.	.	.	.	.	.	.	.	.	.	.	.	.	.	.	.	.
4A	IWB22848	184.283	.	90K-PROJECTED	GTCTCCTCTGTCCCACGTAAGTGGATATCACCAGCTTGATTTTTTGATGA[T/C]GGTGCAAAGTAAATCGGCAAAAGCATGAGCGCCCTGGTCTGAATCTCTGA	.	.	.	.	.	.	.	.	.	.	.	.	.	.	.	.	.	.	.	.	.	.	.	.	.	.	.	.	.	.	.	.
4A	IWB23840	184.283	.	90K-PROJECTED	CTCGTTGCCCTCTTTACCGCGAAGAAGGACATATACAAGATGATAGCCAA[T/C]GCGATGCTCCATCAGTAGTAGCAACTCGATCGGTGCAATGCAGTGTGCCA	.	.	.	.	.	.	.	.	.	.	.	.	.	.	.	.	.	.	.	.	.	.	.	.	.	.	.	.	.	.	.	.
4A	IWB27194	184.283	.	90K-PROJECTED	GCATGTTGTCGCCATGGCGGGGGATACAATTTTGTAGGTTGTAGAAGCAG[T/C]AAGTCGTGATTGAATTGATTAGGGTTTTGGTCCAAGGACTCAAACTTGTA	.	.	.	.	.	.	.	.	.	.	.	.	.	.	.	.	.	.	.	.	.	.	.	.	.	.	.	.	.	.	.	.
4A	IWB33931	184.283	.	90K-PROJECTED	CATAATAGAGAGACTRGCTTTATRATTACAGAACARTA[A/G]ACTGTGAAATGCATCCATTATAATAACTGGCTAGACCATGCATGTGACAT	.	.	.	.	.	.	.	.	.	.	.	.	.	.	.	.	.	.	.	.	.	.	.	.	.	.	.	.	.	.	.	.
4A	IWB42413	184.283	.	90K-PROJECTED	GTTCAATACAGTACAGATGAGTCCACCTTCTCTATTGACGAAAATGTGTC[A/G]TGGGGAATTATAATAAATTTTGAGAAGGTGAAAACCAATGCTGAAGAAAG	.	.	.	.	.	.	.	.	.	.	.	.	.	.	.	.	.	.	.	.	.	.	.	.	.	.	.	.	.	.	.	.
4A	IWB57304	184.283	.	90K-PROJECTED	CAAATCTCCGTGGTCATGACCAAGCAAGAGGCGTTTGGCTCGATGGTGAC[A/G]TCCCCGGTCATGAGGCCGACGTCGGAGAACTCCTCCTTGAACTCCCTGTA	.	.	.	.	.	.	.	.	.	.	.	.	.	.	.	.	.	.	.	.	.	.	.	.	.	.	.	.	.	.	.	.
4A	IWB42227	184.542	.	90K-PROJECTED	GGAAAATCGAGCTGTTTTGCAAAGGCGGTTGCTTGCTGTCTTGAGAGGGC[A/G]CAGCCTGCGATAGCAGTGCTCCAAAACTGATATTGGATATGCTGTCAATC	IWGSC_chr4AL_V2_ab_k71_contigs_longerthan_200_2905130	Bradi2g05218.1	LOC_Os07g44030.1	TSL-kinase interacting protein 1	.	.	.	.	.	.	.	.	.	.	.	.	.	.	.	.	.	.	.	.	.	.	.	.	.	.	.	.
4A	IWB42225	184.542	.	90K-PROJECTED	AAGAGAAAGCAAAGCAAAGCATCTCAAAGATATCGATGTTTGTCTGTTAT[A/C]ATAAGGCCCTAAATCTAAATGGTACCGTCGACGACACATCAGGCTTCACA	IWGSC_chr4AL_V2_ab_k71_contigs_longerthan_200_2905130	Bradi2g05218.1	LOC_Os07g44030.1	TSL-kinase interacting protein 1	.	.	.	.	.	.	.	.	.	.	.	.	.	.	.	.	.	.	.	.	.	.	.	.	.	.	.	.
4A	IWB23688	184.542	.	90K-PROJECTED	TTCTCCAAGCTTCATATGCTGAGCGCCTGGCAGCTAACAAGTTCGGCAGC[T/C]GCAAATTTCTTTGAGCCCACCATTCTCCAAACATCATTGCCTTGCTCCAA	IWGSC_chr4AL_V2_ab_k71_contigs_longerthan_200_7105322	.	LOC_Os10g21930.2	F-box kelch-repeat protein At1g22040	PTHR24414	FAMILY NOT NAMED	PF00646	F-box domain	.	.	GO:0005515	protein binding	.	.	.	.	.	.	.	.	.	.	.	.	.	.	.	.	.	.	.	.
4A	IWB36777	184.542	.	90K-PROJECTED	ATTTTGAACYTTCTCTAGACTGAATTTTGTAGCGGAGTTAAATTTTTAGG[A/G]ATGTGCCGTGGAACATGCTATCTTTATTGTTATCCTGCATATCGTCGCCG	IWGSC_chr4AL_V2_ab_k71_contigs_longerthan_200_7105322	.	LOC_Os10g21930.2	F-box kelch-repeat protein At1g22040	PTHR24414	FAMILY NOT NAMED	PF00646	F-box domain	.	.	GO:0005515	protein binding	.	.	.	.	.	.	.	.	.	.	.	.	.	.	.	.	.	.	.	.
4A	IWB73467	185.058	.	90K-PROJECTED	CCCACAAGCATGTCATGACTGTGGTCATGAACAAGCCTGGCCCAAACTTC[A/G]TTGTTAAGCTCAAACTCGTTGAGGGCACGAGGATGCTTGTCACCATCGGC	IWGSC_chr4AL_V2_ab_k71_contigs_longerthan_200_7115753	Bradi2g38510.2	LOC_Os11g10640.1	Cysteine-rich receptor-like protein kinase 26	PTHR24420	LEUCINE-RICH REPEAT RECEPTOR-LIKE PROTEIN KINASE	PF00069	Protein kinase domain	KOG1187	Serine/threonine protein kinase	GO:0004672	protein kinase activity	GO:0004674	protein serine/threonine kinase activity	GO:0004713	protein tyrosine kinase activity	GO:0005524	ATP binding	GO:0006468	protein phosphorylation	GO:0005515	protein binding	.	.	.	.	.	.	.	.	.	.
4A	IWB60136	185.058	.	90K-PROJECTED	GGGTCAAACACTTCAGCAGATTGAAGCGGAGCCAATCCAGTTTCTTCCCT[A/G]ATGACACCGCCGACAACGTACAGCTTGTTGTTCAACAGGCCAGTCCTGCC	IWGSC_chr4AL_V2_ab_k71_contigs_longerthan_200_7105322	.	LOC_Os10g21930.2	F-box kelch-repeat protein At1g22040	PTHR24414	FAMILY NOT NAMED	PF00646	F-box domain	.	.	GO:0005515	protein binding	.	.	.	.	.	.	.	.	.	.	.	.	.	.	.	.	.	.	.	.
4A	IWB8552	185.058	.	90K-PROJECTED	AGGTGTCGCTGCCTGTCGCCGACAGGTCCGCCGACGACCCGGATAGCATG[T/C]TGTGCTTCTCCACCTATAGCATCCCGGACATACCGGAGCTGATCCTCCAC	IWGSC_chr4AL_V2_ab_k71_contigs_longerthan_200_7143306	Bradi1g46195.2	LOC_Os03g20260.1	Aspartic proteinase nepenthesin-1-like	PTHR13683	ASPARTYL PROTEASES	PF00026	Eukaryotic aspartyl protease	KOG1339	Aspartyl protease	GO:0004190	aspartic-type endopeptidase activity	GO:0006508	proteolysis	.	.	.	.	.	.	.	.	.	.	.	.	.	.	.	.	.	.
4A	IWB42399	185.058	.	90K-PROJECTED	TGGCTGCCCGGAGTTGGGAAGACGATGCAGAGAAGGTGGGGAGTATTTCC[A/C]ATTGGTCTCCTCTGTCCCACGTAAGTGGATATCACCAGCTTGATTTTTTG	.	.	.	.	.	.	.	.	.	.	.	.	.	.	.	.	.	.	.	.	.	.	.	.	.	.	.	.	.	.	.	.
4A	IWB71809	191	.	90K-PROJECTED	TGGAACGGCCATAGAGGCCGCGGCCATCGGGGTGATTTTGTGGATCACGA[A/G]CCGACTCCAGGCGCGCAAGGAGCAGGAGGAGATGCCTATCCATATGGAAG	.	.	.	.	.	.	.	.	.	.	.	.	.	.	.	.	.	.	.	.	.	.	.	.	.	.	.	.	.	.	.	.
4A	IWB9157	192.55	.	90K-PROJECTED	TACGAGTACTTCACTGGCCGGTTTTGATCCCTTCGGTGGGTCTCCTGCTT[T/C]GCTGCTGATATTCTTGACGCATTGCCTCTTGCACTCGGGCACCTCTTGTC	IWGSC_chr4AL_V2_ab_k71_contigs_longerthan_200_7067241	Bradi2g51807.1	LOC_Os11g35210.1	RP1-like protein	PTHR23155:SF129	PUTATIVE RUST RESISTANCE PROTEIN (OS01G0781200 PROTEIN)	PF00931	NB-ARC domain	KOG4658	Apoptotic ATPase	GO:0043531	ADP binding	GO:0006952	defense response	.	.	.	.	.	.	.	.	.	.	.	.	.	.	.	.	.	.
4A	IWA8096	192.7	.	9K-ANCHOR	TCTGCACAAGTGTTGGTGTAATTTCTGTAACATCCAGCCGCAAATTAGACTCAAGTGACGTTGAAATCCTTTGATCAGCTGATCTCTCCAATCTCTTGTC[A/G]TATTCACCATCTGGTTGTTCCTCCAGAATGTCATCTGGCTGTTGTTTTTGTTTCGTACTTCTGTCAACATTGGAACTATAACCTACCAATTGCATCTTGA	.	.	.	.	.	.	.	.	.	.	.	.	.	.	.	.	.	.	.	.	.	.	.	.	.	.	.	.	.	.	.	.
4A	IWA7305	192.7	.	9K-ANCHOR	AGCTACAGTCTTTTAGGATATGGAGGAAGTGCCCTGGTGATGTCAAGTTCTTAGAATCATGGTTCCCTCTGCCATTTTCCCTCCAAAGATTTGAGATGAG[T/C]GGCTGCTACAGTTTCAAGTGGATTCCATGCTGGATTTCACCAGCACTGACCAGTCTTGCATACCTAGAAATTAATATAGTGGAAGTAACGCAGACGGATC	.	.	.	.	.	.	.	.	.	.	.	.	.	.	.	.	.	.	.	.	.	.	.	.	.	.	.	.	.	.	.	.
4A	IWA2756	192.7	.	9K-ANCHOR	TGGACATATTATCTAAGGGACCCCCTGTCTGTGGAGACCTTGCTGTATCATTATCTCAAGCAGGACCTCAGTTTACACAAATCATGCGCTGCAATTACGC[T/C]ATCAAAGCTCTCCGGTTCTCTGCTGCTTTATCGATTTTGAAAGACGAGTTTCTGCGTTCCAGAGATTATCCTCAGTGCCCTCCCACTTCTCATCTGTTCC	.	.	.	.	.	.	.	.	.	.	.	.	.	.	.	.	.	.	.	.	.	.	.	.	.	.	.	.	.	.	.	.
4A	IWA4651	193.2	QTL-tagging SNP	9K-ANCHOR	TTCGGGCCGCCGTGCCGTTCCTTGATCCACTTGAAGCACTGCAGCTTCCCCGATTCCCACGAGCTGTAAACATTATCAGATGATACCACGTCGTCCAGGC[A/G]ATACAGCAAACATTTGGCAATGCTCGGAACCAGGGACCCTGAAGTCACTATGCAATTGATACTTGAAGATTTGACAGCAGGCTCAGGTGTTGATTTACCC	IWGSC_chr4AL_V2_ab_k71_contigs_longerthan_200_7120745	.	.	.	.	.	.	.	.	.	.	.	.	.	.	.	.	.	.	.	.	.	.	.	.	.	.	.	.	.	.	.
4A	IWB59346	193.325	.	90K-PROJECTED	GAATTTGAAAACCCGCGTGAAAATGATTACATCAGGGGCCGGTGCAAATA[T/C]GATGAAGAGACTAAGACATGGGTCTTGGACGAGAAAACGGCGAAAGTCAA	IWGSC_chr4AL_V2_ab_k71_contigs_longerthan_200_7125633	.	.	Protein phosphatase 2C 57	.	.	.	.	.	.	.	.	.	.	.	.	.	.	.	.	.	.	.	.	.	.	.	.	.	.	.	.
4A	IWB23333	193.325	.	90K-PROJECTED	CCGGCTTATGGCCGTGTGAACGGCGTCGGGATCAACGAAAAATGGGACAC[A/G]CATTATCCCGAAGACCGCGAGCTTGCAAGGCAGAGAAGGAGAGCCGGGCG	IWGSC_chr4AL_V2_ab_k71_contigs_longerthan_200_7125633	.	.	Protein phosphatase 2C 57	.	.	.	.	.	.	.	.	.	.	.	.	.	.	.	.	.	.	.	.	.	.	.	.	.	.	.	.
4A	IWB1158	193.325	.	90K-PROJECTED	CACTGCCGTGACTGCCGCGAGGTGCTCGGGTGGAAGTACGAGCGCGCCTA[T/C]GAGGAGTCCCAGAAGTACAAGGAAGGCAAGTTCATATTCGAAAAGGCCAA	IWGSC_chr4AL_V2_ab_k71_contigs_longerthan_200_7088723	Bradi1g52230.1	.	ATP-dependent RNA helicase activity	PTHR11752	HELICASE SKI2W	PF00271	Helicase conserved C-terminal domain	KOG0948	Nuclear exosomal RNA helicase MTR4, DEAD-box superfamily	GO:0016817	hydrolase activity, acting on acid anhydrides	GO:0016818	hydrolase activity, acting on acid anhydrides, in phosphorus-containing anhydrides	GO:0003676	nucleic acid binding	GO:0004386	helicase activity	GO:0005524	ATP binding	GO:0008026	ATP-dependent helicase activity	.	.	.	.	.	.	.	.	.	.
4A	IWB42416	193.325	.	90K-PROJECTED	AGGGAAAACGGGAAGCGGCAAAAGGGCCTTGTCTCGGCAGGCAAAACTAA[T/C]GAAGAAAGCGACATATTCAAGATGGTGAAAATGATAATTCAGCGTCAATA	IWGSC_chr4AL_V2_ab_k71_contigs_longerthan_200_7088723	Bradi1g52230.1	.	ATP-dependent RNA helicase activity	PTHR11752	HELICASE SKI2W	PF00271	Helicase conserved C-terminal domain	KOG0948	Nuclear exosomal RNA helicase MTR4, DEAD-box superfamily	GO:0016817	hydrolase activity, acting on acid anhydrides	GO:0016818	hydrolase activity, acting on acid anhydrides, in phosphorus-containing anhydrides	GO:0003676	nucleic acid binding	GO:0004386	helicase activity	GO:0005524	ATP binding	GO:0008026	ATP-dependent helicase activity	.	.	.	.	.	.	.	.	.	.
4A	IWB8062	193.325	.	90K-PROJECTED	AGGATGCGCACAGCCATTAAATTTCCCCTCCACGAGCAACTCAAGCACCA[A/G]GGTGTCCAATGACAGGGAGAAGAACCAGCAGTGGAGCGTGCCGGCAGGGG	IWGSC_chr4AL_V2_ab_k71_contigs_longerthan_200_7088723	Bradi1g52230.1	.	ATP-dependent RNA helicase activity	PTHR11752	HELICASE SKI2W	PF00271	Helicase conserved C-terminal domain	KOG0948	Nuclear exosomal RNA helicase MTR4, DEAD-box superfamily	GO:0016817	hydrolase activity, acting on acid anhydrides	GO:0016818	hydrolase activity, acting on acid anhydrides, in phosphorus-containing anhydrides	GO:0003676	nucleic acid binding	GO:0004386	helicase activity	GO:0005524	ATP binding	GO:0008026	ATP-dependent helicase activity	.	.	.	.	.	.	.	.	.	.
4A	IWB12146	193.325	.	90K-PROJECTED	GCGCGGCGGCGGCCCCATCGTGACACACGAGGAAGACGCCGATGGTGCCA[A/G]GTTCAACCGTGGCAGCACCGACGAATTCAGCTTCACGGACCCGAAATGCA	IWGSC_chr4AL_V2_ab_k71_contigs_longerthan_200_7071188	.	.	Retroelement pol poly	.	.	.	.	.	.	.	.	.	.	.	.	.	.	.	.	.	.	.	.	.	.	.	.	.	.	.	.
4A	IWB70303	193.325	.	90K-PROJECTED	GCAAATCTGGCTGTCAATATGGTACAGTAACGTTTTAGAGTGGCATTTTT[T/G]ATGATGCACTTAGCATAACCATGACACAGTTGAGTAGTGTGATGAGTACA	IWGSC_chr4AL_V2_ab_k71_contigs_longerthan_200_7175253	.	.	.	.	.	.	.	.	.	.	.	.	.	.	.	.	.	.	.	.	.	.	.	.	.	.	.	.	.	.	.
4A	IWB30435	193.325	.	90K-PROJECTED	AGCTGCGGTCTGCAGACAATGGCAATCAATGATGAGAGCTCTAATTTTAT[T/C]AACTCACTAGACACCATGACCACTCCTCCAAGATACATCATCGGCCTAGA	IWGSC_chr4AL_V2_ab_k71_contigs_longerthan_200_7122209	Bradi1g01250.1	LOC_Os11g46210.1	NBS-LRR class disease resistance partial	PTHR23155	LEUCINE-RICH REPEAT-CONTAINING PROTEIN	PF00931	NB-ARC domain	KOG4658	Apoptotic ATPase	GO:0043531	ADP binding	GO:0006952	defense response	.	.	.	.	.	.	.	.	.	.	.	.	.	.	.	.	.	.
4A	IWB53959	193.325	.	90K-PROJECTED	GGCACATGGAGAAGAATGTTTGCCATTATCCCTTGAGAGGCTCACTATAC[A/G]GAATTGCATGCTTGCATATGACTCCCTCTATATTGACTGGCCGCAAATGA	IWGSC_chr4AL_V2_ab_k71_contigs_longerthan_200_7067241	Bradi2g51807.1	LOC_Os11g35210.1	RP1-like protein	PTHR23155:SF129	PUTATIVE RUST RESISTANCE PROTEIN (OS01G0781200 PROTEIN)	PF00931	NB-ARC domain	KOG4658	Apoptotic ATPase	GO:0043531	ADP binding	GO:0006952	defense response	.	.	.	.	.	.	.	.	.	.	.	.	.	.	.	.	.	.
4A	IWB47019	193.325	.	90K-PROJECTED	AGCGCATGCTTATCTGTTGGTAGTCTCACATCTGTTGAATCATTCACACT[A/G]TATCATTTGCCAGATTTATGTACGCTCGAAGGATTGTCTTCCCTCCAACT	IWGSC_chr4AL_V2_ab_k71_contigs_longerthan_200_7062813	Bradi2g51807.1	LOC_Os01g57310.2	RP1-like partial	PTHR23155:SF129	PUTATIVE RUST RESISTANCE PROTEIN (OS01G0781200 PROTEIN)	PF00931	NB-ARC domain	KOG4658	Apoptotic ATPase	GO:0043531	ADP binding	GO:0006952	defense response	.	.	.	.	.	.	.	.	.	.	.	.	.	.	.	.	.	.
4A	IWB41141.1	193.325	.	90K-PROJECTED	CAAGAGGGTAAAAGAATATTTTGATGTGACAATGTGGGTAAGCATCTCAC[A/G]CAAACTTGATGTTCGCCGTCATACACGAGAGATCATTGAGTCGGCCTCTC	IWGSC_chr4AL_V2_ab_k71_contigs_longerthan_200_7119406	Bradi2g51807.1	LOC_Os11g35210.1	RP1-like protein	PTHR23155:SF129	PUTATIVE RUST RESISTANCE PROTEIN (OS01G0781200 PROTEIN)	PF00931	NB-ARC domain	KOG4658	Apoptotic ATPase	GO:0043531	ADP binding	GO:0006952	defense response	.	.	.	.	.	.	.	.	.	.	.	.	.	.	.	.	.	.
4A	IWB11205	193.325	.	90K-PROJECTED	GGTACATCGTTACATTGTTGTCAAAGTTGCGACATGTTAATGCATCGCCG[A/C]CTATTTTTGTACATATTTCTTGGAGATGTTCTCGGGCTCTTAGGCCTGGG	IWGSC_chr4AL_V2_ab_k71_contigs_longerthan_200_7020240	.	LOC_Os06g01670.1	Transcription factor ASG4-like	PTHR12802	SWI/SNF COMPLEX-RELATED	PF00249	Myb-like DNA-binding domain	KOG0724	Zuotin and related molecular chaperones (DnaJ superfamily), contains DNA-binding domains	GO:0003682	chromatin binding	.	.	.	.	.	.	.	.	.	.	.	.	.	.	.	.	.	.	.	.
4A	IWB12593	193.325	.	90K-PROJECTED	TTGCTTGTTGATTTCAAAGAGAATGTCATTGAGAAGTTTCTTCACGCTAG[A/G]TTTCAGTCCCACCGGAACAAAAGCGCTGCAATCGAATTGCCATTGGAGCT	IWGSC_chr4AL_V2_ab_k71_contigs_longerthan_200_7114174	Bradi2g03588.1	LOC_Os05g15040.1	Disease resistance protein rpp13	PTHR23155	LEUCINE-RICH REPEAT-CONTAINING PROTEIN	PF00931	NB-ARC domain	KOG4658	Apoptotic ATPase	GO:0043531	ADP binding	GO:0006952	defense response	.	.	.	.	.	.	.	.	.	.	.	.	.	.	.	.	.	.
4A	IWB29950	193.325	.	90K-PROJECTED	TCAGAGAAGGCTAAGGATGTGGTGAGGGAGGCAATCTTTTCCGGCCCCAG[T/C]GGTTTCACATTTGAACTGAAGACGTACTAAGCAAGATAGCTTGGGGTAAG	IWGSC_chr4AL_V2_ab_k71_contigs_longerthan_200_7114174	Bradi2g03588.1	LOC_Os05g15040.1	Disease resistance protein rpp13	PTHR23155	LEUCINE-RICH REPEAT-CONTAINING PROTEIN	PF00931	NB-ARC domain	KOG4658	Apoptotic ATPase	GO:0043531	ADP binding	GO:0006952	defense response	.	.	.	.	.	.	.	.	.	.	.	.	.	.	.	.	.	.
4A	IWB39716	193.325	.	90K-PROJECTED	TTATAGGCAGCCCAGGTTGTTTGTACTGCATATGCAGAACACGGAGTTGG[A/C]GAGGGGGGACATAGCCTTCTCGGCAGTAGGTGGCATCACCTTCTTCTTTA	IWGSC_chr4AL_V2_ab_k71_contigs_longerthan_200_7114174	Bradi2g03588.1	LOC_Os05g15040.1	Disease resistance protein rpp13	PTHR23155	LEUCINE-RICH REPEAT-CONTAINING PROTEIN	PF00931	NB-ARC domain	KOG4658	Apoptotic ATPase	GO:0043531	ADP binding	GO:0006952	defense response	.	.	.	.	.	.	.	.	.	.	.	.	.	.	.	.	.	.
4A	IWB39717	193.325	.	90K-PROJECTED	ATTTATATTCCTTAGTCCAAGATACCTCAAGTGAACTAACTTTCCAAGAT[A/G]CTCAAGGCAAGTAGTGTCATGTTCAGAAGAGGTATCACCTTCTAGAGCTA	IWGSC_chr4AL_V2_ab_k71_contigs_longerthan_200_7114174	Bradi2g03588.1	LOC_Os05g15040.1	Disease resistance protein rpp13	PTHR23155	LEUCINE-RICH REPEAT-CONTAINING PROTEIN	PF00931	NB-ARC domain	KOG4658	Apoptotic ATPase	GO:0043531	ADP binding	GO:0006952	defense response	.	.	.	.	.	.	.	.	.	.	.	.	.	.	.	.	.	.
4A	IWB10829	193.325	.	90K-PROJECTED	AGAGTCAACCAACGAACATGACTTACTTACTGAGAGTCAGCGACCGAGCC[A/G]TGGATGTCACAAGGGGGGCCATGGGAAGCCTACTCCACAAGCTGGGCGAG	IWGSC_chr4AL_V2_ab_k71_contigs_longerthan_200_7148579	Bradi4g40583.1	LOC_Os12g09240.1	Disease resistance protein RPP13	PTHR23155	LEUCINE-RICH REPEAT-CONTAINING PROTEIN	PF00931	NB-ARC domain	KOG4658	Apoptotic ATPase	GO:0043531	ADP binding	GO:0006952	defense response	.	.	.	.	.	.	.	.	.	.	.	.	.	.	.	.	.	.
4A	IWB71979	193.325	.	90K-PROJECTED	TATGATGATGATGATCGTATTGATCAATCAATTGTAAATGAAATTATTCG[A/G]GAAAGAGCGGGGTACGCGTGTGCGCTGCCACCAATTTTTTGAAATGAAAT	IWGSC_chr4AL_V2_ab_k71_contigs_longerthan_200_7121598	Bradi1g52210.1	LOC_Os02g01590.1	Beta-fructofuranosidase 1	.	.	PF08244	Glycosyl hydrolases family 32 C terminal	KOG0228	Beta-fructofuranosidase (invertase)	GO:0004553	hydrolase activity, hydrolyzing O-glycosyl compounds	GO:0004564	beta-fructofuranosidase activity	GO:0004575	sucrose alpha-glucosidase activity	GO:0005975	carbohydrate metabolic process	.	.	.	.	.	.	.	.	.	.	.	.	.	.
4A	IWB69385	193.325	.	90K-PROJECTED	TTGAGTCAGGGTCAGGGTTGCATCTGCACCTGCACCTGTTGTTGTTGTTG[T/G]TGGTGGTGGTGTTGCTGTTGTTGTTGTTGTTGCTGCTCCGTGTCATCCTC	IWGSC_chr4AL_V2_ab_k71_contigs_longerthan_200_7068722	Bradi1g52020.1	LOC_Os06g01850.1	Auxin-induced protein 5ng4	PTHR19384:SF1	FERREDOXIN--NADP REDUCTASE	PF00175	Oxidoreductase NAD-binding domain	.	.	GO:0016491	oxidoreductase activity	GO:0055114	oxidation-reduction process	.	.	.	.	.	.	.	.	.	.	.	.	.	.	.	.	.	.
4A	IWB71695	193.325	.	90K-PROJECTED	AGAAGCGGGGCTCCAACAGCGTCTTCTCAACGGCGTGGAACCAGAACCCG[A/G]ACAAGGACACGTTGTACGTCTGCGTGGGCCCGTCCTTCTCCGCCGCCAAG	IWGSC_chr4AL_V2_ab_k71_contigs_longerthan_200_7170232	Bradi3g35670.1	LOC_Os03g28980.1	WD40-like beta propeller repeat family protein	PTHR11731	PROTEASE FAMILY S9B,C DIPEPTIDYL-PEPTIDASE IV-RELATED	PF07676	WD40-like Beta Propeller Repeat	.	.	GO:0005515	protein binding	.	.	.	.	.	.	.	.	.	.	.	.	.	.	.	.	.	.	.	.
4A	IWB43885	193.325	.	90K-PROJECTED	TCGTCATACACGAGAGATCATCGAGTCTGCCTCTCAGCGGGAATGCCCAC[A/G]CATTGATAACCTTGATACTCTACAACGTATCTTGTCAGACATACTGCAAG	IWGSC_chr4AL_V2_ab_k71_contigs_longerthan_200_7072320	Bradi2g51807.1	LOC_Os11g35210.1	RP1-like protein	PTHR23155:SF129	PUTATIVE RUST RESISTANCE PROTEIN (OS01G0781200 PROTEIN)	PF00931	NB-ARC domain	KOG4658	Apoptotic ATPase	GO:0043531	ADP binding	GO:0006952	defense response	.	.	.	.	.	.	.	.	.	.	.	.	.	.	.	.	.	.
4A	IWA1415.2	193.325	.	9K-ANCHOR	GCCCCATTTGTCAAAGAGCCAAGCATGAAAATTGTTTGCAGCMTGGGTTGTTAGACCCCTTACCCATAGCTGACATGGCATGGCAGCACATCACCATGGA[T/C]TTCATAGAAGGGCTGCCAAATTCTGAAGGGAAGGAGGTAATACTGGTGGTAGTGGATAGATTCACTAAGTATGCACATTTCATACCATTACCACACCCTT	.	.	.	.	.	.	.	.	.	.	.	.	.	.	.	.	.	.	.	.	.	.	.	.	.	.	.	.	.	.	.	.
4A	IWB25937	193.325	.	90K-PROJECTED	CGGAATATGATGGCATTAGACTCGGCTGCCTTCTTCCAGTCGACGTAAAC[T/C]GGCAGCGTCAGGAGGTAATCGCTGTTGAGGGAGTAGGTCAGGAGCAGGTC	.	.	.	.	.	.	.	.	.	.	.	.	.	.	.	.	.	.	.	.	.	.	.	.	.	.	.	.	.	.	.	.
4A	IWB36007	193.325	.	90K-PROJECTED	CAAGTAACGCAGGGAAAAAAAGGTGTATCGGCCATTTGCCGATAAATAGGTTAAACATCT[T/C]GTGCCGTCTATGATCTGTTTGTTTGCTCTTGGTTTCCA	.	.	.	.	.	.	.	.	.	.	.	.	.	.	.	.	.	.	.	.	.	.	.	.	.	.	.	.	.	.	.	.
4A	IWB5838	193.325	.	90K-PROJECTED	GGCAATGAGGGCTGGAAACCAAGAGCAAACAAACAGATCATAGTCGGCAC[A/G]AGATGTTTAACCTATTTATCGGCAAATGGTCGATACACCTTTTTTCCCTT	.	.	.	.	.	.	.	.	.	.	.	.	.	.	.	.	.	.	.	.	.	.	.	.	.	.	.	.	.	.	.	.
4A	IWB6078	193.325	.	90K-PROJECTED	GAAGTGAGGACATGCATCGAAATAGTGTTAAAATGTGTGGAGGATGACAG[A/C]ACGCGAAGGCCTACAATAGCCCAGATTATTAATGAACTAAGTAAGATTGG	.	.	.	.	.	.	.	.	.	.	.	.	.	.	.	.	.	.	.	.	.	.	.	.	.	.	.	.	.	.	.	.
4A	IWA1250	193.325	.	9K-ANCHOR	GAAGAACCCACAATAAACTTATTCAGATAACATTTCCTACCGCTCAAGTAAACACATTGC[A/C]TAAAGATAAAAAGGAGCATCAGAAACCACCATACGTCAAAACTTACCTTAATAACAAGAT	.	.	.	.	.	.	.	.	.	.	.	.	.	.	.	.	.	.	.	.	.	.	.	.	.	.	.	.	.	.	.	.
4A	IWB27358	193.325	.	90K-PROJECTED	CCTTCCTCCATGCATTCCATCTCCACGGTAGCTTTATCGGTTTCCACTTC[A/G]CAAAGAACTTCACCAGGTGAAACTTTGTCTCCTTCCTTCTTCACCCACCT	.	.	.	.	.	.	.	.	.	.	.	.	.	.	.	.	.	.	.	.	.	.	.	.	.	.	.	.	.	.	.	.
4A	IWB11370	193.325	.	90K-PROJECTED	ACGCTGTTGGAGCCCCGCTTCTCATAGACGACGCGCAGGCCTTGGGTGTC[A/G]GCAAGCCACACGGCCTTGAACTCGTTGTCGACGAAGGCGAGCTTGGCGCC	.	.	.	.	.	.	.	.	.	.	.	.	.	.	.	.	.	.	.	.	.	.	.	.	.	.	.	.	.	.	.	.
4A	IWB1512.1	193.325	.	90K-PROJECTED	AGGCCGTCAAGCGAAGTTTAGCATCGGGGCAAACAGCGCCACCATCATCC[T/C]CTGTCACGTTGGCGCCGGCCAATGTCATTTTGGAGAAAGAGCCGCGTCCT	.	.	.	.	.	.	.	.	.	.	.	.	.	.	.	.	.	.	.	.	.	.	.	.	.	.	.	.	.	.	.	.
4A	IWB22898	193.325	.	90K-PROJECTED	CTGGAACCTGTTCAAGCAGCACTGCAAGACCCCTGAAGTCAAGGAGATGG[A/G]AAAATGGGGGAAGGAAATGCGGGCAAGGAACATTGGCAACCACACCCTTG	.	.	.	.	.	.	.	.	.	.	.	.	.	.	.	.	.	.	.	.	.	.	.	.	.	.	.	.	.	.	.	.
4A	IWB71694	193.325	.	90K-PROJECTED	GGCGCCAAGCTCGCCTTCGTCGACAACGAGTTCAAGGCCGTGTGGCTTGC[T/C]GACACCCAAGGCCTGCGCGTCGTCTATGAGAAGCGGGGCTCCAACAGCGT	.	.	.	.	.	.	.	.	.	.	.	.	.	.	.	.	.	.	.	.	.	.	.	.	.	.	.	.	.	.	.	.
4A	IWB71701	193.325	.	90K-PROJECTED	TACGACATGGCCACCAAGGAGACCGTCCGGGTGACGCCCGAGGCCATCGA[T/C]GCCATGACCCCCGCGGCCATCAGCGAGACCAGGGTCGCCGTGGCCGCCAT	.	.	.	.	.	.	.	.	.	.	.	.	.	.	.	.	.	.	.	.	.	.	.	.	.	.	.	.	.	.	.	.
4A	IWB1157	193.325	.	90K-PROJECTED	CGCGTGTACAGCTGCTGCCACTGCCGCAACCACGTCTGCCTCCACGACGA[T/C]ATCATCTCCAAGGCCTTCCAGGGGAGGAATGGCCGCGCGTTCCTCTTCTC	.	.	.	.	.	.	.	.	.	.	.	.	.	.	.	.	.	.	.	.	.	.	.	.	.	.	.	.	.	.	.	.
4A	IWB21159	193.325	.	90K-PROJECTED	ATGAACCATGTGCACTTGCTTGGCACACATGTTACAAAATAATTAGAGGG[A/G]TATGTGAGGGTTTACATTACCTTCACAAAGGAGTTGAGTATCCTATTTAC	.	.	.	.	.	.	.	.	.	.	.	.	.	.	.	.	.	.	.	.	.	.	.	.	.	.	.	.	.	.	.	.
4A	IWB28508	193.325	.	90K-PROJECTED	AGAAGCTGAACGTGCGGAAGTGGAACGGAAAACTGAAGCTGAAGAAGAAC[A/G]TAAAACTGAAGCTGAAGAGGAACGTGAACTGAAGATGAAGGGCGCTGCCG	.	.	.	.	.	.	.	.	.	.	.	.	.	.	.	.	.	.	.	.	.	.	.	.	.	.	.	.	.	.	.	.
4A	IWB50393	193.325	.	90K-PROJECTED	ATGTATCCAAATGTTCCTTTAAGATCTCGGGATGCTGTGATATAGGTTTG[A/C]GCTGAATCAAAGAGTCTTGACAAGCCAAAATCACCAATTTTTGCCACCAT	.	.	.	.	.	.	.	.	.	.	.	.	.	.	.	.	.	.	.	.	.	.	.	.	.	.	.	.	.	.	.	.
4A	IWB55374.1	193.325	.	90K-PROJECTED	TGGGCAAACAAGCTGACTGCGTTGAAGACCTTTCTCACTTCAAGCATTGG[A/C]TGTTCCTCTTAGTCGCAGCAATTGCCATATTTTACGCATGGTATCAATAC	.	.	.	.	.	.	.	.	.	.	.	.	.	.	.	.	.	.	.	.	.	.	.	.	.	.	.	.	.	.	.	.
4A	IWB59345	193.325	.	90K-PROJECTED	GTGGGGGAAGGGAAAATGCGGGCAAGGAACATTGGTCACCACACCCTTGG[A/G]AGCCGTGGTTACCCAGGGAAGAAGCCGAAGTGGGACAAGCAGGACGCTGA	.	.	.	.	.	.	.	.	.	.	.	.	.	.	.	.	.	.	.	.	.	.	.	.	.	.	.	.	.	.	.	.
4A	IWB63824.1	193.325	.	90K-PROJECTED	CGCCTCGTTTAGTGCCCGGTACCATGGCCGATCGATGGAGCTTGTAGCGC[T/C]GCTTTGTCTGTGAGATAGTCCGGTTCGTCTTAGATTTCTAGTACCTTTGA	.	.	.	.	.	.	.	.	.	.	.	.	.	.	.	.	.	.	.	.	.	.	.	.	.	.	.	.	.	.	.	.
4A	IWB70769	193.325	.	90K-PROJECTED	GACAGATGTTCTGTGTTTGAGATCTTGCCTTGGTGGCTGGATGCCTTGGT[A/G]CAAGACATTCAAGGTAAGATTGATCTCCTCTACCCATGAGTTCACTTCTC	.	.	.	.	.	.	.	.	.	.	.	.	.	.	.	.	.	.	.	.	.	.	.	.	.	.	.	.	.	.	.	.
4A	IWB71145.1	193.325	.	90K-PROJECTED	AGAGGCTCACGCGTACATGGCACCTTGCAGCTATTCTGAATCTGATTTTC[A/G]CACTGCAATGCAACCAGTTTGATCGCTCCAGTCTTCAGTAAGCAGATCAC	.	.	.	.	.	.	.	.	.	.	.	.	.	.	.	.	.	.	.	.	.	.	.	.	.	.	.	.	.	.	.	.
4A	IWB9463.1	193.325	.	90K-PROJECTED	TTCTATATGAAGTTGAGGTTTTCCTTGGAGCCTTCCTGAAGATCATTGCA[A/G]GCTGAAGCCTTTCTTGTGACACTTTGATTTGTCTTGCTGGCTGTCCTCAT	.	.	.	.	.	.	.	.	.	.	.	.	.	.	.	.	.	.	.	.	.	.	.	.	.	.	.	.	.	.	.	.
4A	IWB20131	193.325	.	90K-PROJECTED	TTTGCAAAGACTACCATTCAATATTGAACTATATAGGAATTGCTCTTCAC[T/C]TGTCCTCCGAGATGTGCCAAACCTAAAGACATTACCTTGTTTTCCACTAT	.	.	.	.	.	.	.	.	.	.	.	.	.	.	.	.	.	.	.	.	.	.	.	.	.	.	.	.	.	.	.	.
4A	IWB70559	193.325	.	90K-PROJECTED	TGTGAAGGAAATTTAGACCCTCACAAATCCCGACAATTATTTTGTAACGT[T/C]TGTACCAATTAAGTTCACGTGATTCATCAGAGAGATGCTTCTTGAGGCTC	.	.	.	.	.	.	.	.	.	.	.	.	.	.	.	.	.	.	.	.	.	.	.	.	.	.	.	.	.	.	.	.
4A	IWB22343.1	193.325	.	90K-PROJECTED	GTTATGTGGATCTTCCAAATACACAAATACGGAAGGTTACTGCAAACCGC[T/C]TGCTGCAATCTAAGCAGACTATCCCTCACTACTATCTGACAGTTGATAGC	.	.	.	.	.	.	.	.	.	.	.	.	.	.	.	.	.	.	.	.	.	.	.	.	.	.	.	.	.	.	.	.
4A	IWB34246	193.325	.	90K-PROJECTED	GTGAGAAATCTAAGACAGTTCATGACTAATCATGCTCAGTTTTTGGACTC[A/G]ATGACTTTTGTTCGCACTGGCAAGGACAAAAATAGACAGAAGAGAGCATA	.	.	.	.	.	.	.	.	.	.	.	.	.	.	.	.	.	.	.	.	.	.	.	.	.	.	.	.	.	.	.	.
4A	IWB46888	193.325	.	90K-PROJECTED	TTCTACTCCACAGCTCCCAAATGGGTGAGGCAATCAAGTATCAAGGATCT[A/G]CCACAATGCGCCGATGACACGAAGGATTGGTGTGATCACTGGAAGCACTG	.	.	.	.	.	.	.	.	.	.	.	.	.	.	.	.	.	.	.	.	.	.	.	.	.	.	.	.	.	.	.	.
4A	IWB71319	193.325	.	90K-PROJECTED	GACTTGGAACATAAAAAGATTAACTTATTAGTGGGTGAACCATTTTATTG[T/C]GGCAGTGAAGGGATGCTTCCATGGCAAAACCTGCGTTTCTGGAATGCAAG	.	.	.	.	.	.	.	.	.	.	.	.	.	.	.	.	.	.	.	.	.	.	.	.	.	.	.	.	.	.	.	.
4A	IWB73201	193.325	.	90K-PROJECTED	TCACAGCAATTTCTTCTTCATTATATATTGCCCTGTAGACTTTTCCAAAG[T/C]CACCTTCACCAATTTTTAGCTCATCTGAAAAGTTCTTTGTAATTTCTTTT	.	.	.	.	.	.	.	.	.	.	.	.	.	.	.	.	.	.	.	.	.	.	.	.	.	.	.	.	.	.	.	.
4A	IWB26255	193.325	.	90K-PROJECTED	ATCCTCTTTAACCACTTTCTTTTTCCTTCTTCCAAGGACACTTCCAAGGT[T/C]ATGAACACGTGAGACATCAGCATGCATCAATATCATCAGCTGCTTCAGAA	.	.	.	.	.	.	.	.	.	.	.	.	.	.	.	.	.	.	.	.	.	.	.	.	.	.	.	.	.	.	.	.
4A	IWB2634	193.325	.	90K-PROJECTED	CAGTCGGTCCTCGCTACCCTTCCAGTGATGCAGCAGCCACCTCCTTTCCA[T/C]CATCAGAGAAGTAGTCTTGCCTTATTTTACGGGAAAGCTGATACAGGCCT	.	.	.	.	.	.	.	.	.	.	.	.	.	.	.	.	.	.	.	.	.	.	.	.	.	.	.	.	.	.	.	.
4A	IWB34365	193.325	.	90K-PROJECTED	GCCCCGGAACTCTGGGCCGCAGAGCGGCTCAATTTCCGTGTCTTCCATTCTTTCCCATGTCGAAATTTCTTTGTCAGTCACGCCCTTGAACAAAGCAGAG[T/C]GGTATGAAAATGCCGGGCAGGTCAATAATCTTTGTGCATCTTGTGCAAAAATGTGTACAGATTGAACGCATACACGCGGACTTGAGTAGAAGAAAGTTAT	.	.	.	.	.	.	.	.	.	.	.	.	.	.	.	.	.	.	.	.	.	.	.	.	.	.	.	.	.	.	.	.
4A	IWB66435	193.325	.	90K-PROJECTED	CCAATGATGCGCTCCTCGGAGAAATTGTCTGTGATGCTGTTCAAGAACCC[A/G]ACTGTAAACTCGTACCGAGGAGGAGGATAGGGGAAGGGATAGGGATAGGG	.	.	.	.	.	.	.	.	.	.	.	.	.	.	.	.	.	.	.	.	.	.	.	.	.	.	.	.	.	.	.	.
4A	IWB26822	193.325	.	90K-PROJECTED	GTTGGGGGTGGCGGGGAGGCGTAGAACGGGGACTCAACTGCCGGCGAGGA[T/C]GATGGCCCGTCCTGGCTTGCGGATTCGCTGTGCGCGTCGGCTGCTGTCTC	.	.	.	.	.	.	.	.	.	.	.	.	.	.	.	.	.	.	.	.	.	.	.	.	.	.	.	.	.	.	.	.
4A	IWB29720	193.325	.	90K-PROJECTED	GTCTGTACAGCAACATTAATGTTCACGTTGTGATACTGGCGAATAAAATC[A/G]TTCATCCAGGAACTGTTACAGGCAGGAACCTTACGAAGAGCCAATGCTGC	.	.	.	.	.	.	.	.	.	.	.	.	.	.	.	.	.	.	.	.	.	.	.	.	.	.	.	.	.	.	.	.
4A	IWB31040	193.325	.	90K-PROJECTED	AAGAACTCCTACAGCAGCATGGTCGTCGGGTCCTCGAGGTAGCCCTTGAA[T/C]GCCTTGAGCCATTCCGCACCCATGGCACCGTCGATGACCCGGTGGTCGCA	.	.	.	.	.	.	.	.	.	.	.	.	.	.	.	.	.	.	.	.	.	.	.	.	.	.	.	.	.	.	.	.
4A	IWB58396	193.325	.	90K-PROJECTED	GCAAGGGGAAGCTACAGCTCCAAACGGATGCCAATTGCTGCTACTGGGGT[A/C]AATAGCTTGTTCTCATGTGGACAGGTAGTTTCGGCCAGACATTTTTCAAG	.	.	.	.	.	.	.	.	.	.	.	.	.	.	.	.	.	.	.	.	.	.	.	.	.	.	.	.	.	.	.	.
4A	IWB62804	193.325	.	90K-PROJECTED	TGGATAAGGATATGGTGGCAAAAATTGGTGATTTTGGTTTGTCAAGACTC[T/C]TTGATACAACGCAAACCTATATGACAACATCTGGAGTTATTAAAGGAACA	.	.	.	.	.	.	.	.	.	.	.	.	.	.	.	.	.	.	.	.	.	.	.	.	.	.	.	.	.	.	.	.
4A	IWB33887	193.325	.	90K-PROJECTED	TCGCGAACCTCCAGCTTGAATGCAAGGTACTCAATAATGCTAGTACCAGA[A/C]AATRATACCATATCAGTTGTGCTGTTTTGATGCTTCAGAATTGCAT	.	.	.	.	.	.	.	.	.	.	.	.	.	.	.	.	.	.	.	.	.	.	.	.	.	.	.	.	.	.	.	.
4A	IWB57997.1	193.325	.	90K-PROJECTED	ACTTTAGGAGCCTGCGGTGATCTGCCCGGAGAGCAGCAAGGTCCTTGTCT[T/G]CCCTATTATGTATGGCAATGTGGTTATACGAAGAAATTAAGCAAAGTGTA	.	.	.	.	.	.	.	.	.	.	.	.	.	.	.	.	.	.	.	.	.	.	.	.	.	.	.	.	.	.	.	.
4A	IWB58533	193.325	.	90K-PROJECTED	AATTCAAAAACTTTGAAGGGTTCTGACAGCAATCGTATCTCATCTTCTAA[T/C]GGGTCACATTGCATTGCATGTTGCTGCAGCTTCACAGAAACAATATTTTC	.	.	.	.	.	.	.	.	.	.	.	.	.	.	.	.	.	.	.	.	.	.	.	.	.	.	.	.	.	.	.	.
4A	IWB68411	193.325	.	90K-PROJECTED	ATAATAGCATGAACACAGCCATCACCAGTTGTTTTAATCGTGATCTTGTT[T/C]TCACGCTGGCTCTCTGGTCGTTCCGAAAAGTCAAATTCAAAAACTTTGAA	.	.	.	.	.	.	.	.	.	.	.	.	.	.	.	.	.	.	.	.	.	.	.	.	.	.	.	.	.	.	.	.
4A	IWB6019.1	193.325	.	90K-PROJECTED	TACACCCCTCCGAAAGAATTTATTACAACTGTACGTGAAAACTGGCGAAC[A/G]AAGGTGGAGGCAACAGTGTCGCCCCATGCATCTGAACAAGTGAGGACATG	.	.	.	.	.	.	.	.	.	.	.	.	.	.	.	.	.	.	.	.	.	.	.	.	.	.	.	.	.	.	.	.
4A	IWB63095	193.325	.	90K-PROJECTED	AGGCTGCAAGCAACAATGCGGTCACATGTATTTGAAGAAGTGAGGACATG[T/C]ATCGAAATAGCATTAAAATGTGTGGAGGATGACCGAACTCGAAGGCCTAC	.	.	.	.	.	.	.	.	.	.	.	.	.	.	.	.	.	.	.	.	.	.	.	.	.	.	.	.	.	.	.	.
4A	IWB8301	193.325	.	90K-PROJECTED	TCTCACCTCTGTTAAATTATTCTCACTGTATCACTTGCCAGATTTATGTT[T/C]TCTCGAAGGATTGTCTTCCCTCCAACTTCACCACGTACATTTGATTGATG	.	.	.	.	.	.	.	.	.	.	.	.	.	.	.	.	.	.	.	.	.	.	.	.	.	.	.	.	.	.	.	.
4A	IWB22949	194.358	.	90K-PROJECTED	TTGTTTGGAGCTGCAAAAATAACACGAATGCAGAGGATAGTTTACATTTG[A/G]AGATTCTAGAAGGACTGATGCCACCGCCTCAACTTGAGGATCTTGTAATT	IWGSC_chr4AL_V2_ab_k71_contigs_longerthan_200_7067241	Bradi2g51807.1	LOC_Os11g35210.1	RP1-like protein	PTHR23155:SF129	PUTATIVE RUST RESISTANCE PROTEIN (OS01G0781200 PROTEIN)	PF00931	NB-ARC domain	KOG4658	Apoptotic ATPase	GO:0043531	ADP binding	GO:0006952	defense response	.	.	.	.	.	.	.	.	.	.	.	.	.	.	.	.	.	.
4A	IWB14910	194.617	.	90K-PROJECTED	TCATCATCATAGTCCTGCTGCAGGATACATATCCATCCTGCCAATAGTTA[A/C]ACTTGGAAGGCAGTAATCATCCCGCCAACAAATCGTCTAACTAATTCATC	IWGSC_chr4AL_V2_ab_k71_contigs_longerthan_200_7121598	Bradi1g52210.1	LOC_Os02g01590.1	Beta-fructofuranosidase 1	.	.	PF08244	Glycosyl hydrolases family 32 C terminal	KOG0228	Beta-fructofuranosidase (invertase)	GO:0004553	hydrolase activity, hydrolyzing O-glycosyl compounds	GO:0004564	beta-fructofuranosidase activity	GO:0004575	sucrose alpha-glucosidase activity	GO:0005975	carbohydrate metabolic process	.	.	.	.	.	.	.	.	.	.	.	.	.	.
4A	IWB71978	194.617	.	90K-PROJECTED	GATGAATTAGTTAGACGATTTGTTGGCGGGATGATTACTGCCTTCCAAGT[T/G]TAACTATTGGCAGGATGGATATGTATCCTGCAGCAGGACTATGATGATGA	IWGSC_chr4AL_V2_ab_k71_contigs_longerthan_200_7121598	Bradi1g52210.1	LOC_Os02g01590.1	Beta-fructofuranosidase 1	.	.	PF08244	Glycosyl hydrolases family 32 C terminal	KOG0228	Beta-fructofuranosidase (invertase)	GO:0004553	hydrolase activity, hydrolyzing O-glycosyl compounds	GO:0004564	beta-fructofuranosidase activity	GO:0004575	sucrose alpha-glucosidase activity	GO:0005975	carbohydrate metabolic process	.	.	.	.	.	.	.	.	.	.	.	.	.	.
4A	IWB1405	194.617	.	90K-PROJECTED	ACCGATGGCATGGCTGGTCTGTTGTATGATGGCCCTCCGAAGGAGTTTCC[A/G]CCACCACCCTTGTTGAATGTGTCGACGTATCTTGATCTAACACCCGCCCT	.	.	.	.	.	.	.	.	.	.	.	.	.	.	.	.	.	.	.	.	.	.	.	.	.	.	.	.	.	.	.	.
4A	IWB1407	194.617	.	90K-PROJECTED	TAACCTCCGCCGCTGGGGGGCCCAGTCGAGTTGTTGTGATCTGGAACGCC[A/G]TTCTGGAACGAGGCTTTTGTTGGAGGTGGGGCAAGAGGAGGCTCCGCTGC	.	.	.	.	.	.	.	.	.	.	.	.	.	.	.	.	.	.	.	.	.	.	.	.	.	.	.	.	.	.	.	.
4A	IWB28716	194.617	.	90K-PROJECTED	CCTTGCTCGATCCTTGCTCCGCACTGCAACTGTGCTTCCTGCCTCCTCGC[A/G]TCCCCTGCCTACCGGGGTTAATCACCTTAACTGCTAATTCATTATCCCTT	.	.	.	.	.	.	.	.	.	.	.	.	.	.	.	.	.	.	.	.	.	.	.	.	.	.	.	.	.	.	.	.
4A	IWB31039	194.617	.	90K-PROJECTED	TACAGCAGAGAAAAAGAACTCCTACAGCAGCATGGTCGTCGGGTCCTCGA[T/G]GTAGCCCTTGAATGCCTTGAGCCATTCCGCACCCATGGCACCGTCGATGA	.	.	.	.	.	.	.	.	.	.	.	.	.	.	.	.	.	.	.	.	.	.	.	.	.	.	.	.	.	.	.	.
4A	IWB36673	194.875	.	90K-PROJECTED	CCCAAACATGCTTGGCACCGATAGGATTGTTATCAACCGAGTGTCTGAGG[T/C]GGGTCTACCTCTTAGTCCCAAGAAGGCCGAACAAGGTTACAGTAATGGCC	IWGSC_chr4AL_V2_ab_k71_contigs_longerthan_200_4532239	Bradi1g78151.1	.	Probable indole-3-pyruvate monooxygenase YUCCA10	PTHR21726	PHOSPHATIDYLINOSITOL N-ACETYLGLUCOSAMINYLTRANSFERASE SUBUNIT P DOWN SYNDROME CRITICAL REGION PROTEIN 5 -RELATED	.	.	.	.	.	.	.	.	.	.	.	.	.	.	.	.	.	.	.	.	.	.	.	.	.	.
4A	IWB73203	194.875	.	90K-PROJECTED	CCTTCACCAATTTTTAGCTCATCTGAAAAGTTCTTTGTAATTTCTTTTAA[T/C]AATGTATACGAAATGGCCTCTGGCATTGCACTTACAACATGATGTAAATT	IWGSC_chr4AL_V2_ab_k71_contigs_longerthan_200_7115753	Bradi2g38510.2	LOC_Os11g10640.1	Cysteine-rich receptor-like protein kinase 26	PTHR24420	LEUCINE-RICH REPEAT RECEPTOR-LIKE PROTEIN KINASE	PF00069	Protein kinase domain	KOG1187	Serine/threonine protein kinase	GO:0004672	protein kinase activity	GO:0004674	protein serine/threonine kinase activity	GO:0004713	protein tyrosine kinase activity	GO:0005524	ATP binding	GO:0006468	protein phosphorylation	GO:0005515	protein binding	.	.	.	.	.	.	.	.	.	.
4A	IWB22948	194.875	.	90K-PROJECTED	TGTCACTGGCAAGGATCATGCCTTAGAATCGAAGCTGCATCAGAAAAGTC[A/G]TCTTGGCAGATTGCGACTTGTTTGGAGCTGCAAAAATAACACGAATGCAG	IWGSC_chr4AL_V2_ab_k71_contigs_longerthan_200_7067241	Bradi2g51807.1	LOC_Os11g35210.1	RP1-like protein	PTHR23155:SF129	PUTATIVE RUST RESISTANCE PROTEIN (OS01G0781200 PROTEIN)	PF00931	NB-ARC domain	KOG4658	Apoptotic ATPase	GO:0043531	ADP binding	GO:0006952	defense response	.	.	.	.	.	.	.	.	.	.	.	.	.	.	.	.	.	.
4A	IWB59368	194.875	.	90K-PROJECTED	ATTTCAGAAGCGAAGCCTCCAAATCCTTCGGAGCCGGTTTCAGGGATGCC[A/G]CCGATGCCACCTAGCCAGAATCAGTTCTCAGCACGCGGGAGGGCGGGTGT	IWGSC_chr4AL_V2_ab_k71_contigs_longerthan_200_7106506	Bradi1g52140.1	LOC_Os06g01650.1	protein transport protein sec16a homolog	PTHR13402	RGPR-RELATED	.	.	.	.	.	.	.	.	.	.	.	.	.	.	.	.	.	.	.	.	.	.	.	.	.	.
4A	IWB71693	194.875	.	90K-PROJECTED	TAATCTTTCTGCCCCTAACAAGAGCTTCGACAAGATGCACTCCCCTCACA[A/C]AGATGTGGGGCTGTTCCGGGTGTCGGGTGTGTTCCCAACCATTTCCAAGG	IWGSC_chr4AL_V2_ab_k71_contigs_longerthan_200_7170232	Bradi3g35670.1	LOC_Os03g28980.1	WD40-like beta propeller repeat family protein	PTHR11731	PROTEASE FAMILY S9B,C DIPEPTIDYL-PEPTIDASE IV-RELATED	PF07676	WD40-like Beta Propeller Repeat	.	.	GO:0005515	protein binding	.	.	.	.	.	.	.	.	.	.	.	.	.	.	.	.	.	.	.	.
4A	IWB71698	194.875	.	90K-PROJECTED	GACATCACCAAGAACAAGGACATCCAGGAGTTCCACCGCATCACGCACAG[T/C]CGCTACGAGTACTCCACTCCGACGTGGACCAAGTTCGCCACCGACGACCC	IWGSC_chr4AL_V2_ab_k71_contigs_longerthan_200_7170232	Bradi3g35670.1	LOC_Os03g28980.1	WD40-like beta propeller repeat family protein	PTHR11731	PROTEASE FAMILY S9B,C DIPEPTIDYL-PEPTIDASE IV-RELATED	PF07676	WD40-like Beta Propeller Repeat	.	.	GO:0005515	protein binding	.	.	.	.	.	.	.	.	.	.	.	.	.	.	.	.	.	.	.	.
4A	IWB71697	194.875	.	90K-PROJECTED	CACTCCGTTAGGCCCTACGGCGACATCCTTTCGGTCGACCTCCGCGACAC[T/C]GATGACATCACCAAGAACAAGGACATCCAGGAGTTCCACCGCATCACGCA	IWGSC_chr4AL_V2_ab_k71_contigs_longerthan_200_7170232	Bradi3g35670.1	LOC_Os03g28980.1	WD40-like beta propeller repeat family protein	PTHR11731	PROTEASE FAMILY S9B,C DIPEPTIDYL-PEPTIDASE IV-RELATED	PF07676	WD40-like Beta Propeller Repeat	.	.	GO:0005515	protein binding	.	.	.	.	.	.	.	.	.	.	.	.	.	.	.	.	.	.	.	.
4A	IWB73556	194.875	.	90K-PROJECTED	AATGCTGTCAGGGTCATCAACACTGGCAAGAGCAAGCAGTAGGCACTAGC[A/G]CCTAGTTTAGTGGCTGGTACCATGGTCGATCGATGGAGCTTGTAGCGCCG	IWGSC_chr4AL_V2_ab_k71_contigs_longerthan_200_7170232	Bradi3g35670.1	LOC_Os03g28980.1	WD40-like beta propeller repeat family protein	PTHR11731	PROTEASE FAMILY S9B,C DIPEPTIDYL-PEPTIDASE IV-RELATED	PF07676	WD40-like Beta Propeller Repeat	.	.	GO:0005515	protein binding	.	.	.	.	.	.	.	.	.	.	.	.	.	.	.	.	.	.	.	.
4A	IWB24532	194.875	.	90K-PROJECTED	AGCGCTGTTACTGCAGTGTCTGGGCCATCCATACCCTCACGCGATGGATC[A/G]GGCCCAAAGGGTGAACGGAGTTTTCCATAGTGTTGATATGATATTTTCAG	.	.	.	.	.	.	.	.	.	.	.	.	.	.	.	.	.	.	.	.	.	.	.	.	.	.	.	.	.	.	.	.
4A	IWB1389	194.875	.	90K-PROJECTED	CCCTGATTCTCGAGAAGCAAGTCAGGGAACTGGAAATAGAAAGAAGTTCC[A/C]TGGTTATTGAAGACGAGGAGAGCGTGAAGGACTACTATGATCTCTTACAG	.	.	.	.	.	.	.	.	.	.	.	.	.	.	.	.	.	.	.	.	.	.	.	.	.	.	.	.	.	.	.	.
4A	IWB22926	194.875	.	90K-PROJECTED	TATGTGATGGCTCCCAAAAACTCGCGGTTCGTGTTCCTCTCGGCAACTGT[A/G]CCTAATGCCAAGGAGTTTGCTGATTGGGTTGCCAAGGTACATAAGCAACC	.	.	.	.	.	.	.	.	.	.	.	.	.	.	.	.	.	.	.	.	.	.	.	.	.	.	.	.	.	.	.	.
4A	IWB47880	194.875	.	90K-PROJECTED	GGGGTGTCTGCTACATTGGACAGAATCTGATGGATCGGGGGTCAGAGATT[A/G]CGGGGCAGCTGAAAAAGCATGCCCCGGAAATCTTGGGCAGCATCTGCAAT	.	.	.	.	.	.	.	.	.	.	.	.	.	.	.	.	.	.	.	.	.	.	.	.	.	.	.	.	.	.	.	.
4A	IWB57392	194.875	.	90K-PROJECTED	AGCGGCAACGGCTCCTTCTCGAAGTCACGGGCAGCATCATGGAGCGGGAC[A/G]TACTCGGAGCAGATGAGCAGCACCGCCGCCTCGAGATCGCCGGACGGGCA	.	.	.	.	.	.	.	.	.	.	.	.	.	.	.	.	.	.	.	.	.	.	.	.	.	.	.	.	.	.	.	.
4A	IWB58574	194.875	.	90K-PROJECTED	TTCACAGTATCCGCATAAAACTGATCACCAAGTTGTAAAGCAAGGATCAG[T/C]GCAGGTCCCCAAAGCTGACCTTCCTGCGCATACTGAAGCGCATCTTTCCT	.	.	.	.	.	.	.	.	.	.	.	.	.	.	.	.	.	.	.	.	.	.	.	.	.	.	.	.	.	.	.	.
4A	IWB6308	194.875	.	90K-PROJECTED	TCATTCAAATCCTTCCTGGCCATGTACTGCTCGTACAGAGGCGCAGCCGC[A/G]CGTTTCCTTTCCTCCTCAGCACGTTTGAACTCCTCACGTCGAATCCGGTC	.	.	.	.	.	.	.	.	.	.	.	.	.	.	.	.	.	.	.	.	.	.	.	.	.	.	.	.	.	.	.	.
4A	IWB9269	194.875	.	90K-PROJECTED	ATGGTTTGCAGCCTTCTTGTGAGACCTGGAGTGAAGCATTATAACCTTTC[A/G]AGGATCTAGATCTTCCATCAGTTCCCTGAGACAGGTTCCTCTCAAATGCA	.	.	.	.	.	.	.	.	.	.	.	.	.	.	.	.	.	.	.	.	.	.	.	.	.	.	.	.	.	.	.	.
4A	IWB60880	194.875	.	90K-PROJECTED	GGTGATCCAGAAAAGCTTCTTCGACATTCATTCTACCAATTTCAAGCAGA[T/C]AGAGCTCTCCCTGATCTCGAGAAGCAAGTCAGGGAACTGGAAATAGAAAG	.	.	.	.	.	.	.	.	.	.	.	.	.	.	.	.	.	.	.	.	.	.	.	.	.	.	.	.	.	.	.	.
4A	IWB47103	194.875	.	90K-PROJECTED	GTTGATGCTGGTTATGCAAACACACCCCAATTTCTTGCTCCATACCGTGG[T/C]ACTAGGTATCATCTAAAAGAACAAGGAGAAGTACGTCAAAGGCCACAAAA	.	.	.	.	.	.	.	.	.	.	.	.	.	.	.	.	.	.	.	.	.	.	.	.	.	.	.	.	.	.	.	.
4A	IWB54282	194.875	.	90K-PROJECTED	TTCACTCCTCCCGGGTGCTCCCCTCCCTGCGCGACCTCGCCGTCGCCAAG[A/G]CCAAGCTCAAGGAGCTCAGGTCCCTCTTCTACAACCTCTCCTACAGGCGT	.	.	.	.	.	.	.	.	.	.	.	.	.	.	.	.	.	.	.	.	.	.	.	.	.	.	.	.	.	.	.	.
4A	IWB60881	194.875	.	90K-PROJECTED	GAAAGTGAACATTGAAACCATTTTTGGAGTGCCATGGATTTGCTTTCAGA[T/C]GATGACAAAAAGCTTCCCCAGGTTTCAAATATGCTTCCCTTATTGAAACG	.	.	.	.	.	.	.	.	.	.	.	.	.	.	.	.	.	.	.	.	.	.	.	.	.	.	.	.	.	.	.	.
4A	IWB68322	194.875	.	90K-PROJECTED	AAGCACATGCCCAGGACGTTGCATCCAGAAGTTCATCTGAATATTATCTT[A/G]AAAGGTTAGGATGCGAGAAAATAACACCTTGGGTAGGCATTTGTAATTCA	.	.	.	.	.	.	.	.	.	.	.	.	.	.	.	.	.	.	.	.	.	.	.	.	.	.	.	.	.	.	.	.
4A	IWA2202	196.8	.	9K-ANCHOR	TGAAATCTTTAAGCTTTGTTAATTGCACTGCATTACAAAGCCTACCATCCAATACTGAACTATTTAGGAATTGCTCTTCACTTGTCCTGTGCAATGTGCT[A/G]AACCTTAAGACATTACCTTGTCTTCCACTAGGCCTTCAAAAGTTACAAATAAGAAAAATTGCCCACTGCTTATATTTATTTCCAATGATGAGGTGGAACA	IWGSC_chr4AL_V2_ab_k71_contigs_longerthan_200_7067241	Bradi2g51807.1	LOC_Os11g35210.1	RP1-like protein	PTHR23155:SF129	PUTATIVE RUST RESISTANCE PROTEIN (OS01G0781200 PROTEIN)	PF00931	NB-ARC domain	KOG4658	Apoptotic ATPase	GO:0043531	ADP binding	GO:0006952	defense response	.	.	.	.	.	.	.	.	.	.	.	.	.	.	.	.	.	.
4A	IWB63157	196.942	.	90K-PROJECTED	GTTCGTGCAACAGTCTCTGAGCTTCAGAACGCCATTAGAGTGTTCAGTCT[A/G]TTGTCTGTTGCATCAACGTACCATTCCCATGGTTTTGATGAGAGGAAAAT	.	.	.	.	.	.	.	.	.	.	.	.	.	.	.	.	.	.	.	.	.	.	.	.	.	.	.	.	.	.	.	.
4A	IWB9476.1	197.2	.	90K-PROJECTED	CCAACTGGTGAATTATTTGCAATGAAAAAGATCCATATGACGGAAGATGA[T/C]GTGCAATTTAACCAAGAAATACAAGCCTTGATGCATGTTCGACATCGCAA	IWGSC_chr4AL_V2_ab_k71_contigs_longerthan_200_7170088	Bradi1g17135.1	LOC_Os02g34790.1	LRR receptor-like serine threonine-protein kinase	PTHR24420	LEUCINE-RICH REPEAT RECEPTOR-LIKE PROTEIN KINASE	PF00560	Leucine Rich Repeat	KOG1187	Serine/threonine protein kinase	GO:0004672	protein kinase activity	GO:0004713	protein tyrosine kinase activity	GO:0005515	protein binding	GO:0005524	ATP binding	GO:0006468	protein phosphorylation	.	.	.	.	.	.	.	.	.	.	.	.
4A	IWA2165	197.2	.	9K-ANCHOR	CTTTAACTCACCAACAGATTCTGGCAACTTACTACTGCTGTAAGATGACAAATATAGCACGCGCAACTTCTTCAAATACTGTAGTACCTGATTAAAAATG[T/C]CACTTACATCATCCATTAGGGGGTCTATGCAGATAATGGTGCGTAAATGATGTAGCTTGCAGATACTATCCTTGTGTATCTTCATACTATCAACACAAAC	IWGSC_chr4AL_V2_ab_k71_contigs_longerthan_200_7067241	Bradi2g51807.1	LOC_Os11g35210.1	RP1-like protein	PTHR23155:SF129	PUTATIVE RUST RESISTANCE PROTEIN (OS01G0781200 PROTEIN)	PF00931	NB-ARC domain	KOG4658	Apoptotic ATPase	GO:0043531	ADP binding	GO:0006952	defense response	.	.	.	.	.	.	.	.	.	.	.	.	.	.	.	.	.	.
4A	IWA2166	197.2	.	9K-ANCHOR	TGTGATTTCCCTTGTTTGCTGCTTCAATCACCAGCTCTAGCTGTGGCATGATAGTGGTCTCTAGATCATGGAGCTCACGCATCATATCCACTCCAAGGTA[T/C]GTTGAAGCATTAGCAAGCAGCTTCTTCAAGGCTGGAGATGCGGCCACTTTTAAGCTAACACTTACGGCAGCGCTAGCTAATGCAACTTCCATTGAGTTGT	IWGSC_chr4AL_V2_ab_k71_contigs_longerthan_200_7142616	Bradi2g51807.1	LOC_Os01g57310.2	RP1-like protein	PTHR23155:SF129	PUTATIVE RUST RESISTANCE PROTEIN (OS01G0781200 PROTEIN)	PF00931	NB-ARC domain	KOG4658	Apoptotic ATPase	GO:0043531	ADP binding	GO:0006952	defense response	.	.	.	.	.	.	.	.	.	.	.	.	.	.	.	.	.	.
4A	IWB23632	197.2	.	90K-PROJECTED	ACATCAGTATCCCCCTCAGTCAGCATCTCAGTTAGGTTGCTCAACGGCTC[A/G]TCGATGCCAACCAGTTCTTTCCGATCTTTATACAGAGACATCAGGCGAGG	IWGSC_chr4AL_V2_ab_k71_contigs_longerthan_200_7114174	Bradi2g03588.1	LOC_Os05g15040.1	Disease resistance protein rpp13	PTHR23155	LEUCINE-RICH REPEAT-CONTAINING PROTEIN	PF00931	NB-ARC domain	KOG4658	Apoptotic ATPase	GO:0043531	ADP binding	GO:0006952	defense response	.	.	.	.	.	.	.	.	.	.	.	.	.	.	.	.	.	.
4A	IWB23633	197.2	.	90K-PROJECTED	GCTAGGACACGTAAAACTTGAAAGCATGAAAGCGATGGCAGCTTAACATC[A/G]CTACTCAAGACATTAAATGACCTTACTTGTGGCATACATGTGTTAGCCAG	IWGSC_chr4AL_V2_ab_k71_contigs_longerthan_200_7114174	Bradi2g03588.1	LOC_Os05g15040.1	Disease resistance protein rpp13	PTHR23155	LEUCINE-RICH REPEAT-CONTAINING PROTEIN	PF00931	NB-ARC domain	KOG4658	Apoptotic ATPase	GO:0043531	ADP binding	GO:0006952	defense response	.	.	.	.	.	.	.	.	.	.	.	.	.	.	.	.	.	.
4A	IWA6518	197.2	.	9K-ANCHOR	AAGTAATCCTCAATGTCTGCCTTCAAAATACGCCCATCTGGACCAGTACCTTTTAAGCTTGAAAGCGGTACATTGTTGTCTTCTGCCAACTTTCTGGCAA[T/C]GGGACTGGAGAATAAGCGATCCCCTGACTGAGAAGATTCTTCAGTCTTTGTAGCTGTTGGCTCGGGGGCCTTGGAAACCTCTTTCTTCTCTTCTTTTGGT	.	.	.	.	.	.	.	.	.	.	.	.	.	.	.	.	.	.	.	.	.	.	.	.	.	.	.	.	.	.	.	.
4A	IWA5858	197.2	.	9K-ANCHOR	GGAACACATGGATACATGCCACCAGAATACATCAACGAACATCTGATCAGTCAGAAGTTTGATGTATTTAGTCTCGGGGTCATAATCATAAAAATGATGG[A/C]GGGAAAGGAGGGCTTCTCCAACTATGCACGCACCCATCAGGAAGAATTTATCGAGCATGTATGTAAAAAATGGCAAGTGAGGCTGCAAGCAACAATGCGG	.	.	.	.	.	.	.	.	.	.	.	.	.	.	.	.	.	.	.	.	.	.	.	.	.	.	.	.	.	.	.	.
4A	IWA6878	197.2	.	9K-ANCHOR	CCTCACARAATTCCTTGGCTTTCGCCAGGGTAGCCTTGAGTTCATTCAGCTGGTGAATTAGCTTTCTGTTCTCAGAGCTCAAATTGGACAGCCTGCTCGA[T/C]GCAGCACGCACAGGCTTCATAAAAGTGCTGCTGATGGAGGAAGCATTGGCCGATAAGGAATCCTTGCCCTTTGCTTGGAGCTTGAGAAGGTTGTATTCAT	.	.	.	.	.	.	.	.	.	.	.	.	.	.	.	.	.	.	.	.	.	.	.	.	.	.	.	.	.	.	.	.
4A	IWA5558	197.2	.	9K-ANCHOR	CATCTCCTCACTTCTTCAGATACATGGGGCGACATTGTTGCCTGCACCTGACCTACTGGTGAGCTTTTAGCAATACCAATGTTACTTAATTCCTTCACAA[T/C]CTGGGCCATCGTAGGCCTTCGAGTTCGGTCATCCTCCACACATTTTAATGCTATTTCGATGCATGTCCTCACTTCTTCAAATACATGTGACCGCATTGTT	.	.	.	.	.	.	.	.	.	.	.	.	.	.	.	.	.	.	.	.	.	.	.	.	.	.	.	.	.	.	.	.
4A	IWA4946	197.2	.	9K-ANCHOR	GACACCCCAGAAGCAGGAGAACTAGAGGGCGGGTCCAGCAAGTCAGCCAGACCTCATGCCGCCTCCAAGCGATATATGCTGGCAATGACTGGGTCCGGTA[T/C]TAGACAGTGGGCCACAACTGTGCAAGTGTGTGCATGTTTGGTATGTAAACTATATATCGCTTCCCTGTTCTATAGAGGCATCCGGGTGGATCATTTGAAT	.	.	.	.	.	.	.	.	.	.	.	.	.	.	.	.	.	.	.	.	.	.	.	.	.	.	.	.	.	.	.	.
4A	IWA1836	197.2	.	9K-ANCHOR	GTACGAAATCGGGTCCTTCATGTCAGCCACGCTAAGCTGCGACCACCGGGTCATCGACGGTGCCATGGGTGCGGAATGGCTCAAGGCATTCAAGGGCTAC[A/C]TCGAGGACCCGACGACCATGCTGCTGTAGGATTTCTTTTTCTCTGCTGTAAATGATGATGATGAGAGCAGTTTTTCTGTGTAGGCTCTCACAAATAAACA	.	.	.	.	.	.	.	.	.	.	.	.	.	.	.	.	.	.	.	.	.	.	.	.	.	.	.	.	.	.	.	.
4A	IWA1835	197.2	.	9K-ANCHOR	TGAACCCGATGCAGGATGCATCTGGTGGGAAGAAGATATCTATTAATGATCTTGTTATTAAGGCTGCAGCATTGGCTCTTCGTAAGGTTCCTGCCTGTAA[T/C]AGTTCCTGGATGAACGATTTTATTCGCCAGTATCACAACGTGAACATTAATGTTGCTGTACAGACTGAGCATGGTTTGTTCGTTCCAGTAGTTAGGGACG	.	.	.	.	.	.	.	.	.	.	.	.	.	.	.	.	.	.	.	.	.	.	.	.	.	.	.	.	.	.	.	.
4A	IWB34249	197.2	.	90K-PROJECTED	CCTTCTTCGAACCCTTGGCTGCAGAAGCTTCATCAAGCATAAGCATAACA[T/G]TATCAGTTGACTGAACCCTTCTACTTGCTGGATACATTTTTATGCAGATT	.	.	.	.	.	.	.	.	.	.	.	.	.	.	.	.	.	.	.	.	.	.	.	.	.	.	.	.	.	.	.	.
4A	IWB12772	198.325	.	90K-PROJECTED	ATCTCTGAATGTATCCACCTATCCACGTTGGACTGTGGATGTGAAGCAGT[A/G]ATAATTTATCACAAGGAAAGAGGCGATTGGTTGTTGTTGACTTGGCAAGG	IWGSC_chr4AL_V2_ab_k71_contigs_longerthan_200_7098596	Bradi1g52320.1	LOC_Os06g01390.1	Peroxisomal acyl-coenzyme A oxidase 1-like	PTHR10909:SF11	ACYL-COA OXIDASE	PF01756	Acyl-CoA oxidase	KOG0136	Acyl-CoA oxidase	GO:0016627	oxidoreductase activity, acting on the CH-CH group of donors	GO:0003995	acyl-CoA dehydrogenase activity	GO:0003997	acyl-CoA oxidase activity	GO:0050660	flavin adenine dinucleotide binding	GO:0055114	oxidation-reduction process	GO:0005777	peroxisome	GO:0006631	fatty acid metabolic process	.	.	.	.	.	.	.	.
4A	IWB57947	198.325	.	90K-PROJECTED	TGGGCAATGTTAGCTTTAATTTATGCTGGGCAGGTTGAGCGAGATCCCAC[A/G]CCACTATATCATGCTGCAAAAGAATTGATCAATATGCAACTAGACACAGG	.	.	.	.	.	.	.	.	.	.	.	.	.	.	.	.	.	.	.	.	.	.	.	.	.	.	.	.	.	.	.	.
4A	IWB6095	198.325	.	90K-PROJECTED	AAGCCTGTAGGTACTGGCATCCCACAAACATACAGTCCCGTCATGTAACA[T/C]TGTAACCAGTATTGGAAGCTTTGGGTGGCAAGCAACCCAAGTCGTTTTGT	.	.	.	.	.	.	.	.	.	.	.	.	.	.	.	.	.	.	.	.	.	.	.	.	.	.	.	.	.	.	.	.
4A	IWB63506	198.325	.	90K-PROJECTED	TTACCTGTAGATAGTGGCATCCCNCAAACATACAGTCCCGTCATCTAACA[T/C]TGTAACCAGTATTGGAAGCTTTGGGTGGCAAGCAACCCAGGTCGTTTTGT	.	.	.	.	.	.	.	.	.	.	.	.	.	.	.	.	.	.	.	.	.	.	.	.	.	.	.	.	.	.	.	.
4A	IWA3422	198.7	QTL-tagging SNP	9K-ANCHOR	TCAGGGAAAAACAAAAGGCTCAGAAGCCACACGGGTCAACGTCGAGCTCGGCGTCCCCCGCGCTAAAASAGAGYGGCTACCTGCTGGCGGTCCTGGTGTC[A/G]CTGGTCGTGTTTTCGGTCATCGGACACTGAACTGAAGTGATTGCCAGCTAGTGGCACTAGATCTGCTGCTATCTGTGAGTTGTTAGGAAATTGGAAATGT	IWGSC_chr4AL_V2_ab_k71_contigs_longerthan_200_7092100	.	.	Retroelement pol poly	.	.	.	.	.	.	.	.	.	.	.	.	.	.	.	.	.	.	.	.	.	.	.	.	.	.	.	.
4A	IWB72931	198.7	.	90K-PROJECTED	TCAGGCAGCAGGTCATCGATCTGCCGGAGATCAAAGTCAAATGGGTAGTC[A/G]TTCCCCTGAGGATCATCGTCAAAGTCTTTGAGTTTAGCAGAGGTGTCGTC	IWGSC_chr4AL_V2_ab_k71_contigs_longerthan_200_7034589	Bradi1g52280.1	LOC_Os02g48790.1	Protein MEI2-like 2 isoform X1	PTHR24011	FAMILY NOT NAMED	PF04059	RNA recognition motif 2	KOG4660	Protein Mei2, essential for commitment to meiosis, and related proteins	GO:0000166	nucleotide binding	GO:0003676	nucleic acid binding	.	.	.	.	.	.	.	.	.	.	.	.	.	.	.	.	.	.
4A	IWB53393	198.7	.	90K-PROJECTED	CCATTGATGGTAACAGGTGGCATGTTCCTCAGCTTGTACACTTGGGTCAC[A/G]TTGATTTCGCCGTAGTGAAATGATCCTTGAGGATTCGGGCGAGCAGCACC	IWGSC_chr4AL_V2_ab_k71_contigs_longerthan_200_7092100	.	.	Retroelement pol poly	.	.	.	.	.	.	.	.	.	.	.	.	.	.	.	.	.	.	.	.	.	.	.	.	.	.	.	.
4A	IWB1884	198.7	.	90K-PROJECTED	TGCTCCCACTGCCAGGCATGACTACAGTACACATATTCTTGGAAGCACTA[A/G]AACAACATAGGCAAAATGAAAGAATCGAACTAGGGAGGTTATGTGTGGAA	IWGSC_chr4AL_V2_ab_k71_contigs_longerthan_200_7154991	.	.	retrotransposon expressed	.	.	.	.	.	.	.	.	.	.	.	.	.	.	.	.	.	.	.	.	.	.	.	.	.	.	.	.
4A	IWB10047	198.7	.	90K-PROJECTED	TTCTCTGGCCGGAGCAGTCACACGCGCCTTGCATGTTTCTGCCGCCTGCC[A/G]TCGACGGAGGAGAAGGCGGGGAGGACTAGAAGATCAAGATCCAGACGCGA	IWGSC_chr4AL_V2_ab_k71_contigs_longerthan_200_7174933	.	.	retrotransposon ty1-copia subclass	.	.	.	.	.	.	.	.	.	.	.	.	.	.	.	.	.	.	.	.	.	.	.	.	.	.	.	.
4A	IWB71544	198.7	.	90K-PROJECTED	TGAGGTAATAATAGCACTGCTGTTGCCAGGGCCACAAGAGGGCACCCTGG[A/C]TAAATTTTGATTCCGGTGAGGAGGGAATGCATGGCAGGTTTCATCTGCTT	IWGSC_chr4AL_V2_ab_k71_contigs_longerthan_200_2905130	Bradi2g05218.1	LOC_Os07g44030.1	TSL-kinase interacting protein 1	.	.	.	.	.	.	.	.	.	.	.	.	.	.	.	.	.	.	.	.	.	.	.	.	.	.	.	.
4A	IWB19596	198.7	.	90K-PROJECTED	AGAGCTTTCAAGACGGACGGAACGCCCCGTTTCCTTGGAGTAATGCCAAA[T/C]CTTGAATATCTCGAGTTCGTCGTCTCAGTTATGGACCTCAACACTAAACC	IWGSC_chr4AL_V2_ab_k71_contigs_longerthan_200_7114174	Bradi2g03588.1	LOC_Os05g15040.1	Disease resistance protein rpp13	PTHR23155	LEUCINE-RICH REPEAT-CONTAINING PROTEIN	PF00931	NB-ARC domain	KOG4658	Apoptotic ATPase	GO:0043531	ADP binding	GO:0006952	defense response	.	.	.	.	.	.	.	.	.	.	.	.	.	.	.	.	.	.
4A	IWB29736	198.7	.	90K-PROJECTED	GCCGAGGGTTTTATTCATGAGGAAGCAGGGGTAGGATTATATGAGATTGG[T/C]GAAAGATATTTCAACGAGCTGATAAATAAAAGCATGATACAACCGGTAGA	IWGSC_chr4AL_V2_ab_k71_contigs_longerthan_200_7114174	Bradi2g03588.1	LOC_Os05g15040.1	Disease resistance protein rpp13	PTHR23155	LEUCINE-RICH REPEAT-CONTAINING PROTEIN	PF00931	NB-ARC domain	KOG4658	Apoptotic ATPase	GO:0043531	ADP binding	GO:0006952	defense response	.	.	.	.	.	.	.	.	.	.	.	.	.	.	.	.	.	.
4A	IWB61837	198.7	.	90K-PROJECTED	GATCATCACTCTCCATATGTGTACCCAGGTTGGCGCATAGTTTTGCCCAT[A/G]TCATGGGTGTTGGATTACCTGCGCTTTTCAAGAACCTGGCGGTGGTAACA	IWGSC_chr4AL_V2_ab_k71_contigs_longerthan_200_7095755	Bradi1g51954.1	LOC_Os10g22510.1	Disease resistance protein RPP13	PTHR23155	LEUCINE-RICH REPEAT-CONTAINING PROTEIN	PF00931	NB-ARC domain	.	.	GO:0043531	ADP binding	GO:0006952	defense response	.	.	.	.	.	.	.	.	.	.	.	.	.	.	.	.	.	.
4A	IWB61748	198.7	.	90K-PROJECTED	CAGTCCCTTGGACATCTTAAGGAGATTGTTCTCCATCGTGAAGTGGGAGA[T/C]GAAACAAAAAATGAGTGGGAAGAAGCAGCAAAGAACCTCCCAAGTCCACG	IWGSC_chr4AL_V2_ab_k71_contigs_longerthan_200_7163597	Bradi1g51954.1	LOC_Os10g22510.1	Disease resistance protein rpp13	PTHR23155	LEUCINE-RICH REPEAT-CONTAINING PROTEIN	PF00931	NB-ARC domain	.	.	GO:0043531	ADP binding	GO:0006952	defense response	.	.	.	.	.	.	.	.	.	.	.	.	.	.	.	.	.	.
4A	IWB42118	198.7	.	90K-PROJECTED	GACCTCTCGGCTTTACCAGGGTTTTAGTTAGCCTTGAAGCGAGCTGAGAG[T/C]GTGCGTCCCATTTTTGAGCTGGTGTCATTAAGTTGGAGCCATTTTTTTGT	IWGSC_chr4AL_V2_ab_k71_contigs_longerthan_200_7176263	Bradi1g51961.1	.	f-box kelch-repeat protein skip11	PTHR10641	MYB-LIKE DNA-BINDING PROTEIN MYB	PF00931	NB-ARC domain	KOG4658	Apoptotic ATPase	GO:0003682	chromatin binding	GO:0043531	ADP binding	GO:0006952	defense response	.	.	.	.	.	.	.	.	.	.	.	.	.	.	.	.
4A	IWB11988	198.7	.	90K-PROJECTED	TACGCGGCGGCTAGGGTGTACCTGTTCAACAATGCTACCAGCGCCAGCAT[T/C]ACCACTGAGAAGCTCATCGTGCACGACATGGATTCGTCGTACAACCGGAT	IWGSC_chr4AL_V2_ab_k71_contigs_longerthan_200_7109834	Bradi1g52210.1	LOC_Os02g01590.1	fructan:fructan 1-fructosyltransferase	.	.	PF08244	Glycosyl hydrolases family 32 C terminal	KOG0228	Beta-fructofuranosidase (invertase)	GO:0004553	hydrolase activity, hydrolyzing O-glycosyl compounds	GO:0004564	beta-fructofuranosidase activity	GO:0004575	sucrose alpha-glucosidase activity	GO:0005975	carbohydrate metabolic process	.	.	.	.	.	.	.	.	.	.	.	.	.	.
4A	IWB5669	198.7	.	90K-PROJECTED	AAGATGAAGGCGAAGGCGCCGGACAACTTCCGGGTGGACTACGCGATCAG[T/C]AGGGAGGAGACCAACGCGGCGGGGGAGAAGATGTACATCCAGACCAGGAT	IWGSC_chr4AL_V2_ab_k71_contigs_longerthan_200_7068722	Bradi1g52020.1	LOC_Os06g01850.1	Auxin-induced protein 5ng4	PTHR19384:SF1	FERREDOXIN--NADP REDUCTASE	PF00175	Oxidoreductase NAD-binding domain	.	.	GO:0016491	oxidoreductase activity	GO:0055114	oxidation-reduction process	.	.	.	.	.	.	.	.	.	.	.	.	.	.	.	.	.	.
4A	IWB11060	198.7	.	90K-PROJECTED	ATGATCTCATCGATACCCTTCTCCATGCCCTTCAGCCCACACATGTACAC[A/G]TAGGTGTTGTCCTTCTTCAGCAGCTCCCACAGCTCATCCTTGTACTCTGC	IWGSC_chr4AL_V2_ab_k71_contigs_longerthan_200_7068722	Bradi1g52020.1	LOC_Os06g01850.1	Auxin-induced protein 5ng4	PTHR19384:SF1	FERREDOXIN--NADP REDUCTASE	PF00175	Oxidoreductase NAD-binding domain	.	.	GO:0016491	oxidoreductase activity	GO:0055114	oxidation-reduction process	.	.	.	.	.	.	.	.	.	.	.	.	.	.	.	.	.	.
4A	IWB30794	198.7	.	90K-PROJECTED	GCATCACACCATCTTCTTTCATTATTACAGAAGGGAACAGATAGCAAGGG[A/G]TCATCTCCGTTTGGTTTCCACATAGGATCAGCTGATGAACCACAGAGTTC	IWGSC_chr4AL_V2_ab_k71_contigs_longerthan_200_7089067	Bradi1g52110.1	LOC_Os06g01680.1	Hypothetical protein F775_16653	.	.	.	.	.	.	.	.	.	.	.	.	.	.	.	.	.	.	.	.	.	.	.	.	.	.	.	.
4A	IWB47252	198.7	.	90K-PROJECTED	AACATGAATCCTATGCAACACACACTAAATGCTCCAGGGGTCCCTCATGT[A/G]GATCCTGCTGCCCATCATCTTATGCTGCAGCGCATGAGTGGAAGCTTTCC	IWGSC_chr4AL_V2_ab_k71_contigs_longerthan_200_7089067	Bradi1g52110.1	LOC_Os06g01680.1	Hypothetical protein F775_16653	.	.	.	.	.	.	.	.	.	.	.	.	.	.	.	.	.	.	.	.	.	.	.	.	.	.	.	.
4A	IWB71325.1	198.7	.	90K-PROJECTED	TTGTCCATGCTCGGGTGCCGCTGCATGCCCGTTTGCATTTGCATTGGGGG[T/C]GGCGGGGAGGCGTAGAACGAGGACTCAACTGCCGGCGAGGACGATGGCCC	IWGSC_chr4AL_V2_ab_k71_contigs_longerthan_200_7106506	Bradi1g52140.1	LOC_Os06g01650.1	protein transport protein sec16a homolog	PTHR13402	RGPR-RELATED	.	.	.	.	.	.	.	.	.	.	.	.	.	.	.	.	.	.	.	.	.	.	.	.	.	.
4A	IWB71767	198.7	.	90K-PROJECTED	GAGAGAAAAATATCATATTTGTCTATCAACAACTGCCATACTTCGTTGGC[A/G]CTCAAGATTCGAAATCCAGAAGCATCTATTCTTTTTGGAAATTCGGTAGT	IWGSC_chr4AL_V2_ab_k71_contigs_longerthan_200_7151691	.	.	.	.	.	.	.	.	.	.	.	.	.	.	.	.	.	.	.	.	.	.	.	.	.	.	.	.	.	.	.
4A	IWB31512	198.7	.	90K-PROJECTED	TGAACTTGTCTCAAGTGCGGTCACTAACAGCGTTTGGAAGCCAGAACAGA[T/C]GGCTCCCTTTCCATTCGTTCAACAATGGAATAATACAAGTGCTGGATCTT	.	.	.	.	.	.	.	.	.	.	.	.	.	.	.	.	.	.	.	.	.	.	.	.	.	.	.	.	.	.	.	.
4A	IWB64423	198.7	.	90K-PROJECTED	AAGCTGGAGGCTAAGGATTACTCAACGCTGCCAGAGGCTCATGCCTGTAC[T/C]GCTGGGCTCAAGTCTGTGACAACATCTGCCACAGCTGATGCGATTGAAGA	.	.	.	.	.	.	.	.	.	.	.	.	.	.	.	.	.	.	.	.	.	.	.	.	.	.	.	.	.	.	.	.
4A	IWB10762	198.7	.	90K-PROJECTED	CCATTGAGCGGGTTGATATGGAAACCCGAAACCTCGTTGACGATGATTTC[T/C]GCTGGTCCTCCTTGATTTGTCGCGAAGGTTGGCAGCCCGCAGTTCATCGC	.	.	.	.	.	.	.	.	.	.	.	.	.	.	.	.	.	.	.	.	.	.	.	.	.	.	.	.	.	.	.	.
4A	IWB21850	198.7	.	90K-PROJECTED	TCCAACATTGCACTTGAACCAAAGGCTCACATTCCTGCTAGAGAGGATAA[A/G]TTACCGACTATTGTGCAATTTAGTAGCCAAGTAGAGGGAAACCAGTCAGC	.	.	.	.	.	.	.	.	.	.	.	.	.	.	.	.	.	.	.	.	.	.	.	.	.	.	.	.	.	.	.	.
4A	IWB21995.1	198.7	.	90K-PROJECTED	GGTGTGATAGGTCGTGACCTCTTCATCTATTGCCTCCACCGCCTCTCCAG[A/G]TGGGAATATGGAGCCATCGCCTCCCTCAACCGTGATTTCAATTCCGTGGT	.	.	.	.	.	.	.	.	.	.	.	.	.	.	.	.	.	.	.	.	.	.	.	.	.	.	.	.	.	.	.	.
4A	IWB24513	198.7	.	90K-PROJECTED	GAGCGCAGTTCAGAGTCCTCAACGTTACTGTTAATGTTCCTCACAAACAA[T/C]GTCCTGGAAGGATGCTCCCCCAACGGATGCTCCCCAGCCACAGCTCCAGG	.	.	.	.	.	.	.	.	.	.	.	.	.	.	.	.	.	.	.	.	.	.	.	.	.	.	.	.	.	.	.	.
4A	IWB30795	198.7	.	90K-PROJECTED	GGTAGGCAACCTGCACTGGCTCCTCGTCCGATGCTGGATCACGTTGGTAA[T/C]AGGAGTCAGCAAGCCCCATTTGACATGCCACAAGCGATACGGCATGATCC	.	.	.	.	.	.	.	.	.	.	.	.	.	.	.	.	.	.	.	.	.	.	.	.	.	.	.	.	.	.	.	.
4A	IWB45728	198.7	.	90K-PROJECTED	ACGGACACCTCTGCTAAACTCAAAGACTTTGACGATGATCCTCAGGGGAA[T/C]GACTACCCATTTGACTTTGATCTCCGGCAGATCGATGACCTGCTGCCTGA	.	.	.	.	.	.	.	.	.	.	.	.	.	.	.	.	.	.	.	.	.	.	.	.	.	.	.	.	.	.	.	.
4A	IWB69386	198.7	.	90K-PROJECTED	TGCACCTGTTGTTGTTGTTGTTGGTGGTGGTGTTGCTGTTGTTGTTGTTG[T/C]TGCTGCTCCGTGTCATCCTCTGCGACTTTTGGAGGCTGCTGGAGGGCCTC	.	.	.	.	.	.	.	.	.	.	.	.	.	.	.	.	.	.	.	.	.	.	.	.	.	.	.	.	.	.	.	.
4A	IWB34226	198.7	.	90K-PROJECTED	TCGTCCGAAGGCAGATTATCTACCGGGACTTCAAGGCGTCCAATATCCTA[T/C]TAGATTCAGTATGTACTATTGATGAATATCRTATATATTAGCAACA	.	.	.	.	.	.	.	.	.	.	.	.	.	.	.	.	.	.	.	.	.	.	.	.	.	.	.	.	.	.	.	.
4A	IWB19553	198.7	.	90K-PROJECTED	ACGGATGGAACGCCCCGTTTCCTTGGAGTAATGCCAAACCTTGAATATCT[A/C]GAGTTCGTCGTCTCAGTTATGGACCTCAACACTAAACCTGACTTTGGTAG	.	.	.	.	.	.	.	.	.	.	.	.	.	.	.	.	.	.	.	.	.	.	.	.	.	.	.	.	.	.	.	.
4A	IWB22422	198.7	.	90K-PROJECTED	TTCCAGTTCTCGCTCGAGTCCCAAAGCTTGATATTTCTACTAAAAGAAGA[T/C]GATGAAAGAAGAAGGTATGGCTTTGTTGGGTGAGCAGCCAGAGAGTTCAC	.	.	.	.	.	.	.	.	.	.	.	.	.	.	.	.	.	.	.	.	.	.	.	.	.	.	.	.	.	.	.	.
4A	IWB29737	198.7	.	90K-PROJECTED	GTCACGGGAGCTCCAGGTGCATTCCCCAAGTTGAGAGCTTTCAAGACGGA[T/C]GGAACGCCCCGTTTCCTTGGAGTAATGCCAAACCTTGAATATCTAGAGTT	.	.	.	.	.	.	.	.	.	.	.	.	.	.	.	.	.	.	.	.	.	.	.	.	.	.	.	.	.	.	.	.
4A	IWB22080.1	198.7	.	90K-PROJECTED	GSCACATCGTCCTCGCCGGCAGTTGAGTCCTCGTTCTACGCCTCCCCGCC[A/G]CCCCCAATGCAAATGCAAACGGGCATGCAGCGGCACCCGAGCATGGACAA	.	.	.	.	.	.	.	.	.	.	.	.	.	.	.	.	.	.	.	.	.	.	.	.	.	.	.	.	.	.	.	.
4A	IWB61749	198.7	.	90K-PROJECTED	AACACATCCAGGCAGTACAGGCCGCGACTTGCTAATGGCAAAGCCATCTC[A/G]CATGCTGCTTATTGGTTGATGGCCATTCATCAAGATGATCAAGTGCGTCG	.	.	.	.	.	.	.	.	.	.	.	.	.	.	.	.	.	.	.	.	.	.	.	.	.	.	.	.	.	.	.	.
4A	IWB22420	198.7	.	90K-PROJECTED	GGTGGAATCATAGACATAGATGTATCCGCGACCATCCCCCACTACCAACC[A/G]TTTCCCTTCAGCGGTAAATTTGACTGAATAAACCGGATGTCCAAGAGACG	.	.	.	.	.	.	.	.	.	.	.	.	.	.	.	.	.	.	.	.	.	.	.	.	.	.	.	.	.	.	.	.
4A	IWB34224	198.7	.	90K-PROJECTED	TATCTACCGGGACTTCAAGGCGTCCAATATCCTACTAGATTCAGTATGTA[T/C]TATTGATGAATATCCTATATATTAGCAACAAACTTTAGTCCCTGAATAAT	.	.	.	.	.	.	.	.	.	.	.	.	.	.	.	.	.	.	.	.	.	.	.	.	.	.	.	.	.	.	.	.
4A	IWB36492	198.7	.	90K-PROJECTED	TTTGTACTCCTCCTTGAGGAGTTCGCCGAGCTTGGGGAGCAGGCTGCCCA[T/C]GGCACCTGTTGCGTGGTCCATTGCTTGCTCTTAGCAGCTGGGTTTTTGGG	.	.	.	.	.	.	.	.	.	.	.	.	.	.	.	.	.	.	.	.	.	.	.	.	.	.	.	.	.	.	.	.
4A	IWB41285	198.7	.	90K-PROJECTED	GGAAGCCAGCGGTAACAGCACAGAGGTGAAGACATGTCATACCCATGGCA[T/C]GATGCTGGAGTTCGTCCTGCGCAAGTCCATGTCCGACAACTTCGTTACCG	.	.	.	.	.	.	.	.	.	.	.	.	.	.	.	.	.	.	.	.	.	.	.	.	.	.	.	.	.	.	.	.
4A	IWB43779	198.7	.	90K-PROJECTED	TGGACATCATGTCCCATCCAGTACCGTGTAATCTTATTTTTGTTTCTTTG[T/C]ATCTATCGAAAAGGTGTGATAGCTCCCGGGGTTCCTTTCCTTTCCATATA	.	.	.	.	.	.	.	.	.	.	.	.	.	.	.	.	.	.	.	.	.	.	.	.	.	.	.	.	.	.	.	.
4A	IWB55514	198.7	.	90K-PROJECTED	ATCATCTAGCCAATGGAAGCCAGCGGTAACAGCACAGAGGTGAAGACATG[T/C]CATACCCATGGCATGATGCTGGAGTTCGTCCTGCGCAAGTCCATGTCCGA	.	.	.	.	.	.	.	.	.	.	.	.	.	.	.	.	.	.	.	.	.	.	.	.	.	.	.	.	.	.	.	.
4A	IWB63507	198.7	.	90K-PROJECTED	CTAACACTGTAACCAGTATTGGAAGCTTTGGGTGGCAAGCAACCCAGGTC[A/G]TTTTGTGCCCACTCACGCTAAGAGTGTGAACAACTTTTTGTGTCTTCATA	.	.	.	.	.	.	.	.	.	.	.	.	.	.	.	.	.	.	.	.	.	.	.	.	.	.	.	.	.	.	.	.
4A	IWB93	198.7	.	90K-PROJECTED	AGTGGGCACAAAACGACCTGGGTTGCTTGCCACCCAAAGCTTCCAATACT[A/G]GTTACAATGTTAGATGACGGGACTGTATGTTTGTGGGATGCCAGTACCTA	.	.	.	.	.	.	.	.	.	.	.	.	.	.	.	.	.	.	.	.	.	.	.	.	.	.	.	.	.	.	.	.
4A	IWB42074	198.7	.	90K-PROJECTED	AACATACACGGAGAATATGGCAACCAATAGTCGTAAGAGTGTGATTATGG[T/G]AGTAGTCATACTAGTTCTAGTCATACAGCAGGCCCAGGTAGAAGCCAAGA	.	.	.	.	.	.	.	.	.	.	.	.	.	.	.	.	.	.	.	.	.	.	.	.	.	.	.	.	.	.	.	.
4A	IWB42938	198.7	.	90K-PROJECTED	ACAGTGGATCAAAGAACTCAATAACCTCTATAAGCTGACCCTTTCTGTGA[T/C]AGTTCTTCGGACTGATACTTTCAAGCTCATCCAGGACCTACCCAAATTGT	.	.	.	.	.	.	.	.	.	.	.	.	.	.	.	.	.	.	.	.	.	.	.	.	.	.	.	.	.	.	.	.
4A	IWB4478	198.7	.	90K-PROJECTED	AGCTTGTTTCCATGATCCCGATCTTGTCGCGTGGTTCCCGGAACCGAATG[T/C]GACCAAGTGCCTTCTTTGGGATGTCAGCCTTCTCATGGTTTGTGTAGCCC	.	.	.	.	.	.	.	.	.	.	.	.	.	.	.	.	.	.	.	.	.	.	.	.	.	.	.	.	.	.	.	.
4A	IWB71768	198.7	.	90K-PROJECTED	TCTTTTTGGAAATTCGGTAGTGTATTTTTCCTTCAACTTCTCCAGTGTAC[A/G]GCATAGAGAGATCAAGCGAAATCAGCAGCAGTTCCCATCAGCTATCACAC	.	.	.	.	.	.	.	.	.	.	.	.	.	.	.	.	.	.	.	.	.	.	.	.	.	.	.	.	.	.	.	.
4A	IWB4479	198.7	.	90K-PROJECTED	GCCTTCTTTGGGATGTCAGCCTTCTCATGGTTTGTGTAGCCCGTACGCCG[T/C]GCTCGTCCTTCTTGATCTCGCAGTGCTGCGATCGTCCCGCAGGCTCGCCG	.	.	.	.	.	.	.	.	.	.	.	.	.	.	.	.	.	.	.	.	.	.	.	.	.	.	.	.	.	.	.	.
4A	IWB61838	198.7	.	90K-PROJECTED	GGTATGACATGTCTTCACCTCTGTGCTGTTACCGCTGGCTTCCATTGGCT[A/G]GATGATGCTCCAATCAACAAGCTTATTGAAATTGCTAATGGCGGCATCAA	.	.	.	.	.	.	.	.	.	.	.	.	.	.	.	.	.	.	.	.	.	.	.	.	.	.	.	.	.	.	.	.
4A	IWB73724.1	198.7	.	90K-PROJECTED	AACTATGAAATAGTCCGGTCAGTGCTTATGGAGCGTGCAAACTGCCCTTA[T/C]CTAGCATCACAAACGGCAGCTGAAATGGAAGCTTTTTCAAGAACTCAAGA	.	.	.	.	.	.	.	.	.	.	.	.	.	.	.	.	.	.	.	.	.	.	.	.	.	.	.	.	.	.	.	.
4A	IWB65913	198.7	.	90K-PROJECTED	A[T/C]CAACACACCAAAGCTATATATGTCCGACTTTATAGAATACTGCCCACGTA	.	.	.	.	.	.	.	.	.	.	.	.	.	.	.	.	.	.	.	.	.	.	.	.	.	.	.	.	.	.	.	.
4A	IWB69888.1	198.7	.	90K-PROJECTED	GTCTTTATGTCTACCTTGGTGCGAGCTCTGTGATGGAGGAATGAGTCTCC[A/G]AAGATATCTGCTCATTTATTAGCTCAGTAGTCTCTGAGTAGCTCCTGCTT	.	.	.	.	.	.	.	.	.	.	.	.	.	.	.	.	.	.	.	.	.	.	.	.	.	.	.	.	.	.	.	.
4A	IWB69889.1	198.7	.	90K-PROJECTED	GGTGCGAGCTCTGTGATGGAGGAATGAGTCTCCAAAGATATCTGCTCATT[T/G]ATTAGCTCAGTAGTCTCTGAGTAGCTCCTGCTTCTATCCAAGACATAGGC	.	.	.	.	.	.	.	.	.	.	.	.	.	.	.	.	.	.	.	.	.	.	.	.	.	.	.	.	.	.	.	.
4A	IWB67739	200.8	.	90K-PROJECTED	TAAGGCTTGGCTGGAACATTATACCATTTCCCAGCCCTCTCAACTTGCAA[T/G]CCACCGACGTCTTGGTCGACAAAAAGGATGGTAAGGAGACCACCATCAGT	IWGSC_chr4AL_V2_ab_k71_contigs_longerthan_200_7115531	Bradi1g47780	LOC_Os01g07840	Transposon en spm sub-class	.	.	.	.	.	.	.	.	.	.	.	.	.	.	.	.	.	.	.	.	.	.	.	.	.	.	.	.
4A	IWB9058	200.8	.	90K-PROJECTED	TCTTTAGTGCGGCCTCTTGTACTGTAGCCTGTCCTGCGAGAGCACAATCT[A/G]CCTCGGACTGCACGCGCCGCATCACCCTTGGGTTCGCCATTAGTTCAGCC	IWGSC_chr4AL_V2_ab_k71_contigs_longerthan_200_7072990	Bradi1g11330.1	LOC_Os01g27890.1	cytochrome p450 superfamily protein	PTHR25943	.	PF00067	Cytochrome P450	KOG0156	Cytochrome P450 CYP2 subfamily	GO:0016705	oxidoreductase activity, acting on paired donors, with incorporation or reduction of molecular oxygen	GO:0020037	heme binding	GO:0005506	iron ion binding	GO:0055114	oxidation-reduction process	.	.	.	.	.	.	.	.	.	.	.	.	.	.
4D	IWA6277	20.6	.	9K-ANCHOR	AAGAGCCGGTTTGTGAACCGTGTTGTTTCCTCTATGTTCAACACGGTTGCGAACAAGAAGATTGCGGTGCTTGGTTTTGCATTCAAGAAGGATACTGGTG[A/G]CACTAGGGAGACTCCAGCTATTGATGTCTGCAAGGGTCTCCTTGGTGACAAGGCTAAGATCAGCATTTATGATCCTCAGGTGACTGAAGACCAAATCCAG	IWGSC_chr4DS_ab_k71_contigs_longerthan_200_2281409	Bradi4g25140.1	LOC_Os12g25700.2	UDP-glucose 6-dehydrogenase	PTHR11374	UDP-GLUCOSE DEHYDROGENASE/UDP-MANNAC DEHYDROGENASE	PF03720	UDP-glucose/GDP-mannose dehydrogenase family, UDP binding domain	KOG2666	UDP-glucose/GDP-mannose dehydrogenase	GO:0016616	oxidoreductase activity, acting on the CH-OH group of donors, NAD or NADP as acceptor	GO:0051287	NAD binding	GO:0055114	oxidation-reduction process	.	.	.	.	.	.	.	.	.	.	.	.	.	.	.	.
4D	IWB21081.2	21.2	.	90K-PROJECTED	GAACATATTTTTGCTGTCGGCATTCTAATAAATAAATGTTTACGTTATTG[T/C]AATTCTTTATATTTGAGTAATTCAATAATTCAGTGTTTCACTTCCTCAGA	IWGSC_chr4DS_ab_k71_contigs_longerthan_200_2296890	Bradi1g02850	LOC_Os01g38320	retrotransposon unclassified	.	.	.	.	.	.	.	.	.	.	.	.	.	.	.	.	.	.	.	.	.	.	.	.	.	.	.	.
4D	IWB3255	21.2	.	90K-PROJECTED	CACTCTCCAGCAAGCTGCTTCTCTGAGGAGTGAGGATAGTTTCCCTTCAT[A/C]GACGCAACTAGCCGCATGATGTAGCATGCCTTACCTTCATTTAGCGCTTC	IWGSC_chr4DS_ab_k71_contigs_longerthan_200_2269511	Bradi4g09070.1	LOC_Os07g01090.1	probable proline transporter 2 isoform x2	PTHR22950	AMINO ACID TRANSPORTER	PF01490	Transmembrane amino acid transporter protein	KOG1303	Amino acid transporters	.	.	.	.	.	.	.	.	.	.	.	.	.	.	.	.	.	.	.	.	.	.
4D	IWB14984	21.2	.	90K-PROJECTED	GCGGCGGTGATGGAGAGGACGGTGAAGAAGACGATGTTGAGCCAGTGCCA[T/C]GACTTCTGCAGCGAGGAGAGGCGCTGCCTGTTGGCGACGAGGTACATGTG	IWGSC_chr4DS_ab_k71_contigs_longerthan_200_2269511	Bradi4g09070.1	LOC_Os07g01090.1	probable proline transporter 2 isoform x2	PTHR22950	AMINO ACID TRANSPORTER	PF01490	Transmembrane amino acid transporter protein	KOG1303	Amino acid transporters	.	.	.	.	.	.	.	.	.	.	.	.	.	.	.	.	.	.	.	.	.	.
4D	IWB64065	21.2	.	90K-PROJECTED	GCTATTAGCAATGGACCCCCTCCTTATGACTGGGGTGAAGAATGGGAGGA[A/G]GATGGAGACTATTACTACAATGGTAGAGGCAGAGGGAGAGGCCGGCTAAG	IWGSC_chr4DS_ab_k71_contigs_longerthan_200_2297772	Bradi4g24590.1	LOC_Os11g06780.1	phytosulfokine receptor 2	PTHR24420	LEUCINE-RICH REPEAT RECEPTOR-LIKE PROTEIN KINASE	PF00069	Protein kinase domain	KOG1187	Serine/threonine protein kinase	GO:0004672	protein kinase activity	GO:0004674	protein serine/threonine kinase activity	GO:0004713	protein tyrosine kinase activity	GO:0005524	ATP binding	GO:0006468	protein phosphorylation	.	.	.	.	.	.	.	.	.	.	.	.
4D	IWB16454	21.2	.	90K-PROJECTED	AAGGAAACCTTTTCGTGTGTGTGTATCACTGTTATACCGGTTGCCACGTACTGTAGGCCGACATACCGCTGTTAGCTCCGCATCTGTACATTGCCATGGACTGTAAGGTTTATGTCGTATATCC[T/C]GAGATGGAGCATTCATAAATTGTGCTCTTAGCTCAACATATGGTTGATCATTGCTGACACCAAAGAAGATTGTCATCGTCTGGGTGTTCAAGCTTACTGGTGAAGAGGATTTTTGGAGTCCCATG	IWGSC_chr4DS_ab_k71_contigs_longerthan_200_2324973	Bradi4g20810.1	LOC_Os11g14980.1	pentatricopeptide repeat-containing protein at1g08070-like	PTHR24015	FAMILY NOT NAMED	PF01535	PPR repeat	.	.	GO:0005515	protein binding	.	.	.	.	.	.	.	.	.	.	.	.	.	.	.	.	.	.	.	.
4D	IWA1820	21.2	.	9K-ANCHOR	ATCAAGGGCAGCTTCTTTGCGCTGATCCTTGCGCTCCTGGGGTTCCCAAGGGAGAAGCGTTAGCTGAGTTGAGCTCCCTCCCTTCTCCAGTAGAGCATAG[T/C]AGGATTGTTCATGTTCATGAGGGCGATGTGGTGCACTTCTGCACTGTGAAGCGCCAGTGCGCGAGTGTGTTCAACAGGTGTAAAATATGGGACTATCATC	IWGSC_chr4DS_ab_k71_contigs_longerthan_200_2283662	Bradi4g23620.3	LOC_Os11g08300.1	alcohol dehydrogenase (NADP+) activity (Blast2GO)	PTHR11699:SF15	ALDEHYDE DEHYDROGENASE	PF00171	Aldehyde dehydrogenase family	KOG2456	Aldehyde dehydrogenase	GO:0016491	oxidoreductase activity	GO:0016620	oxidoreductase activity, acting on the aldehyde or oxo group of donors, NAD or NADP as acceptor	GO:0004030	aldehyde dehydrogenase [NAD(P)+] activity	GO:0055114	oxidation-reduction process	GO:0006081	cellular aldehyde metabolic process	GO:0008152	metabolic process	.	.	.	.	.	.	.	.	.	.
4D	IWB34360	21.2	.	90K-PROJECTED	ATTTGAGTTGGCCACTTCTATTGGCATGATAGTGTTCGACACTAGGAGATCTCTTGTGTTATATAGCAGGGCTCTTGATTTTTAAAATTTGAAGTAGATG[T/C]CATTCCGTAGCATTGTGCGTGATGTAAGGGATAGCTTTGGGAGCTTATCTCGAAGAGGATTTGACATAAGGATTCTGGGCCATGGCAGAGGGAGATCTCA	IWGSC_chr4DS_ab_k71_contigs_longerthan_200_2324210	Bradi4g24740.3	LOC_Os11g06420.1	Tubby expressed	PTHR16517:SF7	TUBBY PROTEIN-RELATED	PF01167	Tub family	KOG2502	Tub family proteins	GO:0005515	protein binding	.	.	.	.	.	.	.	.	.	.	.	.	.	.	.	.	.	.	.	.
4D	IWB46581.2	21.2	.	90K-PROJECTED	CCCCAAATTTAATACTCTGCAGGATCAGATCAAAATCTGTATCTTCTGAC[A/C]GCTTAGCCGGCGGTGTCATTATCACAATGAGAGTGTAAGTAGACCGCTGC	.	.	.	.	.	.	.	.	.	.	.	.	.	.	.	.	.	.	.	.	.	.	.	.	.	.	.	.	.	.	.	.
4D	IWB62666	21.2	.	90K-PROJECTED	ATGGTGAAGGATGTCCATGAGCCATCGAACGGCGTGTCTCTGAACAGTTC[A/G]CCTTCGCAAAGTATTGCTAATTCAGAAAAGATTAATCCTGGACAAATTCC	.	.	.	.	.	.	.	.	.	.	.	.	.	.	.	.	.	.	.	.	.	.	.	.	.	.	.	.	.	.	.	.
4D	IWB3254	21.2	.	90K-PROJECTED	ATCACCGCCGCCGTCGCCGCGCTCAGGCTCATCGCCCGCGACTCCAAAAC[A/G]TACCATATCTTCGCCGATGTCTGAGTCTCTTTCTTTCACTCTCCAGCAAG	.	.	.	.	.	.	.	.	.	.	.	.	.	.	.	.	.	.	.	.	.	.	.	.	.	.	.	.	.	.	.	.
4D	IWB3253	21.2	.	90K-PROJECTED	GGCACTGGCTCAACATCGTCTTCTTCACCGTCCTCTCCATCACCGCCGCC[A/G]TCGCCGCGCTCAGGCTCATCGCCCGCGACTCCAAAACGTACCATATCTTC	.	.	.	.	.	.	.	.	.	.	.	.	.	.	.	.	.	.	.	.	.	.	.	.	.	.	.	.	.	.	.	.
4D	IWB15026	21.2	.	90K-PROJECTED	GAGTGGTACCTGGCCGTCAACACGCTCATGGCGGCGGCGCTGCCCTTCCT[T/G]GGGGACTTCATGAGCCTCACGGGGGCGCTCAGCACGTTCCCGCTCACCTT	.	.	.	.	.	.	.	.	.	.	.	.	.	.	.	.	.	.	.	.	.	.	.	.	.	.	.	.	.	.	.	.
4D	IWA5381	22.4	QTL-tagging SNP	9K-ANCHOR	GTTGATTGCGGAAACATGTTATTGGTCAGCACACATTAGTATGGAGTTAATGGTAATAAAAGATGAGATCCATGTATGTAGCCCAGTAGAAAATAGTATG[T/C]CACGTTGTTCTTCGGAGTGATCTTGTACGGCTGTGCTATAATCTTGAGTACAACAAAAGGGGGAAATCATTTCTTAAGAGCTGAGAAATATTCAACAA	IWGSC_chr4DS_ab_k71_contigs_longerthan_200_2305402	.	.	.	.	.	.	.	.	.	.	.	.	.	.	.	.	.	.	.	.	.	.	.	.	.	.	.	.	.	.	.
4D	IWB51904	23.7	.	90K-PROJECTED	TCAGCACATATATCATTCCTCCCATGTCGAGCAATGCATTGGTTCGAACA[A/G]ATCATCAAATACTCAGGACTACAACGTACTATCCTGTTTATATATGCAAG	IWGSC_chr4DS_ab_k71_contigs_longerthan_200_2290589	Bradi1g66560	LOC_Os01g34570	retrotransposon ty1-copia subclass	.	.	.	.	.	.	.	.	.	.	.	.	.	.	.	.	.	.	.	.	.	.	.	.	.	.	.	.
4D	IWA5707	23.7	.	9K-ANCHOR	CAGCTCTCTCACTTGGTTAGCTCGCATGAAAGTTCTTCTGGGGACTGCAAAGGCCCTTGCATACTTACATGAGGCACTTGAACCAAAGGTTGTGCATCGT[A/G]ACATCAAGGCCAGCAATATCTTGATCGACGATGAGTTTAATGCCAAAATATCTGACTTTGGTTTGGCCAAGATGCTTGGTGCTGGTAAAAGTCATATTGC	.	.	.	.	.	.	.	.	.	.	.	.	.	.	.	.	.	.	.	.	.	.	.	.	.	.	.	.	.	.	.	.
5A	IWB59054	182.221	.	90K-PROJECTED	TTGCATCAAGATCCTCGCTCAATGCAAGAAGGCCATACCTTCCCGAGAAA[T/C]GGGAGGAAAAGTGATCATCATAGACATAGTGCTTGGATCTTCTCTAGAGA	IWGSC_chr5AL_ab_k95_contigs_longerthan_200_2801488	Bradi4g20117.1	LOC_Os11g20090.1	O-methyltransferase zrp4	PTHR11746	O-METHYLTRANSFERASE	PF00891	O-methyltransferase	KOG3178	Hydroxyindole-O-methyltransferase and related SAM-dependent methyltransferases	GO:0046983	protein dimerization activity	GO:0008168	methyltransferase activity	GO:0008171	O-methyltransferase activity	.	.	.	.	.	.	.	.	.	.	.	.	.	.	.	.
5A	IWB25202	182.221	.	90K-PROJECTED	TCCCGCACAACCGTGCCGATCCCCATATGGTCATGGGCGGCCAAAGCCTC[A/G]TAGAACAGCTTGTCGGTCTCAGGATCGAGGAGCGTCATGCTCTCGTCGAA	IWGSC_chr5AL_ab_k95_contigs_longerthan_200_2801488	Bradi4g20117.1	LOC_Os11g20090.1	O-methyltransferase zrp4	PTHR11746	O-METHYLTRANSFERASE	PF00891	O-methyltransferase	KOG3178	Hydroxyindole-O-methyltransferase and related SAM-dependent methyltransferases	GO:0046983	protein dimerization activity	GO:0008168	methyltransferase activity	GO:0008171	O-methyltransferase activity	.	.	.	.	.	.	.	.	.	.	.	.	.	.	.	.
5A	IWB25201	182.221	.	90K-PROJECTED	ACAACACCATCACTCGGGACTTTCTCGATCACTTTTGGAAGGTCCAACAC[A/G]TTGCACTTGATATGCGGGAAGGCCTTGACGATGGCCCTGGCCGTCGTCCC	IWGSC_chr5AL_ab_k95_contigs_longerthan_200_2801488	Bradi4g20117.1	LOC_Os11g20090.1	O-methyltransferase zrp4	PTHR11746	O-METHYLTRANSFERASE	PF00891	O-methyltransferase	KOG3178	Hydroxyindole-O-methyltransferase and related SAM-dependent methyltransferases	GO:0046983	protein dimerization activity	GO:0008168	methyltransferase activity	GO:0008171	O-methyltransferase activity	.	.	.	.	.	.	.	.	.	.	.	.	.	.	.	.
5A	IWB55377	182.221	.	90K-PROJECTED	GGGGATATGTTGATGGACACGCAATCTGCCTCGCCATGGCTATCCCCCTG[T/C]CATACCTCTGGTGGAGCTTCGCCAAGGAAGACGCCGAGATGCGCACGGCG	.	.	.	.	.	.	.	.	.	.	.	.	.	.	.	.	.	.	.	.	.	.	.	.	.	.	.	.	.	.	.	.
5A	IWB72378	182.661	.	90K-PROJECTED	TTCTCCCTGCGCTATGATGATGTAAAGAGGCTGCTTTGCGCCAGCCTCGC[A/G]TGATATTGGTAAGGTAGTCGCCTTGGCCATGTCGCTTGAAATTATAACTC	IWGSC_chr5AL_ab_k95_contigs_longerthan_200_2805473	Bradi1g77370.2	LOC_Os03g02600.1	riboflavin biosynthesis protein chloroplastic	PTHR11079:SF10	RIBOFLAVIN-SPECIFIC DEAMINASE	PF00383	Cytidine and deoxycytidylate deaminase zinc-binding region	KOG1018	Cytosine deaminase FCY1 and related enzymes	GO:0016787	hydrolase activity	GO:0055114	oxidation-reduction process	GO:0008270	zinc ion binding	GO:0008835	diaminohydroxyphosphoribosylaminopyrimidine deaminase activity	GO:0009231	riboflavin biosynthetic process	.	.	.	.	.	.	.	.	.	.	.	.
5A	IWB34800	182.661	.	90K-PROJECTED	ATAAACGAGCAAAACTTTTCTGTACAAGCTTGTTGTATGGAGAATGAAATACAAAAGAATCTGCGTCGACGATTGAAAATGGCTTCCCTTCAATCTTTTC[A/G]TACCTTNNNNNNNNNNNNNNNNNNNNNNNNNNNNNNNNNNNNNNNNNNNNNNNNNNNNNNNNNNNNNNNNNNNNNNNNNNNNNNNNNNNNNTTGCAAAAG	.	.	.	.	.	.	.	.	.	.	.	.	.	.	.	.	.	.	.	.	.	.	.	.	.	.	.	.	.	.	.	.
5A	IWB38700	183.1	.	90K-PROJECTED	AATCAAATCCAAATAGATGACGCAGGGATTTCATATTGCCAATCCCATCA[T/G]GGAGCCTCGTCCAAGCTTTCAGAAACATCAAACGGGGTAGATGAATTATA	IWGSC_chr5AL_ab_k95_contigs_longerthan_200_2768598	Bradi3g00741.1	.	Disease resistance protein rpm1	PTHR23155	LEUCINE-RICH REPEAT-CONTAINING PROTEIN	PF00931	NB-ARC domain	KOG4658	Apoptotic ATPase	GO:0043531	ADP binding	GO:0006952	defense response	.	.	.	.	.	.	.	.	.	.	.	.	.	.	.	.	.	.
5A	IWB50947	183.1	.	90K-PROJECTED	TACAGAGTTATGTGTTTGTGCTACTTTCTTTATTTTGTGCATCAGATATG[A/G]AAGTATACATCGTTGGATTTCAATTTTTATTTTGAAAACCCATTGCAAGT	IWGSC_chr5AL_ab_k95_contigs_longerthan_200_2766576	Bradi1g26170.3	LOC_Os07g33370.1	abnormal spindle-like microcephaly-associated protein homolog	.	.	PF00307	Calponin homology (CH) domain	KOG0165	Microtubule-associated protein Asp	GO:0005515	protein binding	.	.	.	.	.	.	.	.	.	.	.	.	.	.	.	.	.	.	.	.
5A	IWB14333	183.1	.	90K-PROJECTED	CCCAGCATCAGGCCATCACAAAACATATCTTACAACGAATGTATATTCAC[A/C]TAACATAGCGATTTCTATACAGCAAAACGACACAACTTGACACGGTAACA	IWGSC_chr5AL_ab_k95_contigs_longerthan_200_2811236	.	.	.	.	.	.	.	.	.	.	.	.	.	.	.	.	.	.	.	.	.	.	.	.	.	.	.	.	.	.	.
5A	IWB44011	183.1	.	90K-PROJECTED	TCCCGTTCGAGGTAAACAAGCAGATACCATGCTCACTTCAGCTAACTAAC[A/G]TAACTGATGATTACGTTGCCTTTGATATTGAAATGATGGGCATACTACGG	IWGSC_chr5AL_ab_k95_contigs_longerthan_200_2810008	Bradi4g24302.1	.	b3 domain-containing protein	PTHR24420	LEUCINE-RICH REPEAT RECEPTOR-LIKE PROTEIN KINASE	PF00069	Protein kinase domain	KOG1187	Serine/threonine protein kinase	GO:0004672	protein kinase activity	GO:0004674	protein serine/threonine kinase activity	GO:0004713	protein tyrosine kinase activity	GO:0005524	ATP binding	GO:0006468	protein phosphorylation	.	.	.	.	.	.	.	.	.	.	.	.
5A	IWB8070	183.1	.	90K-PROJECTED	GATGCGCAGCTCCTGTATTTACTGCAGGACGGTGTGCTGCAACTGCAGGA[T/C]GATGTGCTGCAAGATGAAGATGGTCTACAGGCCATGGACGAAGATGATGA	IWGSC_chr5AL_ab_k95_contigs_longerthan_200_2810978	.	LOC_Os03g02560.1	f-box protein at4g00755-like	PTHR22844	F-BOX AND WD40 DOMAIN PROTEIN	.	.	.	.	.	.	.	.	.	.	.	.	.	.	.	.	.	.	.	.	.	.	.	.	.	.
5A	IWB74351	183.1	.	90K-PROJECTED	TCTGGCCACCGCCCTCATGAACGTGCTCCACGAGGGGGCCGCGCACCCCG[A/C]GCAGGACGCGCAAGGAGATGCGCCGCACTTCCCGCATGGAGCGGCGCTGC	IWGSC_chr5AL_ab_k95_contigs_longerthan_200_2810978	.	LOC_Os03g02560.1	f-box protein at4g00755-like	PTHR22844	F-BOX AND WD40 DOMAIN PROTEIN	.	.	.	.	.	.	.	.	.	.	.	.	.	.	.	.	.	.	.	.	.	.	.	.	.	.
5A	IWA649	183.1	.	9K-ANCHOR	TAAAGATTAGATGTCGGCGTTGTCCCGCCTCTGATCGTGCCACCAGCCATGTGGAATTAGCTATAYTATCTTGGTCATGAGCGCTGCAATAAAAGATTCA[T/C]GAATTATTTGCCGTGGAAGGAAAAACAATGAAACACACACAGTTCATTTGAACACTTGTTTTCTTAATGTTGCATAGTACGTTTAGACAATACTCCTATA	IWGSC_chr5AL_ab_k95_contigs_longerthan_200_2805473	Bradi1g77370.2	LOC_Os03g02600.1	riboflavin biosynthesis protein chloroplastic	PTHR11079:SF10	RIBOFLAVIN-SPECIFIC DEAMINASE	PF00383	Cytidine and deoxycytidylate deaminase zinc-binding region	KOG1018	Cytosine deaminase FCY1 and related enzymes	GO:0016787	hydrolase activity	GO:0055114	oxidation-reduction process	GO:0008270	zinc ion binding	GO:0008835	diaminohydroxyphosphoribosylaminopyrimidine deaminase activity	GO:0009231	riboflavin biosynthetic process	.	.	.	.	.	.	.	.	.	.	.	.
5A	IWB13571	183.1	.	90K-PROJECTED	CACGGCAAATAATTCATGAATCTTTTATTGCAGCGCTCATGACCAAGATA[A/G]TATAGCTAATTCCACATGGCTGGTGGCACGATCAGAGGCGGGACAACGCC	IWGSC_chr5AL_ab_k95_contigs_longerthan_200_2805473	Bradi1g77370.2	LOC_Os03g02600.1	riboflavin biosynthesis protein chloroplastic	PTHR11079:SF10	RIBOFLAVIN-SPECIFIC DEAMINASE	PF00383	Cytidine and deoxycytidylate deaminase zinc-binding region	KOG1018	Cytosine deaminase FCY1 and related enzymes	GO:0016787	hydrolase activity	GO:0055114	oxidation-reduction process	GO:0008270	zinc ion binding	GO:0008835	diaminohydroxyphosphoribosylaminopyrimidine deaminase activity	GO:0009231	riboflavin biosynthetic process	.	.	.	.	.	.	.	.	.	.	.	.
5A	IWA648	183.1	.	9K-ANCHOR	GCTGCGGGGGAGGAGGAGGTTGATGCCGAAGCTGGTAAAGATTAGATGTCGGCGTTGTCCCGCCTCTGATCGTGCCACCAGCCATGTGGAATTAGCTATA[T/C]TATCTTGGTCATGAGCGCTGCAATAAAAGATTCAYGAATTATTTGCCGTGGAAGGAAAAACAATGAAACACACACAGTTCATTTGAACACTTGTTTTCTT	.	.	.	.	.	.	.	.	.	.	.	.	.	.	.	.	.	.	.	.	.	.	.	.	.	.	.	.	.	.	.	.
5A	IWB9802	183.1	.	90K-PROJECTED	CTTTGATCGTGGTGGCACAACACGTTTCTCCGGTTCAATGCAATACCGTA[A/G]TATGCCCATCATTTCAATATCGAAGGCAACGTAATCATCAGTTACGTTAG	.	.	.	.	.	.	.	.	.	.	.	.	.	.	.	.	.	.	.	.	.	.	.	.	.	.	.	.	.	.	.	.
5A	IWB7730	183.1	.	90K-PROJECTED	TGTTAGACTCGTCCTGCTCATACTCCTTTATATAATGCATTGTTTCCAAC[T/C]GCCTGACGGTCCGTGGGAGAGGAATGTCGAGGGCACATGAGACTTGTTCT	.	.	.	.	.	.	.	.	.	.	.	.	.	.	.	.	.	.	.	.	.	.	.	.	.	.	.	.	.	.	.	.
5A	IWB43734	183.1	.	90K-PROJECTED	CAATAGTCCTGGCCGATAGTCCCGTTACCGTGGAGCCATCGGGAGTCAGC[A/G]TCTCGGTCCTCGACCAGATGAACCTAGAGTCCATCCTTCGACTTCTCGCG	.	.	.	.	.	.	.	.	.	.	.	.	.	.	.	.	.	.	.	.	.	.	.	.	.	.	.	.	.	.	.	.
5A	IWB4261	183.1	.	90K-PROJECTED	CTCACCGTCCCTGACTTCCTCACTTCCGCTGAGGCGAAGGCTTTCGTCGA[T/C]GTCGCTGAATCCATGGGCTTCACGCACCAGGGCAGCCTTGGGCCACTCAA	.	.	.	.	.	.	.	.	.	.	.	.	.	.	.	.	.	.	.	.	.	.	.	.	.	.	.	.	.	.	.	.
5A	IWB32750.1	183.1	.	90K-PROJECTED	CCGACCTGCCGGAGAGGTTCGGGAGGAACGCAGTTCTGAATAAGTATGAC[A/C]GGAGCACGTTCTACACCTCTGATCCTGTTGTTGGCTACACCGACTACCCT	.	.	.	.	.	.	.	.	.	.	.	.	.	.	.	.	.	.	.	.	.	.	.	.	.	.	.	.	.	.	.	.
5A	IWB18172	183.1	.	90K-PROJECTED	CTTAAAATATATTGCTAAGGAGAAAAAAAAAGGCAAAAATAGATACTGTACTTGGGCAGAATCACCGCACCTCCCGTTTAAGAAGGTCAGGAAGGCTCTCTGTTGAAACAAGACTCTGAAATTC[T/C]GCTTTCACTCTCTCATCTCTTATGCCAAACCATGTGCCGGGATGCAAAACCNGCAGTAGGACAGTTAGGACATCTGTGCTTGATGGATATTTGACAGCCTCGTTCGTCGAGTTTGGAC	.	.	.	.	.	.	.	.	.	.	.	.	.	.	.	.	.	.	.	.	.	.	.	.	.	.	.	.	.	.	.	.
5A	IWA3334	183.5	.	9K-ANCHOR	TAATGGTCAACCATGCTGACGATGTTGCTGGAATAATCTCATCTAAGGCCAGCCTGAAGTATGTGGGTCCTGATGTTGATGCTATGAAAGCCGTAGCGGA[T/C]GCCTACTCTAAGAGATCTCTCAAGTACTTTGAAACCGCCCTTCGTGATTAYAAAGCCCAGCTTGAGGAGGACCCTATTGTCCACAGGCATCTTTCATCTC	IWGSC_chr5AL_ab_k95_contigs_longerthan_200_2309855	Bradi5g11170.1	LOC_Os04g36700.1	26s proteasome non-atpase regulatory subunit 11	PTHR10678	26S PROTEASOME NON-ATPASE REGULATORY SUBUNIT 11/COP9 SIGNALOSOME COMPLEX SUBUNIT 2	PF01399	PCI domain	KOG1463	protein binding	GO:0005515	protein binding	.	.	.	.	.	.	.	.	.	.	.	.	.	.	.	.	.	.	.	.
5A	IWA3335	183.5	.	9K-ANCHOR	GCCTGAAGTATGTGGGTCCTGATGTTGATGCTATGAAAGCCGTAGCGGAYGCCTACTCTAAGAGATCTCTCAAGTACTTTGAAACCGCCCTTCGTGATTA[T/C]AAAGCCCAGCTTGAGGAGGACCCTATTGTCCACAGGCATCTTTCATCTCTGTATGATACCCTTCTGGAGCAGAACCTCTGCAGGTTGATTGAGCCCTACT	IWGSC_chr5AL_ab_k95_contigs_longerthan_200_2309855	Bradi5g11170.1	LOC_Os04g36700.1	26s proteasome non-atpase regulatory subunit 11	PTHR10678	26S PROTEASOME NON-ATPASE REGULATORY SUBUNIT 11/COP9 SIGNALOSOME COMPLEX SUBUNIT 2	PF01399	PCI domain	KOG1463	protein binding	GO:0005515	protein binding	.	.	.	.	.	.	.	.	.	.	.	.	.	.	.	.	.	.	.	.
5A	IWA7789	183.5	.	9K-ANCHOR	AGAAATAAATAAGTACAATGCCTCACTCGTCAATGGATAATGCAATGAATACTTAAGTAGACGAACTGTTAAGGGGCCGGTCGCGTCAGAACTGTATGCA[T/C]GTAACCACTCATATGTATGTATGTATGTATGTATGTATGTATGTATGTATGTATGTTCCAACAAGTTGAGATGTTAAGCTTTGTTGTTTTGGTTATGTGT	IWGSC_chr5AL_ab_k95_contigs_longerthan_200_2801488	Bradi4g20117.1	LOC_Os11g20090.1	O-methyltransferase zrp4	PTHR11746	O-METHYLTRANSFERASE	PF00891	O-methyltransferase	KOG3178	Hydroxyindole-O-methyltransferase and related SAM-dependent methyltransferases	GO:0046983	protein dimerization activity	GO:0008168	methyltransferase activity	GO:0008171	O-methyltransferase activity	.	.	.	.	.	.	.	.	.	.	.	.	.	.	.	.
5A	IWA3391	183.5	.	9K-ANCHOR	CGCTATTTATACGGAACACACACCAGATGAGCATTTGCAGCAACCTTATGGATATACCTCGATGACACCTCGATGGCCAAGTTTCTTGACAATCTTATAG[T/C]CGCTAAACCCTGCTTTCGTAAAGATCGTGCTCCACTCCTTTTCATCCCGTTGCCGTCCTCTGGTACATATGAACATCAGCATGTCCATCAGCAGTTCGGT	IWGSC_chr5AL_ab_k95_contigs_longerthan_200_2801488	Bradi4g20117.1	LOC_Os11g20090.1	O-methyltransferase zrp4	PTHR11746	O-METHYLTRANSFERASE	PF00891	O-methyltransferase	KOG3178	Hydroxyindole-O-methyltransferase and related SAM-dependent methyltransferases	GO:0046983	protein dimerization activity	GO:0008168	methyltransferase activity	GO:0008171	O-methyltransferase activity	.	.	.	.	.	.	.	.	.	.	.	.	.	.	.	.
5A	IWA5002	184.5	QTL-tagging SNP	9K-ANCHOR	TGTTTGCTATTGTGTATGCACTGCTCATCGTACACGGAACAAGTCTGTATCTGACCAAGGAGTGGTACAAGAAAACGACATGGATGTATATCGCTTATCC[T/C]GTCTTCCTATATTCATGCGAGCGCATCGTTCGGTTATTCAGGAGACATGATTCAGTTAAGATTCAGAAGGTTGCGGTATATCCTGGGAATGTGTTGGCTC	IWGSC_chr5AL_ab_k95_contigs_longerthan_200_2735280	Bradi2g12790.2	LOC_Os01g25820.1	respiratory burst oxidase homolog protein b-like	PTHR11972:SF5	RESPIRATORY BURST OXIDASE	PF08414	Respiratory burst NADPH oxidase	KOG0039	Ferric reductase, NADH/NADPH oxidase and related proteins	GO:0016020	membrane	GO:0016491	oxidoreductase activity	GO:0004601	peroxidase activity	GO:0050664	oxidoreductase activity, acting on NAD(P)H, oxygen as acceptor	GO:0005509	calcium ion binding	GO:0055114	oxidation-reduction process	.	.	.	.	.	.	.	.	.	.
5A	IWA2947	184.5	.	9K-ANCHOR	CGGGCCGCCTTCCTTGGCTGAATTATGCAATCCTTGTGGTGGGGTCTGTGCATCCAAGACCTCTTTGATGCCGTTTATCTTCGCTGTTCCGGAGCCCTCC[A/G]TGAAGTAAATATATAGGAGAGGATGAACATATGTTTTTGGCCAGTTTCGACTTCCCTCGCCCCGGTCGGCATGTCGATCGAAGGGGGCGAGCGGGGAGCT	IWGSC_chr5AL_ab_k95_contigs_longerthan_200_2703553	Bradi1g77510.1	LOC_Os03g02440.1	WD repeat-containing protein 44-like	PTHR14221	WD REPEAT DOMAIN 44	PF00400	WD domain, G-beta repeat	KOG0283	WD40 repeat-containing protein	GO:0005515	protein binding	.	.	.	.	.	.	.	.	.	.	.	.	.	.	.	.	.	.	.	.
5A	IWB48691	184.5	.	90K-PROJECTED	CTTGTGGAAGTCAAACTTTGTGTTTGTATTGTGGGTGAAGTCTGCCGACA[A/G]CTGCCGCAGCTGCGCCACAAGAACAGGCTCGCCGCAGTAGAAAACCCCAA	.	.	.	.	.	.	.	.	.	.	.	.	.	.	.	.	.	.	.	.	.	.	.	.	.	.	.	.	.	.	.	.
5A	IWA5003	184.6	.	9K-ANCHOR	GTTATTCAGGAGACATGATTCAGTTAAGATTCAGAAGGTTGCGGTATATCCTGGGAATGTGTTGGCTCTTTATATGTCCAAGCCACCTGGTTTCAAATAC[A/C]GGAGTGGGCAGTACATCTTCATAAATTGCGGCGCTGTATCTCCATATGAATGGCATCCATTTTCCGTTACATCGGCACCAGGAGATAATTACCTCAGTGT	.	.	.	.	.	.	.	.	.	.	.	.	.	.	.	.	.	.	.	.	.	.	.	.	.	.	.	.	.	.	.	.
5A	IWB48690	185.232	.	90K-PROJECTED	GCTCTTACATCAGCTACATATAGTATATATAATTAGAAATTCTCCTTGTG[A/G]AAGTCAAACTTTGTGTTTGTATTGTGGGTGAAGTCTGCCGACAGCTGCCG	IWGSC_chr5AL_ab_k95_contigs_longerthan_200_2735280	Bradi2g12790.2	LOC_Os01g25820.1	respiratory burst oxidase homolog protein b-like	PTHR11972:SF5	RESPIRATORY BURST OXIDASE	PF08414	Respiratory burst NADPH oxidase	KOG0039	Ferric reductase, NADH/NADPH oxidase and related proteins	GO:0016020	membrane	GO:0016491	oxidoreductase activity	GO:0004601	peroxidase activity	GO:0050664	oxidoreductase activity, acting on NAD(P)H, oxygen as acceptor	GO:0005509	calcium ion binding	GO:0055114	oxidation-reduction process	.	.	.	.	.	.	.	.	.	.
5B	IWA6846	60.7	.	9K-ANCHOR	TGGTTACACCATAACCTCCCATACTTTGGAGATAACAGAGGATGGAGACATGGGGTGGGTCCAGGATGATATTATGCACTCAGATCCAGTGTTGCCTTCT[T/G]TTCGCACTCGCTATGACTTCAGTATTCTGAAATTCCCTCTTGTGAGTATGGACGATGCCCATGTGGTACACTTTCWGTACTCTGAGGCCACGAATGATGG	IWGSC_chr5BL_ab_k71_contigs_longerthan_200_10795314	Bradi5g00590.1	.	Unnamed protein product	PTHR12383	PROTEASE FAMILY S26 MITOCHONDRIAL INNER MEMBRANE PROTEASE-RELATED	PF00717	Peptidase S24-like	KOG1568	Mitochondrial inner membrane protease, subunit IMP2	GO:0016020	membrane	GO:0016021	integral to membrane	GO:0006508	proteolysis	GO:0008236	serine-type peptidase activity	.	.	.	.	.	.	.	.	.	.	.	.	.	.
5B	IWA7953	60.7	.	9K-ANCHOR	CTACTGTTACAGGATGATATTTGAGAGGTTCTTCCCCCAGAACTCGGCGATCCTGACGGTGCCAGGTGGGCCAAGCGTTGCATGCAGCACGGCGAAGGCG[A/G]TAGAGTGGGATGCCCAGTGGTCAGGGAACCTGGATCCCTCARGGGAGAGCAGCACTTGGAGTCCATCTCTCGGCCTATGAACAGGAGCATCTCCCAGCAA	.	.	.	.	.	.	.	.	.	.	.	.	.	.	.	.	.	.	.	.	.	.	.	.	.	.	.	.	.	.	.	.
5B	IWA4526	60.7	.	9K-ANCHOR	TGAAACATCCTCTGTTCTGGTAGTATTCACTCACTTCCTCCAAGTCATCAACCTGAACGATAATGTTGAGACCACAGATTTGTGCTAGACGGAACTCCTC[A/G]GCGTCAACACAAGCAAAGCAGACCTCCTTCCATGTTTTAGCGCTGTTAGCCTTGCGAGCAGCATCTACAGCACCTTGGAACTGCTTTAGCTTGACCAAAG	.	.	.	.	.	.	.	.	.	.	.	.	.	.	.	.	.	.	.	.	.	.	.	.	.	.	.	.	.	.	.	.
5B	IWA3682	60.7	.	9K-ANCHOR	GGCCATTACAAGATTTCGGTGGTTACTGTTGATATGAAGACCAAGGCACTGCGTGTCAACTCATCCGTATATAAAAGCTGAAGACCGCTTGGGAGAAGAC[A/G]CCGACATGTATGAATTCAAGTATTGTAAACTCAAGAGTTTTCTCCCCATCAAGTTCCCCATGAGTGTCACCAGGAAGAGGAAGCTCCTGGATTAAGTGGG	.	.	.	.	.	.	.	.	.	.	.	.	.	.	.	.	.	.	.	.	.	.	.	.	.	.	.	.	.	.	.	.
5B	IWA2596	61.1	.	9K-ANCHOR	TGATGCAGATGCTGTTGTAATTGTTTCAATCCTAGTTCTTCTGCTATTATTCAGTGTCCAGAGCTTTGGAACTGGCAAAGTTGGAATCATGTTCGCTCCC[A/G]TTTTGGCTTTGTGGTTTCTTAATTTGGGCTCCATTGGAATATACAACATAATTAAGTATGACACGTCAGTCGTGAGAGCACTCAATCCAATGTACATCTA	IWGSC_chr5BL_ab_k71_contigs_longerthan_200_10853061	Bradi4g29347.1	LOC_Os09g21000.1	potassium transporter 23	.	.	PF02705	K+ potassium transporter	.	.	GO:0015079	potassium ion transmembrane transporter activity	GO:0016020	membrane	GO:0071805	potassium ion transmembrane transport	.	.	.	.	.	.	.	.	.	.	.	.	.	.	.	.
5B	IWA4494	61.1	.	9K-ANCHOR	AAGGTACCTCTGGCAAGAGCATAAAGAGGCCAGCATTCAAAAATTCCCTTGTGGAGAGCAATGGCAATAGATGACCAGATATTGTGAATTTGAACATAAT[T/G]GATTTCACCTGCTCTGACCTTGTATAGTTGTAGTATCATTCAATCTAGTAGTCTCTTACGCTGTGGCTGGCCACGGCCTTTTTCCTGTCAGTTCTAGTAA	IWGSC_chr5BL_ab_k71_contigs_longerthan_200_10817963	Bradi3g16121.1	.	protein far1-related sequence 5-like	.	.	PF03101	FAR1 DNA-binding domain	.	.	GO:0008270	zinc ion binding	.	.	.	.	.	.	.	.	.	.	.	.	.	.	.	.	.	.	.	.
5B	IWA8005	61.1	.	9K-ANCHOR	TAAAGCACCTCCATCATCGTCCTTGCTGTAGTTAGGAGAGGATGTATGGTTTGAATCCAGACAGTTTTTATGACATGCATCACTTCCATCAATTGCAAAA[T/C]TCCCACAACAGTCCTTTTCATCTTGTACCTCATGTCTTGCTTTCAAGTTTTTTATTGCATTTTCTTGTCCTTCAGAGGGGGCAACTTTTGCAGTATGCAT	IWGSC_chr5BL_ab_k71_contigs_longerthan_200_10922111	Bradi4g29622.1	LOC_Os09g22540.1	lysine-specific demethylase jmj25-like	PTHR12549:SF1	TRANSCRIPTION FACTOR JUMONJI (JMJC) DOMAIN-CONTAINING PROTEIN	PF02373	JmjC domain, hydroxylase	KOG1356	Putative transcription factor 5qNCA, contains JmjC domain	GO:0005515	protein binding	.	.	.	.	.	.	.	.	.	.	.	.	.	.	.	.	.	.	.	.
5B	IWA4158	61.1	.	9K-ANCHOR	TCCATCCATGCGTTGGTGGTTAACAGTGTCAAGATGATAGCATTCTTTACACTGTATTACAGTTGGTTTCAGATTCCTAGCCCCGTCTCAGACCAGATAC[T/G]GTATTAGTTGCTACAGAGCAATATATGTAGTGCTCCCAGGCACGTCAAACCTTCCTTTTCTTTACTGTAAAATGCCATTATCCAGTTCACAATGTGCAGC	IWGSC_chr5BL_ab_k71_contigs_longerthan_200_10852706	Bradi4g41440.1	LOC_Os09g23360.1	protein trichome birefringence-like 14	PTHR13533	FAMILY NOT NAMED	PF03005	Arabidopsis proteins of unknown function	.	.	.	.	.	.	.	.	.	.	.	.	.	.	.	.	.	.	.	.	.	.	.	.
5B	IWA3707	61.1	.	9K-ANCHOR	AACTATTCGGGGAGCCATTATACAGCGCCATGGATGCTCCATTCAAYAGTGAGGCATAGACAAGCCAGGGACCCATCATCCAACCAAGGTTTGTAGGCCA[T/C]GCAACAACATCACCTTTACGAATATCCATGTGACACCATCCATCAGCAGCTGCCTTAAGAGGGGTCAAATGTGTCCACGGAATCGCCTTTGGCTCTCCTG	IWGSC_chr5BL_ab_k71_contigs_longerthan_200_10795413	Bradi4g29410.1	LOC_Os09g21230.1	acetyl-coenzyme a synthetase	PTHR24095	FAMILY NOT NAMED	PF00501	AMP-binding enzyme	KOG1175	Acyl-CoA synthetase	GO:0003824	catalytic activity	GO:0008152	metabolic process	.	.	.	.	.	.	.	.	.	.	.	.	.	.	.	.	.	.
5B	IWA4300	61.1	.	9K-ANCHOR	TGAATTGATGCCTAAAAACATTTTGTGCATTCGACAATCGTATGGGAGCATGGAACCAGTTCCTTCAGTGAAGAGATACATTGACTTTGTTGTCATTTAA[A/C]AAATATTATGTATAAATAAGATGTCAGCACTGTGTAGATTTCTGAAAAAGAGAATGGTGCTATGGAGGGTGAGTAACAAACATATCATACTTGCCACGCT	IWGSC_chr5BL_ab_k71_contigs_longerthan_200_10740516	.	.	protein far1-related sequence 5-like	.	.	.	.	.	.	.	.	.	.	.	.	.	.	.	.	.	.	.	.	.	.	.	.	.	.	.	.
5B	IWA3106	61.1	.	9K-ANCHOR	ACCAAGATGGATACACTGCACGAGTGCATGAAGCTCCATGGGAATTCTCCACAGTCTCCCATGATGCACTATCTAGTCTTGGCACCATCCGATTCTGCAT[A/C]CGACGCTTAGCAAGCCAGATTATGCCTGAACCACCGTATCACTAGCCACTGCGATTCCCATAATATCTAGTTTGTTAGTTTGCATTATGTACCTTCAACC	IWGSC_chr5BL_ab_k71_contigs_longerthan_200_10863256	.	.	hypothetical protein F775_00549	.	.	.	.	.	.	.	.	.	.	.	.	.	.	.	.	.	.	.	.	.	.	.	.	.	.	.	.
5B	IWA2597	61.1	.	9K-ANCHOR	CACATGGCGATGTGAGGGCGAGGAAGCAATCATTCTTCACAAAGAAGTTCATCATCAACTATTTCTACGCTTTCCTGAGGAGGAACTGCAGGGGTGGCAC[T/C]GCAACCTTGAAGATGCCTCACTCGAACATCATGCGTGTGGGGATGACGTACATGGTCTGATCGGTGCTCTGCTGCGCCTGTGCTGCAAAACWGAACCTTG	IWGSC_chr5BL_ab_k71_contigs_longerthan_200_10853061	Bradi4g29347.1	LOC_Os09g21000.1	potassium transporter 23	.	.	PF02705	K+ potassium transporter	.	.	GO:0015079	potassium ion transmembrane transporter activity	GO:0016020	membrane	GO:0071805	potassium ion transmembrane transport	.	.	.	.	.	.	.	.	.	.	.	.	.	.	.	.
5B	IWA5321	61.1	.	9K-ANCHOR	GACATTATAGTGTAAATTATAATGCTTCAGATTTCCTTCGACATATTGTTTGTTGGGAAGGTATACTTTAATCCTCAAGTTATCATCGATCTTATTTTCA[T/C]CATCAGATCTGACTAAGCTTGCTGATGTCAGAACACGCGTGCATTCTATAAGTATGCCTGTGCATGCAAATACCCTTGTAGTCCCATTGAATGAAGCAAG	.	.	.	.	.	.	.	.	.	.	.	.	.	.	.	.	.	.	.	.	.	.	.	.	.	.	.	.	.	.	.	.
5B	IWA7272	61.1	.	9K-ANCHOR	TTATGATAAGCATGGATTGCATGAGAGAATGAGGCATTGGGTTTCAGAGAAGTCGATTGAAGTTTTCGGCGAGGAAATAGCAGAGTTTGTTGAGTATGTT[A/G]TTGCATCAACCAAAGAGCATGTAGATGCACCTAGAATGTTGGAGGCCCTTGTATCTCTTATGGATGATTCTGCAGAAAAGTTTGTTATCTCGTTTTGGAC	.	.	.	.	.	.	.	.	.	.	.	.	.	.	.	.	.	.	.	.	.	.	.	.	.	.	.	.	.	.	.	.
5B	IWA4414	61.1	.	9K-ANCHOR	ATAGTTAACAGAGCAACTTCAAAGTTTCCAGATGTTTCATTCTTCACAACCTTCTGTAACGACCGATCATACATGTGATGGTAAGCAGAAGCAACAGCTG[A/C]CATGTGTGCCCAGCTGCGTTCAGTGAAGATGCGGATGAAGGTTTTCTCATCTGTGCCCAGCTTTTTCTCACCAGCTTTGTAGAGGTCCTTCGCATCATGT	.	.	.	.	.	.	.	.	.	.	.	.	.	.	.	.	.	.	.	.	.	.	.	.	.	.	.	.	.	.	.	.
5B	IWA3706	61.1	.	9K-ANCHOR	GTACCACTCCAAGCATTGTCACCTTAGCATCCTGTACAAACTTTGCAAAACCTGAACTATTCGGGGAGCCATTATACAGCGCCATGGATGCTCCATTCAA[T/C]AGTGAGGCATAGACAAGCCAGGGACCCATCATCCAACCAAGGTTTGTAGGCCAYGCAACAACATCACCTTTACGAATATCCATGTGACACCATCCATCAG	.	.	.	.	.	.	.	.	.	.	.	.	.	.	.	.	.	.	.	.	.	.	.	.	.	.	.	.	.	.	.	.
5B	IWA2139	61.4	.	9K-ANCHOR	AACAATCGGAATACAAATGTGGTTTCAGCTATCAACTCTAATGTGTTTACCCTAGCTGATGCTCAAAGACTGATAGCCCGTGAGAAATCACGAGCTTCCC[A/G]AGGAATGATTAGTTTTGGAGGATCAGGATGCAATATGGTTAAAAGACCGGAAATGATCGAAGAACATTATAGACCTGCTATCCGTGGCACTGCATGCAGT	IWGSC_chr5BL_ab_k71_contigs_longerthan_200_10800667	Bradi4g08870.1	LOC_Os01g11900.1	5-methylcytosine dna glycosylase	PTHR10359:SF3	ENDONUCLEASE III-RELATED	PF00730	HhH-GPD superfamily base excision DNA repair protein	.	.	GO:0003824	catalytic activity	GO:0051539	4 iron, 4 sulfur cluster binding	GO:0006281	DNA repair	GO:0006284	base-excision repair	.	.	.	.	.	.	.	.	.	.	.	.	.	.
5B	IWA2742	61.8	.	9K-ANCHOR	TGGGACACTGCCGGTTAGGCTGCATGAGGGCAAGACACCGGCTGTGGGGACTGAAAGCGTTGTTGAAGTCGAAGATGGGGCACTGGAGGACGTTGTTTCA[T/C]CACAGAACTCTGCTATTTCATCTCAAAGTTCCCCTGAYTATCTGTTTCACATGACTGATCATATGTTCCCAAGCACATTGCTAAATTTTACAGCAGAAGA	IWGSC_chr5BL_ab_k71_contigs_longerthan_200_10800667	Bradi4g08870.1	LOC_Os01g11900.1	5-methylcytosine dna glycosylase	PTHR10359:SF3	ENDONUCLEASE III-RELATED	PF00730	HhH-GPD superfamily base excision DNA repair protein	.	.	GO:0003824	catalytic activity	GO:0051539	4 iron, 4 sulfur cluster binding	GO:0006281	DNA repair	GO:0006284	base-excision repair	.	.	.	.	.	.	.	.	.	.	.	.	.	.
5B	IWA5764	61.8	.	9K-ANCHOR	GTGCTCCGGCTGCCATGATGACGACAAAAATAAATGCAATTCCACAGCAGGTCAATTCGCCTGCAGTCTCTTTAA[T/C]TTGCAATTGGACCGAACATACCTCACCTGAAGGTTTTTAAATATTACTACAATAGCATAACTCGAGAGAGTAAGTGGGAGAAGCCTGAAGAATATATACT	.	.	.	.	.	.	.	.	.	.	.	.	.	.	.	.	.	.	.	.	.	.	.	.	.	.	.	.	.	.	.	.
5B	IWA5497	61.8	.	9K-ANCHOR	GGTTTCCCTCTACCAACAGGAACTTCAATCGGAACAATCTCCCATGCAAAAGCACCACTGTCACGAGCAGCAATTCCACGCTCATTACTTTGAATAGCAT[A/G]TGCATCCTGGTCTTCCCTCGTCAGGGCATGATTGTCAGCACAAAGCTCAGCACAGACTCCCATGGCACAATCGCCGTATACATCCCAAAGGCCATCCTTA	.	.	.	.	.	.	.	.	.	.	.	.	.	.	.	.	.	.	.	.	.	.	.	.	.	.	.	.	.	.	.	.
5B	IWA2032	62.2	.	9K-ANCHOR	AGCTACAGAAATAAAGCAGCACCCGTTCTTTGAAGGTGTTAACTGGGCATTGATAAGGTGCGCTACTCCTCCAGATATCCCCAAGCCAGTTGACATCCCT[T/C]GGCCAGGAGCCTCGACAAGTCAGAAGGCAACACCGTCAGCCGAGAAAGGTCCAGACAATTATCTTGAATTTGATTTCTTTTAGTGGATTCTTCCAAGACC	IWGSC_chr5BL_ab_k71_contigs_longerthan_200_10804679	Bradi4g08700.1	LOC_Os09g08420.1	protein kinase g11a	PTHR24351	RIBOSOMAL PROTEIN S6 KINASE	PF00069	Protein kinase domain	KOG0610	Putative serine/threonine protein kinase	GO:0004672	protein kinase activity	GO:0004674	protein serine/threonine kinase activity	GO:0004713	protein tyrosine kinase activity	GO:0005524	ATP binding	GO:0006468	protein phosphorylation	.	.	.	.	.	.	.	.	.	.	.	.
5B	IWA4758	62.5	.	9K-ANCHOR	TGCCTGGCTTCCGTATTGTGTGTCCGTGAGACTGAGGTATTCTTTTGGAGACAACAGCCATATATCGTTCCTTGCAATAAATGGGAGCCATGGTGGGAGA[T/G]CTTGCTGGCTGCAGTCTGAAGATTGGGAGAGATGTAAGCAGAAGGTGGCGAGGGCAGYGGAGACTGTGAATGGGACCCCTGCTGTTGCAGAACCCGGCCA	IWGSC_chr5BL_ab_k71_contigs_longerthan_200_10822798	Bradi4g27157.2	LOC_Os09g10960.1	mediator of rna polymerase ii transcription subunit 14-like	PTHR12809	MEDIATOR COMPLEX SUBUNIT	PF08638	Mediator complex subunit MED14	KOG1875	Thyroid hormone receptor-associated coactivator complex component (TRAP170)	GO:0001104	RNA polymerase II transcription cofactor activity	GO:0016592	mediator complex	GO:0006357	regulation of transcription from RNA polymerase II promoter	.	.	.	.	.	.	.	.	.	.	.	.	.	.	.	.
5B	IWA5166	62.9	QTL-tagging SNP	9K-ANCHOR	TGTTAGATGTATTTCAGATCTGTACACCTGCAAGAACCACTAGGGCTAGGCCACTATGTCTATTCTGGCAGTACAATGTAGCTACTAACATAAAAACGCC[T/C]AATTCTACTAAGAATGCAAAGCACTCTCTGCTTCAGAACTGCTGAAAGGATAAGATTATTAAGATTCTGAACAAAACACTATCTCG	IWGSC_chr5BL_ab_k71_contigs_longerthan_200_10796628	Bradi4g28367.1	LOC_Os09g17630.1	.	PTHR24420	LEUCINE-RICH REPEAT RECEPTOR-LIKE PROTEIN KINASE	PF00560	Leucine Rich Repeat	KOG1187	Serine/threonine protein kinase	GO:0004672	protein kinase activity	GO:0004674	protein serine/threonine kinase activity	GO:0004713	protein tyrosine kinase activity	GO:0005515	protein binding	GO:0005524	ATP binding	GO:0006468	protein phosphorylation	.	.	.	.	.	.	.	.	.	.
5B	IWA396	62.9	.	9K-ANCHOR	AATGAATTGTGACAGCACTTAGGTACCTTCTTTTGCAACTGTAATAGTATGACAGACTCT[A/G]AAGCCAATGTTATATTGGCCACTCAGGCTATTGCAGTAGTAAGATTTAAACAAAAGAAAA	IWGSC_chr5BL_ab_k71_contigs_longerthan_200_10925189	Bradi4g27910.1	LOC_Os09g14670.1	.	.	.	PF00311	Phosphoenolpyruvate carboxylase	.	.	GO:0015977	carbon fixation	GO:0006099	tricarboxylic acid cycle	GO:0008964	phosphoenolpyruvate carboxylase activity	.	.	.	.	.	.	.	.	.	.	.	.	.	.	.	.
5B	IWA4016	62.9	.	9K-ANCHOR	TTGCTGTTGAATARTTTATAATTTGTTTTTTTGTGGTAGACTGCCATGATAATAACAAGATAATTTCTGGGCGAGAAAGAAAGGCAAGAGTTTCAGTTCA[A/G]CCAGTAGTGGAGGTTTCCTCGGTCTAGTCGCCTAAGAGCCCCCTTCCTTTTCTAGTTAGTTGAAAGAAAAGCATTGTTTTTCACTTATGTCTTGCCAATA	IWGSC_chr5BL_ab_k71_contigs_longerthan_200_10845778	Bradi4g27490.1	LOC_Os09g12560.1	ferrochelatase- chloroplastic	PTHR11108	Ferrochelatase	PF00762	Ferrochelatase	KOG1321	Protoheme ferro-lyase (ferrochelatase)	GO:0004325	ferrochelatase activity	GO:0006783	heme biosynthetic process	.	.	.	.	.	.	.	.	.	.	.	.	.	.	.	.	.	.
5B	IWA7318	62.9	.	9K-ANCHOR	ATATGTTGGCCTAGCTAACATTGTGAGTTAGTAATTTATGCTTCTTTTCTTTGGGATAATTATGCCTAGCTGGAAACAAAGAGGAGTCAGGTATGATACA[A/G]CCACGGCGGCTGGCCAGCGACTAACAGGTAATTTCTCTTTCAATTTGATGATAATGGATGAGAATCAGTTCTATGATTGCAGCTTAATTGCAGCTTATAA	IWGSC_chr5BL_ab_k71_contigs_longerthan_200_10841169	Bradi4g16460.5	LOC_Os12g29960.1	protein yippee-like at4g27745	PTHR13847	FAD NAD BINDING OXIDOREDUCTASES	PF03226	Yippee zinc-binding/DNA-binding /Mis18, centromere assembly	KOG3399	Predicted Yippee-type zinc-binding protein	.	.	.	.	.	.	.	.	.	.	.	.	.	.	.	.	.	.	.	.	.	.
5B	IWA3890	62.9	.	9K-ANCHOR	GATCTGATAAAACTATTGTAAGATGATGTTATTGTATATTTCAGGGTGTGTAACATGTTGGCAAAATATTTACATCTAACTATATGTACCAAGCATAAGG[T/C]GCTTTTGAGCCTTCCTCTCAATATGAACCTTCCTTGGAAATGCTGACAGGAATATTTTCAACATGTGCGTTGTATTCCTTGAGTTGTTTGCATTTTGGTG	IWGSC_chr5BL_ab_k71_contigs_longerthan_200_1973723	.	LOC_Os09g14700.2	2-aminoethanethiol dioxygenase	PTHR22966	UNCHARACTERIZED	PF07847	Protein of unknown function (DUF1637)	KOG4281	Uncharacterized conserved protein	GO:0047800	cysteamine dioxygenase activity	GO:0055114	oxidation-reduction process	.	.	.	.	.	.	.	.	.	.	.	.	.	.	.	.	.	.
5B	IWA1705	62.9	.	9K-ANCHOR	AGTATGGAGCATATTGTGGTTGCACAACAACGTACTGGACATTCGGTGGGTATAGGTGTTGCTGTGGGTATTGGTGGAAAGGGATATTCATGGCATACGG[T/C]GGTTGTGAAAGTTGCATATGCTGAGGAAACTGCGGGTGGCAAAAATTCGCAGGATTGGGTATTGATGTTGGCTCATTTGGACAATTCTTACGATTTAATG	IWGSC_chr5BL_ab_k71_contigs_longerthan_200_1973723	.	LOC_Os09g14700.2	2-aminoethanethiol dioxygenase	PTHR22966	UNCHARACTERIZED	PF07847	Protein of unknown function (DUF1637)	KOG4281	Uncharacterized conserved protein	GO:0047800	cysteamine dioxygenase activity	GO:0055114	oxidation-reduction process	.	.	.	.	.	.	.	.	.	.	.	.	.	.	.	.	.	.
5B	IWA5633	62.9	.	9K-ANCHOR	GTCATTTCCTTATCAAGTCTACATCTGATCTTCAGGAAGCTGTATCTTCTTGTTTCGGGAAAGCATTGGTGACCAGCAGTGCTSTCATGCTTGCGATGCC[A/G]CCCAGTTGCTTGGCAGAAGAATGTGACCCGGGGTACTCTCTTCCTAACATGCCGCTGCTGTTTGCGATAGCCATGGTTGGTGCTACTGTTGGAGGGCTCC	.	.	.	.	.	.	.	.	.	.	.	.	.	.	.	.	.	.	.	.	.	.	.	.	.	.	.	.	.	.	.	.
5B	IWA2071	62.9	.	9K-ANCHOR	CCTATCACAAGGCTGCTGGTTGCATAGTGTTGCTTCGCCATGAGACCAGATTATTCRCGGGGAGAGGTCAGGACGCGCGGCAGCATCCACCCTTGCCTCC[A/G]GCTCCGGGCTTGTGCAAAGCCCGCAATGCGACGCGCGTGTGTGGTGTCTGTSTGTCGGCGTGTGTGGCCA	.	.	.	.	.	.	.	.	.	.	.	.	.	.	.	.	.	.	.	.	.	.	.	.	.	.	.	.	.	.	.	.
5B	IWA1994	62.9	.	9K-ANCHOR	AATGCTTAGCGTCCTTCTTAGAAGATTGGTGCAGCTCATCAGCTCGCGAGCGTAGCTCATCGTTGCAACGCCACATAGACAACTCAAACATGAGATCCTC[A/G]ATCTGTGCACAATACAAATTAGCTGCCATCATTCTGGCGAGCAAGCAGACGTCCCTTGTAACTTCTGGTGTCACTCTTGGATTTCCGTCACGATCTCCAC	.	.	.	.	.	.	.	.	.	.	.	.	.	.	.	.	.	.	.	.	.	.	.	.	.	.	.	.	.	.	.	.
5B	IWA1706	62.9	.	9K-ANCHOR	AAAAGAGATATAAGTTTGTAACAGTTGCTTTCTGCCTTCTGGTTTATTACTATGTGGGCCTTGCCTCAAACAGTCAGCAGAAATATGCACACATGATCTC[A/G]CTGTACACCACAGCAGTGTAGCAATCCACAGTATAGTGTGTGTTGAAAGGTGTCACGCCCCGCGGGGAGCAGCAGGGGGGCGAAGGGGAAAGTTTAGTCG	.	.	.	.	.	.	.	.	.	.	.	.	.	.	.	.	.	.	.	.	.	.	.	.	.	.	.	.	.	.	.	.
5B	IWA8378	63.3	.	9K-ANCHOR	GCGGAGGATAGGCACTGGAGGGTTCGTCTTGCAATCATTGAGTACATCCC[T/G]CTGCTGGCTAGTCAGTTAGGTGTTGGGTTTTTTGATGACAAGCTGGGGGC	IWGSC_chr5BL_ab_k71_contigs_longerthan_200_10876125	Bradi4g08790.2	LOC_Os09g07510.1 (	protein phosphatase 2a structural subunit	PTHR10648	SERINE/THREONINE-PROTEIN PHOSPHATASE PP2A 65 KDA REGULATORY SUBUNIT	PF02985	HEAT repeat	KOG0211	Protein phosphatase 2A regulatory subunit A and related proteins	GO:0005515	protein binding	.	.	.	.	.	.	.	.	.	.	.	.	.	.	.	.	.	.	.	.
5B	IWA2257	63.3	.	9K-ANCHOR	AAGATGGATTCTCATGCTTGCAAGATGTATGTGCTGACCCCAAAATAGAACAGTATTCTCAACATTGCATATTACTATAAAATAATTATTTCAAAAGTCT[T/C]GAAAGATGACAATGTATTACCTTGGTATGTGTACATGCTGTGTCCAAACATTGATAGTGCTACATCCCTTGAAGATATATACCATGTCACGTGTGTCCAG	IWGSC_chr5BL_ab_k71_contigs_longerthan_200_10801099	Bradi4g26990.1	LOC_Os09g10720.1	gag-pol polyprotein	PTHR22967	SERINE/THREONINE PROTEIN KINASE	PF00069	Protein kinase domain	KOG1989	ARK protein kinase family	GO:0004672	protein kinase activity	GO:0004674	protein serine/threonine kinase activity	GO:0004713	protein tyrosine kinase activity	GO:0005524	ATP binding	GO:0006468	protein phosphorylation	.	.	.	.	.	.	.	.	.	.	.	.
5B	IWA1155	63.3	.	9K-ANCHOR	CTAAAAAAAGCTATGATTTATTTTCTTGATTATTATTGTATAGTTGCAAAATGTTTATT[T/C]AATTTAAACGAGCAGCATCCACATATGACAGGTGCTCACAATCCGTTGCACTTAGACCAACAGAAGAATGACAAGATAAGAAACACAAAAAATAATACTA	IWGSC_chr5BL_ab_k71_contigs_longerthan_200_10863088	Bradi1g66700.1	LOC_Os11g42500.1	Disease resistance response protein 206-like	PTHR21495	NUCLEOPORIN-RELATED	PF03018	Dirigent-like protein	.	.	.	.	.	.	.	.	.	.	.	.	.	.	.	.	.	.	.	.	.	.	.	.
5B	IWA8569	63.3	.	9K-ANCHOR	CTAGTATTTCGAACATTGAATCAGCATGGTTTCCTCGGACAACTACAAGA[A/G]AAGAAATTGTGTGCAGTGATTCAGCTACCTTCACAAACTTTGCTGTTGTC	.	.	.	.	.	.	.	.	.	.	.	.	.	.	.	.	.	.	.	.	.	.	.	.	.	.	.	.	.	.	.	.
5B	IWA3056	63.7	.	9K-ANCHOR	CCTGTTTGGTTTGAGGTATAGACTGTGCATGCACTAAGCTAGTTCTAAATGATGGATTAGGTAATTTGACCAAATTTAAGAGATTATCCGGCGATGGACC[A/G]AGCTGTGATGGTCAAGGTGATTTTCTCAAAACCAAACATCCCAGAACCAAACATTGTTGTTGTATTGTACCATATGTGATTACTAGAGAACAACCTGGCA	IWGSC_chr5BL_ab_k71_contigs_longerthan_200_10790393	Bradi4g27590.1	LOC_Os09g12720.1	.	PTHR11210	RING BOX	PF00097	Zinc finger, C3HC4 type (RING finger)	KOG1493	Anaphase-promoting complex (APC), subunit 11	GO:0046872	metal ion binding	GO:0005515	protein binding	GO:0008270	zinc ion binding	.	.	.	.	.	.	.	.	.	.	.	.	.	.	.	.
5B	IWA7372	63.7	.	9K-ANCHOR	GGTTCTTCAGGTGCTAGATATGACCAGATTGGTTCTTCAGGTGCTAGATATGACCAGATTGTTTCTTCAGGTGCAAGATATGACCCGCGATCTTTAACTT[T/C]GCCGTCTTATGGGCTGTTGAGTACAACTCCACGGAGCTCAGTCATAGACAAGTACAGTCCAGGGTTCTCGGGTTCAAGTGGATCTGGACCGTCAGTCATG	IWGSC_chr5BL_ab_k71_contigs_longerthan_200_10868711	Bradi4g27190.3	LOC_Os01g32720.1	.	PTHR13863	TRANSCRIPTION INTERMEDIARY FACTOR 1	PF12047	Cytosine specific DNA methyltransferase replication foci domain	.	.	GO:0005515	protein binding	GO:0008270	zinc ion binding	.	.	.	.	.	.	.	.	.	.	.	.	.	.	.	.	.	.
5B	IWA4835	63.7	.	9K-ANCHOR	GACGAGGGTTCTATGATCAATAGCAGAGTTTGACTAGCTATACATGGTGCCAAGTGCCAGTGGACTTAATGATATCGTAGAACGTGGGATCCAGATTGGA[A/G]CCATTAAACGATATAAATACACGCCTTTGCCTTGGTTGAGTAGCATATGGCAGAGCATACTGTAGGATAGAAATCATAAGCCTGATCAGGACAGCATGCC	IWGSC_chr5BL_ab_k71_contigs_longerthan_200_10822073	Bradi4g27334.1	LOC_Os09g11450.1	sodium hydrogen exchanger 6-like	PTHR10110	Sodium/hydrogen exchanger	PF00999	Sodium/hydrogen exchanger family	KOG1965	Sodium/hydrogen exchanger protein	GO:0015299	solute:hydrogen antiporter activity	GO:0015385	sodium:hydrogen antiporter activity	GO:0016021	integral to membrane	GO:0055085	transmembrane transport	GO:0006812	cation transport	GO:0006814	sodium ion transport	GO:0006885	regulation of pH	.	.	.	.	.	.	.	.
5B	IWA4836	63.7	.	9K-ANCHOR	ATGGCAGAGCATACTGTAGGATAGAAATCATAAGCCTGATCAGGACAGCATGCCTCCTGTATATATTTACAAGGCTCAAATGGTACATGGTGGGGCTCCA[A/G]TTGAAAAGGCAAAAGTTCTGTGACGAACTTTGTTGACCCAAGCCCTTGTCTTACACCAGATCATTTGTTTCCAACAGCTCATCGCTGATCATTGCCAACT	IWGSC_chr5BL_ab_k71_contigs_longerthan_200_10822073	Bradi4g27334.1	LOC_Os09g11450.1	sodium hydrogen exchanger 6-like	PTHR10110	Sodium/hydrogen exchanger	PF00999	Sodium/hydrogen exchanger family	KOG1965	Sodium/hydrogen exchanger protein	GO:0015299	solute:hydrogen antiporter activity	GO:0015385	sodium:hydrogen antiporter activity	GO:0016021	integral to membrane	GO:0055085	transmembrane transport	GO:0006812	cation transport	GO:0006814	sodium ion transport	GO:0006885	regulation of pH	.	.	.	.	.	.	.	.
5B	IWA4759	63.7	.	9K-ANCHOR	CATATATCGTTCCTTGCAATAAATGGGAGCCATGGTGGGAGAKCTTGCTGGCTGCAGTCTGAAGATTGGGAGAGATGTAAGCAGAAGGTGGCGAGGGCAG[T/C]GGAGACTGTGAATGGGACCCCTGCTGTTGCAGAACCCGGCCAAGGAAGGCTGCGAATGGTTGCTGAGATGATACAAAAGCAACTCCAACTTTGTCTACAG	IWGSC_chr5BL_ab_k71_contigs_longerthan_200_10822798	Bradi4g27157.2	LOC_Os09g10960.1	mediator of rna polymerase ii transcription subunit 14-like	PTHR12809	MEDIATOR COMPLEX SUBUNIT	PF08638	Mediator complex subunit MED14	KOG1875	Thyroid hormone receptor-associated coactivator complex component (TRAP170)	GO:0001104	RNA polymerase II transcription cofactor activity	GO:0016592	mediator complex	GO:0006357	regulation of transcription from RNA polymerase II promoter	.	.	.	.	.	.	.	.	.	.	.	.	.	.	.	.
5B	IWA4757	63.7	.	9K-ANCHOR	CCAGGCTCATGGCGACATTGCAACTGCTCAGAGGGCTCGCATTGAGCTTTGTTTGGAAAATCACTCAGGATCAGCTTCAGATGATAGAACAGAAAGCTCT[T/G]TAGCTAAGAGCAATATTCATCATGACAGAGCCCACAGTTCAGTAGAGTTTGCTCTCACGTTTGTACTTGACCATGCGCTCATTCCTCACATGAACGTAGC	IWGSC_chr5BL_ab_k71_contigs_longerthan_200_10822798	Bradi4g27157.2	LOC_Os09g10960.1	mediator of rna polymerase ii transcription subunit 14-like	PTHR12809	MEDIATOR COMPLEX SUBUNIT	PF08638	Mediator complex subunit MED14	KOG1875	Thyroid hormone receptor-associated coactivator complex component (TRAP170)	GO:0001104	RNA polymerase II transcription cofactor activity	GO:0016592	mediator complex	GO:0006357	regulation of transcription from RNA polymerase II promoter	.	.	.	.	.	.	.	.	.	.	.	.	.	.	.	.
5B	IWA5634	63.7	.	9K-ANCHOR	CTCTTGATCTTGCACAATCTTTGGGTGATCATGTTGAAGAGAAGAAGGCGGCACGAGGATTAGGAGCATCATTGCAAAGACAAGGAAATTACAAGGAAGC[A/G]ATAAAGTACCACTCCATGGTTCTCAGCATCTCCAAGATGACTGGAGAGGATTCAGGTGTCACTGAGGCATATGGGGCAATAGCCGATTGCTACACCGAAG	.	.	.	.	.	.	.	.	.	.	.	.	.	.	.	.	.	.	.	.	.	.	.	.	.	.	.	.	.	.	.	.
5B	IWA5394	63.7	.	9K-ANCHOR	TGATATGGAGTATTGAGGGTACAATGGAAGAACCACAAGCTTTGTAATTTTATCCTTCTTAATCTGATCGATGGCTTCTTCGGTGAATGGGTACCAATAC[T/C]GCATTCCAACATATATATCTGCTTCCAAGTTCTTACTTTTTAGTGCAACCTTCAAAGCATTTGCCTGCTCGTCGGTAATTTTCCGCAGAGGTGATCCACC	.	.	.	.	.	.	.	.	.	.	.	.	.	.	.	.	.	.	.	.	.	.	.	.	.	.	.	.	.	.	.	.
5B	IWA3630	64	.	9K-ANCHOR	TTATTTATCATGTTTTGGTTCGTACCAATTCCACCTTGTCCTGATTGTGGACCAGCCATCAGACCACCTTGTGCCATAGAAGGCACTGATTGTCCCATGG[T/C]CATGTTGCTTTGTATGTTAGCTAAAGAAGACGATACGGCGATATTTGAATTACAAGATACAGTAGAAGTGTTTGACCCAAAAGAACCGAGAGCTGTATTC	IWGSC_chr5BL_ab_k71_contigs_longerthan_200_10841930	Bradi4g27747.1	LOC_Os09g13610.1	mediator of rna polymerase ii transcription subunit 25 isoform x2	PTHR12433:SF5	OS09G0306700 PROTEIN	PF11265	Mediator complex subunit 25 von Willebrand factor type A	.	.	.	.	.	.	.	.	.	.	.	.	.	.	.	.	.	.	.	.	.	.	.	.
5B	IWA5440	64.4	.	9K-ANCHOR	ACCGATCGATCGACCGTACGTGAAGGGGGACTGTATTTTTGCCGCTCGGTCAGTTGATGTGCATGCTGCCGTGTCATGCACCCATGCATGCATGCATGCA[T/C]GCACGCGTAGTCGTAGTGCCAATATTCAACCGCTTGCTTTGCACCCGATCGTTTTCACGCCACGTACATAGCCAATAGTGCTTCCTTTTTCTATCTCTTC	IWGSC_chr5BL_ab_k71_contigs_longerthan_200_10925687	.	.	.	.	.	.	.	.	.	.	.	.	.	.	.	.	.	.	.	.	.	.	.	.	.	.	.	.	.	.	.
5B	IWA5773	64.4	.	9K-ANCHOR	GACTACATCGGGCTGGCAGACATCAGCCATCTACCGATGCCAATGTTCGAGTTGGATGCAGAACTTAATTGGGAAGGCTTCGACTTTGCTTCGATGGAAC[A/G]TGAACTAGAGAAACTTTGAGGCCTCAACACATTGAGGTTTTCATCTTTCTGAGCGATGTCAGGGTGAGTTTGTGATCAGGAGATGTGTTCATCTCCAATT	IWGSC_chr5BL_ab_k71_contigs_longerthan_200_10803716	Bradi4g27850.1	LOC_Os09g13940.2	ethylene-responsive transcription factor erf118-like	.	.	PF00847	AP2 domain	.	.	GO:0003700	sequence-specific DNA binding transcription factor activity	GO:0006355	regulation of transcription, DNA-dependent	.	.	.	.	.	.	.	.	.	.	.	.	.	.	.	.	.	.
5B	IWA4015	64.4	.	9K-ANCHOR	CGCGGAAGGTCCGCATTTCCTGCTGTGATCCTGACGCCACCGATTCCTCTGATGAAGATGATCGGCATGCGAAGAAGGAAAAGAGAATGACAATGGAGGT[A/G]CTAGTTCCAGTGAAAACCTCCGGACCCCTCAAGTCTCGAAAGACCCTTGTGCCATGTGGCACCAAGAAATCAATGGGTACAGAGAAGAAGCAACCAACCA	IWGSC_chr5BL_ab_k71_contigs_longerthan_200_10803716	Bradi4g27850.1	LOC_Os09g13940.2	ethylene-responsive transcription factor erf118-like	.	.	PF00847	AP2 domain	.	.	GO:0003700	sequence-specific DNA binding transcription factor activity	GO:0006355	regulation of transcription, DNA-dependent	.	.	.	.	.	.	.	.	.	.	.	.	.	.	.	.	.	.
5B	IWA7137	64.4	.	9K-ANCHOR	GGGACACCACTGTATGAGTAACTACTATATGGAGATTCAGACATGTCTTTTGCACCAGCTTCTTGAGCAGATATGCCTACTTGGAGTTGATATGAACCCG[T/C]AGCATCAACCTTATGAGAGCAAAATGTCAAGCAACTGTCCTGCTCCATAAATTTCGGCTCTAAGAAACTTGGGCTCATACTAACTGCAGAAGCCAACTCC	.	.	.	.	.	.	.	.	.	.	.	.	.	.	.	.	.	.	.	.	.	.	.	.	.	.	.	.	.	.	.	.
5B	IWA5439	64.4	.	9K-ANCHOR	CTCAAAGGTCGAGGAGGCCCCTCACCGTCCCCAAGGAGCCGAGCTTCCTGAGGCTCAAGTGCTGCATCGGCGGCGAGTTCCATCGCCACTTCTGCTACAA[T/C]TCCGGCGGCGGGGCCAAGGCCGTCAACTGATGATGCGAGACCGATCGATCGACCGTACGTGAAGGGGGACTGTATTTTTGCCGCTCGGTCAGTTGATGTG	.	.	.	.	.	.	.	.	.	.	.	.	.	.	.	.	.	.	.	.	.	.	.	.	.	.	.	.	.	.	.	.
5B	IWA5438	64.4	.	9K-ANCHOR	CAAAGCACGAGCAGCCACTGAGCTACTGCAGGCTTCACACCGAGGAGCGGGCCATAAGGCGAGCTGGTTACAATTACCAGATTGCAAGCAAGATAAATAC[A/G]GAGGAAATTATTCGGAGATTTGAGGACAAGTTATCACAGGTGATGGAGGAGCGTGAAATCAAGATGATGAGGAAGGAGATGGTTCCGAAGGCCCAACTTA	.	.	.	.	.	.	.	.	.	.	.	.	.	.	.	.	.	.	.	.	.	.	.	.	.	.	.	.	.	.	.	.
5B	IWA5954	65.1	.	9K-ANCHOR	AGGAAGCTTTCCATTTCTGCCCCTAGATGTACCTAGCTGGGCGACCTTGGCTACTGGAGGAATCTTGGTCGTCTTGTCGCCGGTGGTCGGGCTGCACGGG[T/C]GGACCTCTCCTGTGCTGCGCCGCGACGCTGTCCGAGCCAATCTCCAGCACATAAGCCTCGATGAGCAAGAAGCACCAACACCGAAGATGCTCATGTCCAA	.	.	.	.	.	.	.	.	.	.	.	.	.	.	.	.	.	.	.	.	.	.	.	.	.	.	.	.	.	.	.	.
5B	IWA5784	65.1	.	9K-ANCHOR	GATTCCTGGAAGCAGTACATGAGGAGGGCCACTTGTACAATCAACTATGGAAGCGAGCTGCCTCTAGCACAGGGAATAAACTTTGGCTAGTTTGGTGCTG[A/G]AGGACTGCCAGTGAAACGTCGTGCTGCATCTTGGGGATAAGGTGTTGCCGTGTTGAGATATCTGCAGAGTGCAGCCATCATCTTCAGGAAATTCTCTATG	.	.	.	.	.	.	.	.	.	.	.	.	.	.	.	.	.	.	.	.	.	.	.	.	.	.	.	.	.	.	.	.
5B	IWA2118	65.1	.	9K-ANCHOR	CGAGCAGGAATGATTTGTTTCGTTCATCATTATAGGGTGGGGCAGTATCGTATAAACTACCCAGGAAGCTGGATATATCTTGGAGAGAAACTAGCAGATA[T/C]CATAATGTGAAGTCAATACTTGTGCCATTTGGTGGAGTATGTGTGCTGACTGTCTTAACTTCTTTTAGAAATACTTCATGCTGACTAATTGGTGTATAGG	.	.	.	.	.	.	.	.	.	.	.	.	.	.	.	.	.	.	.	.	.	.	.	.	.	.	.	.	.	.	.	.
6A	IWB74002	202.387	.	90K-PROJECTED	CGTCGTCGCGTCGGGCCGGTGGCAGTACACGACGTCGACGTACTCCATGT[T/C]GAGCCGCTTGAGCGAGGCCTTGAGGCCCTCGACGATGTGCTTGCGGGAGA	IWGSC_chr6AL_ab_k71_contigs_longerthan_200_5720214	Bradi3g55400.1	LOC_Os02g57240.1	probable voltage-gated potassium channel subunit beta	PTHR11732	ALDO/KETO REDUCTASE	PF00248	Aldo/keto reductase family	KOG1575	Voltage-gated shaker-like K+ channel, subunit beta/KCNAB	GO:0005249	voltage-gated potassium channel activity	GO:0005737	cytoplasm	GO:0006813	potassium ion transport	.	.	.	.	.	.	.	.	.	.	.	.	.	.	.	.
6A	IWA6536	202.4	.	9K-ANCHOR	GTGATTCGGGGACAGGAGCTGCTAATGGGGGCTCGCTAAGCGAGCTGCCTGCTGAAGTACAAGCTTGTAATGGGGACAAGCTAAGGGAGCTGCCTGCTGA[A/C]TTAGAAGCAGGCAATAGGGACAGGCTAAGCGAGCTGCCTGCTGATTTGCTGCTTAACATTCTGGAGAGGGTGGGTACGCTCGATGCTGTAAAAACCTGCA	.	.	.	.	.	.	.	.	.	.	.	.	.	.	.	.	.	.	.	.	.	.	.	.	.	.	.	.	.	.	.	.
6A	IWB45089	203.496	.	90K-PROJECTED	GTAATATCATAAGTTCATCGTGTATACAAAACTGCAACCCGGAACAAGAC[A/G]GATAAAAATATCCACGGGAGCAACGGAAGAAGTTACAGTGGCTAACAAAC	IWGSC_chr6AL_ab_k71_contigs_longerthan_200_5755532	Bradi3g55820.4	LOC_Os02g57600.2	hypothetical protein F775_29301	.	.	.	.	.	.	.	.	.	.	.	.	.	.	.	.	.	.	.	.	.	.	.	.	.	.	.	.
6A	IWA4918	203.8	.	9K-ANCHOR	GGACAATAACAATTTTGAAGGTCATCTCCCTGCTTCACTAGGCAATATTTCAGGGCTAAGACTGTTAAACTTTTCTTCCAACAATTTCATTGGTCAAGTT[A/C]CAGGTTCTTTTGGTAATCTTGAACAGTTAGAATACCTAATCCTTCAGCGAAACAATTTTTGGGGCTTCATYCCAATAGAGCTTGGCGGCTTAAAGCAGCT	.	.	.	.	.	.	.	.	.	.	.	.	.	.	.	.	.	.	.	.	.	.	.	.	.	.	.	.	.	.	.	.
6A	IWA8595	204.5	QTL-tagging SNP	9K-ANCHOR	ACCATTCCAGATACTCTCACAAACTGCTCCAAGCTAAGGAGCCTAGACCT[A/G]TCTGCCAACTTACTAATGGGTGAAATTCCCCTAGGTATAGGTCGCCTATC	IWGSC_chr6AL_ab_k71_contigs_longerthan_200_5800797	.	.	.	.	.	.	.	.	.	.	.	.	.	.	.	.	.	.	.	.	.	.	.	.	.	.	.	.	.	.	.
6A	IWA3067	204.5	.	9K-ANCHOR	TCCATCCCTATGTTTATACTAGCATTTGTGTCGAGCTGTGGCTGTTTATGGTAACAGGAGGATTAGCTGGCTGCATCTGCAACATGCACTTCATACTAGT[T/C]GAAACTCTGAATCTAGCTCTCTTTTTTCATGCTTTCTGGATTTTGGGTCATGTTTTCTGTGATTCGTCGAGCGTCTGTATAAACCATCACATACTTACTA	IWGSC_chr6AL_ab_k71_contigs_longerthan_200_5766079	Bradi3g55767.1	LOC_Os02g57560.1	calmodulin-binding receptor-like cytoplasmic kinase 2	PTHR24420	LEUCINE-RICH REPEAT RECEPTOR-LIKE PROTEIN KINASE	PF00069	Protein kinase domain	KOG1187	Serine/threonine protein kinase	GO:0004672	protein kinase activity	GO:0004674	protein serine/threonine kinase activity	GO:0004713	protein tyrosine kinase activity	GO:0005524	ATP binding	GO:0006468	protein phosphorylation	.	.	.	.	.	.	.	.	.	.	.	.
6A	IWA4056	204.5	.	9K-ANCHOR	ATACAAATGAAGACACAATTCAGAACCAGTTCTTTTATACTTGATGTCACCCTATATCTAGTAAGTATGTGATGGTTTATACAGACGCTCGACGAATCAC[A/G]GAAAACACCGACCCAAAATCCAGAAAGCATGAAAAGGAAAAGAGAGCTAGATTCAGAGTTTCGACTAGTATGAAGTGCATGTTGCAGATGCAGCCAGCTA	.	.	.	.	.	.	.	.	.	.	.	.	.	.	.	.	.	.	.	.	.	.	.	.	.	.	.	.	.	.	.	.
6A	IWA4773	204.5	.	9K-ANCHOR	AAATATAGACGATTGATAAGAAACCACAAGTCAACATGCTTGAGCTACAGCTCCTTTTCCGACGACTTGCGAATCAGATAAACAGTCATTGTAAGGCCCT[T/C]AGTGTTGCTGCTCTTGTCTGGCTGGAAGAGGCAGGCATCTCCTTTCTTCAGGCCATTGTCYGTGACAAATTTGTTCCACCCCGTGGTAAGCCACCTCTGG	.	.	.	.	.	.	.	.	.	.	.	.	.	.	.	.	.	.	.	.	.	.	.	.	.	.	.	.	.	.	.	.
6A	IWA2260	205.1	.	9K-ANCHOR	CCTGATCATCTCCTCCCTCTGGTTTGCCTCTGCGGTAGCCCTCTCCTCCTCTGACTCCTCCTTGTGTGTCGTTGCAGGCTGGTTCCACCGCGTCTTCTTC[A/G]CCATGATTCTGACGTGATACTCTGAATCTGAATTTTGCAAGGTCAGCCGGTAAGAGAACTGGGCAAGGTTCAGATTCAGAGGCGAGACCTCTTGTGTTCC	.	.	.	.	.	.	.	.	.	.	.	.	.	.	.	.	.	.	.	.	.	.	.	.	.	.	.	.	.	.	.	.
6A	IWA7091	205.1	.	9K-ANCHOR	GCGAGTGTTAGGTGGAATGAGAGAATTTGTTTTGTCTCCCTAGCTTTAGTGAGCTTGAGAAAAATTTGAAGATGGTTGCTGTTATTTATCCCGTCCGGTC[A/C]GGTTGTGCTAGTAACTAGTCGAAATTAGCCGTGTTTTTTCCCGCCAGCCCGCAATAGAATCATCATCATACTTTATGTCAACAGATTTGACAGTCTCCAT	.	.	.	.	.	.	.	.	.	.	.	.	.	.	.	.	.	.	.	.	.	.	.	.	.	.	.	.	.	.	.	.
6A	IWA3918	205.6	.	9K-ANCHOR	TAGCTAGAGAGTACAGTATAGTAGTATACACGACAACCAGAATGGATATATAGGTTTGACTAAGTACGTTCCAGCAGGGAGGCAGATCCATCCTCGCAGA[A/G]AATGCTAAATGAACCTTTGGCGTTGCAGCCTAACTGGAATTGTTCCCTGAGCTCAATTCCCGCAACCCATATCAGTAGGAGGATAGAGTAGGGCGGTTGG	.	.	.	.	.	.	.	.	.	.	.	.	.	.	.	.	.	.	.	.	.	.	.	.	.	.	.	.	.	.	.	.
6A	IWA2054	206	.	9K-ANCHOR	ATCAGAAAGTAAGCATAGTTCACAAAAGTTGCCCCCAAATGCATCTAAGTCGGCAGCAACTACAGTAAATGGAAACAATGGGCGGAAAGCCAATAGGCCA[A/C]TGGAATCATCAGGGAGAAATAGCAGGCAGCAATTGCTTCAGCCTGGCGTTGATGGGGAGACGTTGCGGCCTGCTCACATTCCTTCAGATCCACGTAATGT	IWGSC_chr6AL_ab_k71_contigs_longerthan_200_5833653	Bradi3g37570.1	LOC_Os02g57450.1	NF-kappaB-inducing kinase activity, myosin phosphatase activity	PTHR11668	SERINE/THREONINE PROTEIN PHOSPHATASE	PF00149	Calcineurin-like phosphoesterase	KOG0374	Serine/threonine specific protein phosphatase PP1, catalytic subunit	GO:0016787	hydrolase activity	.	.	.	.	.	.	.	.	.	.	.	.	.	.	.	.	.	.	.	.
6A	IWA2055	206	.	9K-ANCHOR	AAGGCAGAGAGTGGCGGGGCGGTCACGGTGGAGACCATCAGATGCCTGATCTGCTCTGCTTTCCTTTCTTTCACTTGCCAAACAGCGGTTTTCACGTGAA[T/C]GGAGGAATCAGGACGGCGGTGTTGCACGGTTTAGGCTCTGTAATTTAACCGATTTTCTGATTGGGTCGCCGATTGCGGCACGGTTTTTTGCATTAGACAA	IWGSC_chr6AL_ab_k71_contigs_longerthan_200_5833653	Bradi3g37570.1	LOC_Os02g57450.1	NF-kappaB-inducing kinase activity, myosin phosphatase activity	PTHR11668	SERINE/THREONINE PROTEIN PHOSPHATASE	PF00149	Calcineurin-like phosphoesterase	KOG0374	Serine/threonine specific protein phosphatase PP1, catalytic subunit	GO:0016787	hydrolase activity	.	.	.	.	.	.	.	.	.	.	.	.	.	.	.	.	.	.	.	.
6A	IWA2633	206.5	.	9K-ANCHOR	ATGGCAGTGTTCTTCTTCCTTCCCCTAGAGCAAAGTTTCGCCCTCCTTGTATGCATGTCCATTGAGTCCTCCACACCGAGGATATGAGTTTCGTCCTCAT[A/G]GCCATGCCCGTGCACCACCTAGTAGAACCAAGTTTTTCCTATGGTCATGTAGTTCTTTCTGATGGTCACGGAATCACTTTCACAAAAGTCCCAACAAAGA	IWGSC_chr6AL_ab_k71_contigs_longerthan_200_5834435	.	.	retrotransposon unclassified	.	.	.	.	.	.	.	.	.	.	.	.	.	.	.	.	.	.	.	.	.	.	.	.	.	.	.	.
6A	IWA1510	206.5	.	9K-ANCHOR	GAGATTCGTCATCGTGCCACACATCATGCTCATCTTGGAGATTTTCATTCTCCCTGTCATCATCCTCCACGATTTCGCTGTGTAACTCCTCTGCATTATC[T/C]TCCCAATTTCTGTCAGAATTTTCTGCGGTTTCATTGGGCCACCTATCAAGCCTGACATCCAAAGATGGCTGCCAAAATATTGTCTCACGTTCTGTCTCAT	IWGSC_chr6AL_ab_k71_contigs_longerthan_200_5807946	Bradi3g56010.2	LOC_Os02g57750.1	Ubiquitin-protein ligase-like	PTHR12183	UNCHARACTERIZED RING ZINC FINGER-CONTAINING PROTEIN	.	.	KOG4172	Predicted E3 ubiquitin ligase	GO:0005515	protein binding	GO:0008270	zinc ion binding	.	.	.	.	.	.	.	.	.	.	.	.	.	.	.	.	.	.
6A	IWA5746	206.5	.	9K-ANCHOR	TGCTGACAATACAGGTGAACCTGAAGAGCAGAGTCCCCTTGATGATCATTTCAGTCTTGCGGATTTGTCTGGATGCCCAAATCAAGATGATGGATATGTA[T/C]GTCAGGCTGGCCCTATCATGTTTAGTGACCCATCAAATGGTGATCAGGCATATTATCCAATGAGAACTTAYGGTAATCGAAACCATGCCTATCGGGCTCT	IWGSC_chr6AL_ab_k71_contigs_longerthan_200_5784854	Bradi3g56070.1	LOC_Os02g57660.2	.	PTHR23086	PHOSPHATIDYLINOSITOL-4-PHOSPHATE 5-KINASE	PF01504	Phosphatidylinositol-4-phosphate 5-Kinase	KOG0229	Phosphatidylinositol-4-phosphate 5-kinase	GO:0016307	phosphatidylinositol phosphate kinase activity	GO:0046488	phosphatidylinositol metabolic process	.	.	.	.	.	.	.	.	.	.	.	.	.	.	.	.	.	.
6A	IWA5767	206.5	.	9K-ANCHOR	CAACTACGCCAAACAACCAAGAGATACCATGTTTATAATCAATGTTACATCTTTC[A/G]GGTTTCCAAACACTCTGAGCAGCGACCAAATAAACAGAATAAATTACAGGTCCTAGGATGAAGCACAAAGGTCCCAGCACCGAGCGCGTGCAAAGCGACC	IWGSC_chr6AL_ab_k71_contigs_longerthan_200_5784854	Bradi3g56070.1	LOC_Os02g57660.2	.	PTHR23086	PHOSPHATIDYLINOSITOL-4-PHOSPHATE 5-KINASE	PF01504	Phosphatidylinositol-4-phosphate 5-Kinase	KOG0229	Phosphatidylinositol-4-phosphate 5-kinase	GO:0016307	phosphatidylinositol phosphate kinase activity	GO:0046488	phosphatidylinositol metabolic process	.	.	.	.	.	.	.	.	.	.	.	.	.	.	.	.	.	.
6A	IWA6305	206.5	.	9K-ANCHOR	GGTTTCCAAACACTCTGAGCAGCGACCAAATAAACAGAATAAATTACAGGTCCTAGGATGAAGCACAAAGGTCCCAGCACCGAGCGCGTGCAAAGCGACC[A/G]GGCTTTCTCCAGTTCGAGAGCTTATTGCTTTACTATACCTTTCACCAAGTCAGGATCGTATGACATGACAAACTAAGTGCGTAAAAGTAAAACTGTCTTC	IWGSC_chr6AL_ab_k71_contigs_longerthan_200_5784854	Bradi3g56070.1	LOC_Os02g57660.2	.	PTHR23086	PHOSPHATIDYLINOSITOL-4-PHOSPHATE 5-KINASE	PF01504	Phosphatidylinositol-4-phosphate 5-Kinase	KOG0229	Phosphatidylinositol-4-phosphate 5-kinase	GO:0016307	phosphatidylinositol phosphate kinase activity	GO:0046488	phosphatidylinositol metabolic process	.	.	.	.	.	.	.	.	.	.	.	.	.	.	.	.	.	.
6A	IWA5582	206.5	.	9K-ANCHOR	ATTACCTTGCTTCACCACCTCTGGTTGTTGCATATGCACTTGCTGGCACTGTTGACATTGATTTTGAGAAGGAACCCATTGGAGTTGGAAAGGATGGCAA[A/G]GAAGTTTTCTTCAGGGATATATGGCCCACAACTGAAGAAATCGCAGAGGTTGTACAATCCAGTGTGCTGCCTGACATGTTCAAGAGCACATACGAGGCCA	IWGSC_chr6AL_ab_k71_contigs_longerthan_200_5750299	Bradi3g15050.1	LOC_Os08g09200.1	aconitate hydratase activity, iron ion binding, mRNA 5'-UTR binding, iron-responsive element binding	PTHR11670	ACONITASE	PF00330	Aconitase family (aconitate hydratase)	KOG0452	RNA-binding translational regulator IRP (aconitase superfamily)	GO:0051539	4 iron, 4 sulfur cluster binding	GO:0008152	metabolic process	.	.	.	.	.	.	.	.	.	.	.	.	.	.	.	.	.	.
6A	IWA5974	206.5	.	9K-ANCHOR	ACGACTTGCTGTCATCCTCCTTGGGGATCTGCTCCGCCCTCGCCGGCATGTTCACCCCCAGCTGGATCTGAACCCTAGCTGTGCCAGGAAGCAGGAGATC[T/C]ACTTCCCCAAATCCAGCAGCCGACGACCGCAATCGGCTTCCCCTTATGTGAGGCCCAACGACCACACTGTTCTCGTCGTTTGCTCTTTGAACCAGAACCA	.	.	.	.	.	.	.	.	.	.	.	.	.	.	.	.	.	.	.	.	.	.	.	.	.	.	.	.	.	.	.	.
6B	IWA7808	45.5	.	9K ANCHOR	TCGTCGCCGACCCAGGATTTCAATATRCAGTCCACCAGCTCCAAAGTTTGAACCCTTCGGTATTCAGCCTTGGTGCTGCCGATCTTCTGTAGAGCAAAGC[C/T]GAAAAGCTCCCGTCCTACCCAGGGGTTCCTGCGGAAAGCCTCCTTCACAAAACCAATCTTCAGCCGCGATTTCTTGTTGCTGAAGTAGTCGTTCAGCATG	IWGSC_chr6BS_ab_k71_contigs_longerthan_200_2974907	Bradi3g03140.1	LOC_Os02g04270.1	DNA-directed DNA polymerase activity	PTHR13213:SF2	MYB-BINDING PROTEIN 1A	PF04931	DNA polymerase phi	KOG1926	Predicted regulator of rRNA gene transcription (MYB-binding protein)	GO:0003677	Any molecular function by which a gene product interacts selectively and non-covalently with DNA (deoxyribonucleic acid).	GO:0003887	Catalysis of the reaction: deoxynucleoside triphosphate + DNA(n) = diphosphate + DNA(n+1); the synthesis of DNA from deoxyribonucleotide triphosphates in the presence of a DNA template and a 3'hydroxyl group.	GO:0006351	The cellular synthesis of RNA on a template of DNA.	.	.	.	.	.	.	.	.	.	.	.	.	.	.	.	.
6B	IWA7257	47.7	QTL-tagging SNP	9K ANCHOR	CAAGCGTCCGAGTTCCAAGATTGGGTGTGGACAACACTGTAACATTGGAATCAGCTGGGTCATATATATCTCACTTAAGTTAGTAGAGATCTCTTGTTTT[G/T]CGCTAACGTCGTAGGGTCTAGGCCTTCCTCTTTGGGTTGGCTGGTGTGATGTACAGAGGCAATGTAAGCCTGGCAAAACAAGGGATCTGCCGATTAGCAG	IWGSC_chr6BS_ab_k71_contigs_longerthan_200_2976708	Bradi3g02740.2	LOC_Os02g03590.1	Os02g0128300 [Oryza sativa Japonica Group]	PTHR35761	FAMILY NOT NAMED	.	.	.	.	.	.	.	.	.	.	.	.	.	.	.	.	.	.	.	.	.	.	.	.	.	.
6B	IWA206	48.5	.	9K ANCHOR	ACTCCGAACCATGTGCCATAGGTGAAGCACACAGCCCAAGAGCCATACCTGTAGGAAAAC[A/G]GATATAGAACGACGCAGTGTTATATGCATGTATTACTTGTATTCTTCTACATGGTGTCTG	IWGSC_chr6BS_ab_k71_contigs_longerthan_200_3045948	Bradi3g03490.1	LOC_Os02g04710.1	beta-amyrin synthase activity, alpha-amyrin synthase activity, lanosterol synthase activity	PTHR11764	LANOSTEROL SYNTHASE	PF00432	Prenyltransferase and squalene oxidase repeat	.	.	.	.	.	.	.	.	.	.	.	.	.	.	.	.	.	.	.	.	.	.	.	.
6B	IWA1212	48.5	.	9K ANCHOR	GAGAGTGGTACCTTACGGCCGGGGTATTTCTCTCCCAAGTTTTACGCTGAGGAGTGACGAGTCTTCTTATCTGGATCTGCGACCAGGCGACGTAAGGGCA[A/G]AACATCATGTTAATTTCGTCGCAGATGATAGTATGTGAAATCAAGTCGTTAGTAGTGAAGACAATAAGATCATAGTAGCATCAATGTCATCTTATTTATC	.	.	.	.	.	.	.	.	.	.	.	.	.	.	.	.	.	.	.	.	.	.	.	.	.	.	.	.	.	.	.	.
6B	IWA3364	48.5	.	9K ANCHOR	AAGGTCTCAGAGGATGAAGTTTCCACAACTAGGACGGTCTTGATGGTTGTTGGAGCAGGCCGAGGGCCTCTCGTAAGAGCATCATTGCAAGCTGCAGAAG[A/G]AACTGGTCGGAAGCTAAAAGTATATGCAGTGGAGAAAAATCCTAACGCAGTTATTACTCTTCATAGTTTGATCAAATTGGAAGGGTGGGAAAGCATGGTT	.	.	.	.	.	.	.	.	.	.	.	.	.	.	.	.	.	.	.	.	.	.	.	.	.	.	.	.	.	.	.	.
6B	IWA6978	48.5	.	9K ANCHOR	CACAACATCACCATTGGACGGTAGAGATGCACAGAGGATCATGGGAACCAAGAACAAACTGCTAACTACTGGTTTCGCTGCAGCGACAAGTTACTCAAGC[C/T]TGCCACAAGTTCATCAATGWTTATCTCRCTCAGAGCCTTGGCTGYGTCACCAGGAGGCGGATACGTGGCATCCTGAGGCTTGCCCTTGAGGAGTTTCTTG	.	.	.	.	.	.	.	.	.	.	.	.	.	.	.	.	.	.	.	.	.	.	.	.	.	.	.	.	.	.	.	.
6B	IWA4730	48.5	.	9K ANCHOR	TCTGGTTACGTGGTGGAGATCTGGTAGCCATATAGATTTTCTTTAACCATTTGATGAGTAGAGGAATAAACTGGTTTGTACATCTAAATCTGGTCTGGAG[A/G]GGGGTATATATGTCGCCTGTAGGGCCTGTTTGGTTGGATACCTAAACACCGTGCCTGGAGAAATGGACTGCCTGGATTGAGCCTGAGATGATTGAAAATA	IWGSC_chr6BS_ab_k71_contigs_longerthan_200_3045948	Bradi3g03490.1	LOC_Os02g04710.1	beta-amyrin synthase activity, alpha-amyrin synthase activity, lanosterol synthase activity	PTHR11764	LANOSTEROL SYNTHASE	PF00432	Prenyltransferase and squalene oxidase repeat	.	.	.	.	.	.	.	.	.	.	.	.	.	.	.	.	.	.	.	.	.	.	.	.
6B	IWA6032	48.5	.	9K ANCHOR	GGCACGATCTGAACCTAAGATAGCGTGAGGTTTGGTCGCCACCGCCTTCGTGGAGAGGGTCGCTGCTTCAACGAATTGGGCGAAGCGAGATGTGGTCGCC[A/G]CAGCTGAGCGAGCGGCACGGCCGATCCGCACGAGTCGGGAAGCTGCTGAAGGCATGGTGAAAGATAACGAGGAAGGACCTGGATCTGGATGGTGGCGACC	IWGSC_chr6BS_ab_k71_contigs_longerthan_200_3044320	Bradi1g31765.1	LOC_Os03g57400.1	Os04g0477900 [Oryza sativa Japonica Group]	PTHR12411	CYSTEINE PROTEASE FAMILY C1-RELATED	PF08246	Cathepsin propeptide inhibitor domain (I29)	.	.	GO:0008234	Catalysis of the hydrolysis of peptide bonds in a polypeptide chain by a mechanism in which the sulfhydryl group of a cysteine residue at the active center acts as a nucleophile	.	.	.	.	.	.	.	.	.	.	.	.	.	.	.	.	.	.	.	.
6B	IWB26961	48.5	.	90K-PROJECTED	ATTGATGAAGTGTCCAAATGCTCAGGCGATGCATTTCTAGTAACGGTCCG[T/C]AATAAGAAGAGAGTAGGTTATAATTATGAGCTGAGCTTGAGATTTAAAGG	.	.	.	.	.	.	.	.	.	.	.	.	.	.	.	.	.	.	.	.	.	.	.	.	.	.	.	.	.	.	.	.
6B	IWB61741	48.5	.	90K-PROJECTED	GGCGTCTCCCAGGATGCAATTCTTGAGAGGGTGAACTCCAAGAGCAAGTC[A/C]AAATCCTATCAGCTCGGCCACAGGCTGTCCCTGAAATGGAGCACTGGAAA	.	.	.	.	.	.	.	.	.	.	.	.	.	.	.	.	.	.	.	.	.	.	.	.	.	.	.	.	.	.	.	.
6B	IWB33273	48.5	.	90K-PROJECTED	TCGGTCAAGAAAATCGCCCAGCCCCCCTCCCTTTCTTGGGATTCTGCTCT[T/C]ATCGCTGCCCTTTTCTTGGTTCTTGCCCCTCTTTTTTCTGGTGCCGGCAA	.	.	.	.	.	.	.	.	.	.	.	.	.	.	.	.	.	.	.	.	.	.	.	.	.	.	.	.	.	.	.	.
6B	IWB67238	48.5	.	90K-PROJECTED	CGCAACGGCGGCAAATCTTGGATCGGCCTGCATCGCGTTCTTCGGGTTAT[T/C]GCCTATCGGCGGGAAATTCTCCCAGTCCCACAGCACCGAGCTCCTCTGGT	.	.	.	.	.	.	.	.	.	.	.	.	.	.	.	.	.	.	.	.	.	.	.	.	.	.	.	.	.	.	.	.
6B	IWB68536	48.5	.	90K-PROJECTED	CATGGTCGTAGGAAGGCTTTGGGAGCTGGAGCTCGCTGTCATGGTCCCCC[A/C]AGCGCTCGAAGACCTGGAACCGCGGGTGATCATCGAGGGGCTGGCCGCCG	.	.	.	.	.	.	.	.	.	.	.	.	.	.	.	.	.	.	.	.	.	.	.	.	.	.	.	.	.	.	.	.
6B	IWB33764	48.55	.	90K-PROJECTED	CGAATTCACATGTTTTGTTGAGACTTGTTTTCTAATAATGCATAAGAACT[A/G]GATCAAGTTTAATAAAGTAATGCAGTTAAGGAATCCARAGACAGTC	.	.	.	.	.	.	.	.	.	.	.	.	.	.	.	.	.	.	.	.	.	.	.	.	.	.	.	.	.	.	.	.
6B	IWA1640	48.8	.	9K ANCHOR	CGCGTTTTAAGATGAAGCTTGTTGAGTTCAGTTACTCGAAAATTTATGGTGTTGAGGCAGCAAAGTATGTTAAGGTGGTGAATGATTCAGCGCATGAGCT[T/C]TACAAGGAGTATGTAGCACAGCCACCGGTCTATGTTGAACAATCTGCCAGCGGGAACAATACTCAAACAACTCCACCTTCCACCGGTGATGGTCTTCTAG	.	.	.	.	.	.	.	.	.	.	.	.	.	.	.	.	.	.	.	.	.	.	.	.	.	.	.	.	.	.	.	.
6B	IWA7937	48.8	.	9K ANCHOR	CGATGACTATAGAAGCTCGCTTCGTCCTGAAATCGTGGAGGCACTTGTTTGCGCCAAAGACTGGCTTCCACATTCACCGCCTGCCTCGCAGACACCGACW[A/C]CTGCAATGCAGTAGGTCCTGCTGAAGCATGCATTCGTGATATGATCTCGTGACTGTAGGCTTGTTTCAGGGAGAGTTTGTGAATTGGCTGGTGGTCTGTT	.	.	.	.	.	.	.	.	.	.	.	.	.	.	.	.	.	.	.	.	.	.	.	.	.	.	.	.	.	.	.	.
6B	IWA3501	48.8	.	9K ANCHOR	CGTTTGACAGAAAATGGTTACGACAGCTGCTAACGTTCGTCTCTGTAGATGACGGACTGATGTTCCGTTTGTAATGTGAATATGCATGGCATGGTAAGTT[A/C]CATGTCGTTTGGTTGATGACAGATACGTAGATGGTTAGCCAATGATGTCCCCACTCAGTGCTTTCATCGGCAAGAAAAAACTAAAAGTCACACAACGTCG	.	.	.	.	.	.	.	.	.	.	.	.	.	.	.	.	.	.	.	.	.	.	.	.	.	.	.	.	.	.	.	.
6B	IWA3923	48.8	.	9K ANCHOR	TCTGTGTTAGAAACGTCCCTTTTACAGCTACATGACTACATCGTTGGACTTGTGTGTTAGAAACAGCCCTGTTACCGTCTTACTGTTGGCGCCCCCAGTT[T/C]AATTTGATCTGGTATTGTTGGTGCAACATGTTRGYGCCCTTTGCAGCTATTCTTGCAAAACTTAGCTTGCATTGTGGTTTTGAGACCACGGAGTATGGCC	IWGSC_chr6BS_ab_k71_contigs_longerthan_200_3042510	Bradi3g03627.1	LOC_Os02g04860.1	[Hordeum vulgare vulgare]	PTHR35510	FAMILY NOT NAMED	.	.	.	.	.	.	.	.	.	.	.	.	.	.	.	.	.	.	.	.	.	.	.	.	.	.
6B	IWA6466	48.8	.	9K ANCHOR	AACCAGCCAAAGAGGGAGCTCAATCTCAGGATCAGTGTAAAGAAGTGTTTCAGCAACAATGACAGGCAGCCTCGGATGCAAATCTTTATATTTATCCAAA[T/C]ATAGTTCAAGAGTTTCCCACTGGCAACTTCCCTGCACTTGATGGGCCACAGCAATAGTCTTGTTATTGTCATCCCATCCATCATCCTCAGAAGAAGGCAG	.	.	.	.	.	.	.	.	.	.	.	.	.	.	.	.	.	.	.	.	.	.	.	.	.	.	.	.	.	.	.	.
6B	IWA6467	48.8	.	9K ANCHOR	ATGTTTGCTTCATCATGTGCAAGCATCAAAAGGCAAAATCCACTGAGATGTAGGCGAGCCAAACATGCAATATCAGTATCCTGATCAGTTTGGGATGCTC[T/C]CGCATAGCCCAAGTATGTTTCAAGAATGCCCAGCAGATTCTGAGCAGCTTCATATTGACCATGTCGGATGAGAACTGCTGCCAGATTTATTGTGGAACCC	.	.	.	.	.	.	.	.	.	.	.	.	.	.	.	.	.	.	.	.	.	.	.	.	.	.	.	.	.	.	.	.
6B	IWA7689	48.8	.	9K ANCHOR	GTTTGCGATCCTTAACTGCACTGGAGGAGTTGATTGTCAGTGATTGTGGCTCTGCACTGACTGAAAACTGCAGAAAAGAGACAGGCAAGGATTGGTTCAA[A/G]ATCTGCCATATCCCAAGTATCCTCATCTCATGAAGCTACAACAGAAGTCATTCTCCAAGGATTCAAGTGCAACCTGTGCATGAATAACATACCTGAATGA	.	.	.	.	.	.	.	.	.	.	.	.	.	.	.	.	.	.	.	.	.	.	.	.	.	.	.	.	.	.	.	.
6B	IWB11062	48.8	.	90K-PROJECTED	AGACTCAGCGCTCTGGAGCCACTCCACGACGGGCTTGGCATTCTTCACGA[T/C]CTGGGAGTCCTTACCGGCAGCAACAGCCTCATTGTACCACTGCACAATAG	IWGSC_chr6BS_ab_k71_contigs_longerthan_200_2953789	Bradi3g03850.1	LOC_Os09g15770.1	Eukaryotic translation initiation factor 5	PTHR23001	EUKARYOTIC TRANSLATION INITIATION FACTOR	PF02020	eIF4-gamma/eIF5/eIF2-epsilon	KOG2767	Translation initiation factor 5 (eIF-5)	GO:0003743	Functions in the initiation of ribosome-mediated translation of mRNA into a polypeptide.	GO:0005515	Interacting selectively and non-covalently with any protein or protein complex (a complex of two or more proteins that may include other nonprotein molecules)	GO:0006413	The process preceding formation of the peptide bond between the first two amino acids of a protein. This includes the formation of a complex of the ribosome, mRNA, and an initiation complex that contains the first aminoacyl-tRNA	.	.	.	.	.	.	.	.	.	.	.	.	.	.	.	.
6B	IWB30502	48.8	.	90K-PROJECTED	TTCTCCGCAAGAGACTGCTTAAGGCCGTCACGTTGCACTATCAAGGCTTT[A/G]CCTTTGGCAACAGCAATACCAAGTTTTTCCTTAAAAGAAGAAAGTTTCTG	IWGSC_chr6BS_ab_k71_contigs_longerthan_200_3001892	Bradi3g03790.3	.	protein serine/threonine kinase activity	PTHR11915	SPECTRIN/FILAMIN RELATED CYTOSKELETAL PROTEIN	.	.	KOG0978/KOG0979/KOG4674	E3 ubiquitin ligase involved in syntaxin degradation/Structural maintenance of chromosome protein SMC5/Spr18, SMC superfamily/Uncharacterized conserved coiled-coil protein	.	.	.	.	.	.	.	.	.	.	.	.	.	.	.	.	.	.	.	.	.	.
6B	IWB41171	48.8	.	90K-PROJECTED	CCCGTACTTCCGGATCAGGCCATGCGAGTTGCCGCAGACACGGGATACTC[A/G]TTCATCAGATCGCACTCATGGAAATTCGAGAGTATATGAGAACAAACAAT	IWGSC_chr6BS_ab_k71_contigs_longerthan_200_2942709	Bradi1g70057.1	LOC_Os03g11470.1	Activating signal cointegrator 1 complex subunit 3	PTHR24075:SF0	TRANSLOCATION PROTEIN SEC63 HOMOLOG	PF00271	Helicase conserved C-terminal domain	.	.	GO:0003676	Interacting selectively and non-covalently with any nucleic acid.	GO:0005524	Interacting selectively and non-covalently with ATP, adenosine 5'-triphosphate, a universally important coenzyme and enzyme regulator.	GO:0008565	Enables the directed movement of proteins into, out of or within a cell, or between cells.	GO:0031204	The process in which a protein translocates through the ER membrane posttranslationally.	.	.	.	.	.	.	.	.	.	.	.	.	.	.
6B	IWB43849	48.8	.	90K-PROJECTED	AATTTGAACTGGAGGCTTGCAATGTGCGCATTGTGGTGTGGATGTACCGA[T/C]GGTCTGACTCTGTTGCCGCATGTGTATATAGATAATAGACGTTTTTCGAC	.	.	.	.	.	.	.	.	.	.	.	.	.	.	.	.	.	.	.	.	.	.	.	.	.	.	.	.	.	.	.	.
6B	IWB45340	48.8	.	90K-PROJECTED	CAGTTTATCCAGGCTCTCTGAGAAGAAGTCCTTTTCGGCCTTTATAGCAA[T/C]GACCTCTGCACTGAGCTCAGAAATCCTTTTGTGTGATTCTTCTAGATCAG	IWGSC_chr6BS_ab_k71_contigs_longerthan_200_3001892	Bradi3g03790.3	LOC_Os02g05490.1	protein serine/threonine kinase activity	PTHR11915	SPECTRIN/FILAMIN RELATED CYTOSKELETAL PROTEIN	.	.	KOG0978/KOG0979/KOG4674	E3 ubiquitin ligase involved in syntaxin degradation/Structural maintenance of chromosome protein SMC5/Spr18, SMC superfamily/Uncharacterized conserved coiled-coil protein	.	.	.	.	.	.	.	.	.	.	.	.	.	.	.	.	.	.	.	.	.	.
6B	IWB51096	48.8	.	90K-PROJECTED	TGTCTCTTTCATGCTCGACCTCCAATAATCTGTTTCCCAGCCAAGTTATC[T/C]TATCTTCTGGTTCCAACATTCTGAACTGCGGGGGAATGCTAACCTGACCA	IWGSC_chr6BS_ab_k71_contigs_longerthan_200_3001892	Bradi3g03790.3	LOC_Os02g05490.1	protein serine/threonine kinase activity	PTHR11915	SPECTRIN/FILAMIN RELATED CYTOSKELETAL PROTEIN	.	.	KOG0978/KOG0979/KOG4674	E3 ubiquitin ligase involved in syntaxin degradation/Structural maintenance of chromosome protein SMC5/Spr18, SMC superfamily/Uncharacterized conserved coiled-coil protein	.	.	.	.	.	.	.	.	.	.	.	.	.	.	.	.	.	.	.	.	.	.
6B	IWB62194	48.8	.	90K-PROJECTED	AAAATGCTGTCGATTCTTTTTGAAGTTTGTTACTGAATACCTGAACCAAA[T/C]GGTCATCTGCGTATCATTTTTGTTGTGAATCTTCCTCTTTCTTCTGCTGG	.	.	.	.	.	.	.	.	.	.	.	.	.	.	.	.	.	.	.	.	.	.	.	.	.	.	.	.	.	.	.	.
6B	IWB43743	48.8	.	90K-PROJECTED	TGGTGATCTTCATTGCCTCCATAGACTGTCTCTGTGTGTTGAGCGGTTGC[A/G]GACTGACGGTGTTCATGTTCTTGGGCAACTGCCGTCCCTCGTGTATCTCA	.	.	.	.	.	.	.	.	.	.	.	.	.	.	.	.	.	.	.	.	.	.	.	.	.	.	.	.	.	.	.	.
6B	IWB57853	48.8	.	90K-PROJECTED	CATCCAAAATTCATGACAGATACAAAGGCTGCTATTGCTGAAACATTCAA[T/C]CATACCGATTCAGAGTTTCTGAAAGCTGATAGTAGCCACACCAGAGATGC	.	.	.	.	.	.	.	.	.	.	.	.	.	.	.	.	.	.	.	.	.	.	.	.	.	.	.	.	.	.	.	.
6B	IWB60579	48.8	.	90K-PROJECTED	AACCGGTTGAAATCCAACCTCAGCTTATTCAAAGAATCAAAGACCTCAAG[T/C]AAACGCAAGAGCTTGATTGGGTCTTTCTTGGCATCCGCAGCGGCACGACC	.	.	.	.	.	.	.	.	.	.	.	.	.	.	.	.	.	.	.	.	.	.	.	.	.	.	.	.	.	.	.	.
6B	IWB5824	48.8	.	90K-PROJECTED	GGACATTTGCAAGGTTGCTCAGTGAGATAGGATGGAGTCTCATTTGAATT[T/C]CAGAAGCAATTCCAGCAGCATTTGCAAGGTTGCTTAGTGAAATGGAGTTA	IWGSC_chr6BS_ab_k71_contigs_longerthan_200_3042870	Bradi3g03680.1	LOC_Os03g37330.1	double-stranded DNA binding, zinc ion binding	PTHR12805	KIN17 KIN, ANTIGENIC DETERMINANT OF RECA PROTEIN HOMOLOG	PF10357	Domain of Kin17 curved DNA-binding protein	KOG2837	Protein containing a U1-type Zn-finger and implicated in RNA splicing or processing	.	.	.	.	.	.	.	.	.	.	.	.	.	.	.	.	.	.	.	.	.	.
6B	IWA2937	49.2	.	9K ANCHOR	ATCGTCCGCACTTTCTGGTTCTCATCGCTTAGACCATGCTCAATGATCTCAACTAGGTTCTTAAGGTGAGGCAGAACAGCGCAGCCCATGAGAATAGCAA[T/C]CTGCTGAACAATCTTGATACCAGTGTGCCGAGCTTGCCAGGACTTCTTACTCTGACAAACAGCCTTTAAAAAATGGGAGGAGGGCCGGGATACCCAAAGC	IWGSC_chr6BS_ab_k71_contigs_longerthan_200_3041038	Bradi1g59560.4	LOC_Os02g05310.4	protein serine/threonine phosphatase activity	PTHR12097	SPLICING FACTOR 3B, SUBUNIT 1-RELATED	PF08920	Splicing factor 3B subunit 1	.	.	.	.	.	.	.	.	.	.	.	.	.	.	.	.	.	.	.	.	.	.	.	.
6B	IWB14035.2	49.72	.	90K-PROJECTED	GTAGATTCCTTGCTTAGTTAGGCTGTAGCTGGGATGTATGGATGGGTGTG[T/C]TTCAGGATACTTCAGTTCGAAGTAGACCGTTCTTGCTTTGTCGTTGTATT	.	.	.	.	.	.	.	.	.	.	.	.	.	.	.	.	.	.	.	.	.	.	.	.	.	.	.	.	.	.	.	.
6B	IWB46525.2	49.72	.	90K-PROJECTED	CTGGTTTTACTTATGTCTCTGAAGGCTGGTGGTGTTGGAATAAACCTCAC[A/C]GCTGCCTCTAACGCGTTTGTCATGGACCCTTGGTGGAATCCTGCTGTTGA	.	.	.	.	.	.	.	.	.	.	.	.	.	.	.	.	.	.	.	.	.	.	.	.	.	.	.	.	.	.	.	.
6B	IWB10400	49.72	.	90K-PROJECTED	TAGCAGAGATGCCTTGTTAAACTGCTTGCTGACACATGGACTCCCATCAG[A/G]TATTTGGATGCGCTAAACTAGCACCTCTCTTGTTGGCCAATTGGTTCTCG	IWGSC_chr6BS_ab_k71_contigs_longerthan_200_3042870	Bradi3g03680.1	LOC_Os03g37330.1	double-stranded DNA binding, zinc ion binding	PTHR12805	KIN17 KIN, ANTIGENIC DETERMINANT OF RECA PROTEIN HOMOLOG	PF10357	Domain of Kin17 curved DNA-binding protein	KOG2837	Protein containing a U1-type Zn-finger and implicated in RNA splicing or processing	.	.	.	.	.	.	.	.	.	.	.	.	.	.	.	.	.	.	.	.	.	.
6B	IWB25753	49.72	.	90K-PROJECTED	GAAAGAATGGAAGCTGTACAGGCTCGTAAGCAGCGAATGATTTCCGGAGC[A/G]TTGACGGACCAAGAATTCCGCACAGCACGTCTAGAAGAACTGAAGATGCT	IWGSC_chr6BS_ab_k71_contigs_longerthan_200_3019600	Bradi3g44690.2	LOC_Os02g32570.1	SNF2 family N-terminal domain containing protein, expressed	PTHR10799	SWI/SNF-RELATED MATRIX-ASSOCIATED ACTIN-DEPENDENT REGULATOR OF CHROMATIN SUBFAMILY-RELATED	PF00176	SNF2 family N-terminal domain	.	.	GO:0003676	Interacting selectively and non-covalently with any nucleic acid.	GO:0005524	Interacting selectively and non-covalently with ATP, adenosine 5'-triphosphate, a universally important coenzyme and enzyme regulator	GO:0008270	Interacting selectively and non-covalently with zinc (Zn) ions.	GO:0016818	Catalysis of the hydrolysis of any acid anhydride which contains phosphorus.	GO:0046872	Interacting selectively and non-covalently with any metal ion.	.	.	.	.	.	.	.	.	.	.	.	.
6B	IWB33618	49.72	.	90K-PROJECTED	CACTTCTTCTGCCTGATGTTCATATACACCCATTAATGTACATTACAGCT[A/G]TTAACCAGCCATCCATGTATATGTGCTATAAGACTTGTAGGTTGGTTATT	IWGSC_chr6BS_ab_k71_contigs_longerthan_200_3010841	Bradi3g03637.1	LOC_Os02g04970.1	nuclear pore complex NUP160 homolog [Phoenix dactylifera]	PTHR21286	NUCLEAR PORE COMPLEX PROTEIN NUP160	PF11715	Nucleoporin Nup120/160	KOG4521	Nuclear pore complex, Nup160 component	.	.	.	.	.	.	.	.	.	.	.	.	.	.	.	.	.	.	.	.	.	.
6B	IWB44792	49.72	.	90K-PROJECTED	GTGAAATTGTTCCTTTCGCCTATAAAGGAGAAGCTGCGGGCGTTCGAGCT[A/C]GAGCTGAAAGATAGGTAGTGAACGTCTGCGAGTGCCGGCAGGTGCTAGGC	IWGSC_chr6BS_ab_k71_contigs_longerthan_200_1884863	Bradi3g03532.1	LOC_Os02g04650.1	Os02g0139100 [Oryza sativa Japonica Group]	PTHR13009	HEAT SHOCK PROTEIN 90 HSP90 CO-CHAPERONE AHA-1	PF09229	Activator of Hsp90 ATPase, N-terminal	.	.	GO:0001671	Binds to and increases the ATP hydrolysis activity of an ATPase.	GO:0051087	Interacting selectively and non-covalently with a chaperone protein, a class of proteins that bind to nascent or unfolded polypeptides and ensure correct folding or transport	.	.	.	.	.	.	.	.	.	.	.	.	.	.	.	.	.	.
6B	IWB59065	49.72	.	90K-PROJECTED	TGGAAGTTCAGTCAAGATTGATTCAGTGGACAATTCATATCTTATTCCCG[T/C]GTCTGAAATCATCAGTGTACCTACACATCCACAAGGGATTCCTGAGAGGA	IWGSC_chr6BS_ab_k71_contigs_longerthan_200_2596420	Bradi2g19147.2	.	DNA excision repair ERCC-6	PTHR11926	GLUCOSYL/GLUCURONOSYL TRANSFERASES	PF00201	UDP-glucoronosyl and UDP-glucosyl transferase	.	.	GO:0008152	The chemical reactions and pathways, including anabolism and catabolism, by which living organisms transform chemical substances. Metabolic processes typically transform small molecules, but also include macromolecular processes such as DNA repair and replication, and protein synthesis and degradation	GO:0016758	Catalysis of the transfer of a hexosyl group from one compound (donor) to another (acceptor).	.	.	.	.	.	.	.	.	.	.	.	.	.	.	.	.	.	.
6B	IWB70635	49.72	.	90K-PROJECTED	CTTTCGCGAGTTAGAGTTCCTTCATAAGTCAATGAACTTGGTAATCAGCA[T/G]ACAACTTACTAACTATTTACACATCTTGATACAACAGAATGCAAGCACCT	.	.	.	.	.	.	.	.	.	.	.	.	.	.	.	.	.	.	.	.	.	.	.	.	.	.	.	.	.	.	.	.
6B	IWB73067	49.72	.	90K-PROJECTED	CCTCTCAAAGTTTTGCTAGAAGCACCATCGTCGAGGCCAGCGAGCCTCGC[A/G]CGGAGGAGACACGCTTGGCCCGGCAGGAGGATACGTCGGCAAGCCTCGCG	.	.	.	.	.	.	.	.	.	.	.	.	.	.	.	.	.	.	.	.	.	.	.	.	.	.	.	.	.	.	.	.
6B	IWB11358	49.72	.	90K-PROJECTED	CGAAAATATGACAGTCAACCGTGAGTTGGGTTGCTTGGTTACCTTCCGGC[T/G]TTGAGAGTTTTGTTTCTTCTTAGGCTGGCAACGTGAACATCAAGCGTTGC	IWGSC_chr6BS_ab_k71_contigs_longerthan_200_868603	Bradi3g02890.1	LOC_Os02g03860.1	probable ATP synthase 24 kDa subunit, mitochondrial	PTHR36013	FAMILY NOT NAMED	PF15704	Mitochondrial ATP synthase subunit	.	.	.	.	.	.	.	.	.	.	.	.	.	.	.	.	.	.	.	.	.	.	.	.
6B	IWB12025	49.72	.	90K-PROJECTED	CTGCTGCGTAAGTAAGCGCACAGTTAGTTCTATCTGTATCAGCGCAAATG[T/C]GAGCCGCAGTCGCTCAGCGCTGTACCAAATTGGTTATTAAGATATTAAGT	IWGSC_chr6BS_ab_k71_contigs_longerthan_200_3043703	Bradi2g20250.1	.	hypothetical protein F775	PTHR35276	FAMILY NOT NAMED	PF06962	Putative rRNA methylase	.	.	.	.	.	.	.	.	.	.	.	.	.	.	.	.	.	.	.	.	.	.	.	.
6B	IWB13004	49.72	.	90K-PROJECTED	AGCGAGAGTGGTACCTTACGGCCGGGCTCTCGGCTGACCCGGAGACGTTC[T/G]CGAAGAACAGGGAGCTCGAGGTGATCCACTGCCGGTGGGCCATGCTCGGT	.	.	.	.	.	.	.	.	.	.	.	.	.	.	.	.	.	.	.	.	.	.	.	.	.	.	.	.	.	.	.	.
6B	IWB1636	49.72	.	90K-PROJECTED	TAGGCAACTGATCTACTAACACAGGGTAAACCTGATGAACCAGTGACATG[T/C]ATCCTGGCCGTTGCAATGCTCCGCATGGTTTATAGGTGCTGCCAACAATA	IWGSC_chr6BS_ab_k71_contigs_longerthan_200_1542240	Bradi3g04630.5	LOC_Os01g60910.1	Os02g0161000 [Oryza sativa Japonica Group]	PTHR24347	SERINE/THREONINE-PROTEIN KINASE	PF14531	Kinase-like	KOG0583	Serine/threonine protein kinase	GO:0007165	The cellular process in which a signal is conveyed to trigger a change in the activity or state of a cell. Signal transduction begins with reception of a signal (e.g. a ligand binding to a receptor or receptor activation by a stimulus such as light), or for signal transduction in the absence of ligand, signal-withdrawal or the activity of a constitutively active receptor. Signal transduction ends…	.	.	.	.	.	.	.	.	.	.	.	.	.	.	.	.	.	.	.	.
6B	IWB23671	49.72	.	90K-PROJECTED	ACTGATCTGACTCGAACTCCATATTGATTTTTCAGCAGCATATCTTGTTG[T/C]AGTTCTCCTTCCAACCAATCAATCCGTGGGATGCTCTTGTTAAACTCTTT	.	.	.	.	.	.	.	.	.	.	.	.	.	.	.	.	.	.	.	.	.	.	.	.	.	.	.	.	.	.	.	.
6B	IWB28993	49.72	.	90K-PROJECTED	AYTCTACAGGAGGGGGATGGAGTCGCGGAAGCTCCTGTGCTATTGGGAGC[A/G]ACGGTTCCACAATGAGCCGGTCTTTCGTCACCTCTGAGTTGGAGGATGTC	.	.	.	.	.	.	.	.	.	.	.	.	.	.	.	.	.	.	.	.	.	.	.	.	.	.	.	.	.	.	.	.
6B	IWB29940	49.72	.	90K-PROJECTED	CTTGACGAGGCGTAGGTTGATTCGGTTTCACCTATCAGCTTGCTGCGTGC[A/C]CCTTTTGTTTGGGATCTCATCTCGGTGTAACGCTGGAACGTTATATGTCC	IWGSC_chr6BS_ab_k71_contigs_longerthan_200_2975147	Bradi3g05220.2	LOC_Os02g07260.1	ADP binding, ATP binding	PTHR11406	PHOSPHOGLYCERATE KINASE	PF00162	Phosphoglycerate kinase	.	.	GO:0004618	Catalysis of the reaction: 3-phospho-D-glycerate + ATP = 3-phospho-D-glyceroyl phosphate + ADP + H(+).	GO:0006096	The chemical reactions and pathways resulting in the breakdown of a carbohydrate into pyruvate, with the concomitant production of a small amount of ATP and the reduction of NAD(P) to NAD(P)H. Glycolysis begins with the metabolism of a carbohydrate to generate products that can enter the pathway and ends with the production of pyruvate. Pyruvate may be converted to acetyl-coenzyme A, ethanol, lac…	.	.	.	.	.	.	.	.	.	.	.	.	.	.	.	.	.	.
6B	IWB31272	49.72	.	90K-PROJECTED	GRAAGACGGTGTGGCGGTGGCGGTGTTCGTGACAGCCAGATCCGTGTGGC[A/G]TCTGGTCCTCCTGAAGTGTGGAGGCGTTGGTGGCGTCGAGTCCCATGGCG	.	.	.	.	.	.	.	.	.	.	.	.	.	.	.	.	.	.	.	.	.	.	.	.	.	.	.	.	.	.	.	.
6B	IWB5090	49.72	.	90K-PROJECTED	TCAACCTTGGCCAGCAGAGACTCGATCACACCAATCTTAGATGAGACCTT[T/G]GATCCACCAACAATGGCAGCAAATGGCTTCTTTGGGTTGGCAACAGCTCC	IWGSC_chr6BS_ab_k71_contigs_longerthan_200_2975147	Bradi3g05220.2	LOC_Os02g07260.1	ADP binding, ATP binding	PTHR11406	PHOSPHOGLYCERATE KINASE	PF00162	Phosphoglycerate kinase	.	.	GO:0004618	Catalysis of the reaction: 3-phospho-D-glycerate + ATP = 3-phospho-D-glyceroyl phosphate + ADP + H(+).	GO:0006096	The chemical reactions and pathways resulting in the breakdown of a carbohydrate into pyruvate, with the concomitant production of a small amount of ATP and the reduction of NAD(P) to NAD(P)H. Glycolysis begins with the metabolism of a carbohydrate to generate products that can enter the pathway and ends with the production of pyruvate. Pyruvate may be converted to acetyl-coenzyme A, ethanol, lac…	.	.	.	.	.	.	.	.	.	.	.	.	.	.	.	.	.	.
6B	IWB54498	49.72	.	90K-PROJECTED	AGGACGAGAGCGCTACTGAGGAAGATATTGTACAAATTTCTGGTGAAGAT[A/G]CAGTAGGGACTTCAAACAATATTGAGCAAATCAAAGAACTGCCAAAATCT	IWGSC_chr6BS_ab_k71_contigs_longerthan_200_3037636	Bradi3g02910.2	LOC_Os02g03840.2	protein serine/threonine kinase activity	PTHR35511	FAMILY NOT NAMED	.	.	.	.	.	.	.	.	.	.	.	.	.	.	.	.	.	.	.	.	.	.	.	.	.	.
6B	IWB62054	49.72	.	90K-PROJECTED	TCCACGGAAATAGAAGAAACAACTGAACAAGAAGATGCACCCAACAACAC[T/C]GGCACTTTATATACTGATGCTGATGCTGAAAAATATAATGAAGATGAGAA	IWGSC_chr6BS_ab_k71_contigs_longerthan_200_3037636	Bradi3g02910.2	LOC_Os02g03840.2	protein serine/threonine kinase activity	PTHR35511	FAMILY NOT NAMED	.	.	.	.	.	.	.	.	.	.	.	.	.	.	.	.	.	.	.	.	.	.	.	.	.	.
6B	IWB65556	49.72	.	90K-PROJECTED	TTNCNTNAATTGCTACGTNTCTAATTTTCTATTTTCATATGGTCTGACCATGTTGGCCACAGCCAAGACGTCTACTAAGAAAGTCAGAAAGCAAGAAGAC[T/G]TAGAGCAGGACCAAGAAGTTCGGAGCAATGCAAAAGGTGGAGGTGCTGTTCAGAAAGCAAAAAAGCAGAAAGGTGTGAGACAAGCAAGTGCTCTTGACAA	.	.	.	.	.	.	.	.	.	.	.	.	.	.	.	.	.	.	.	.	.	.	.	.	.	.	.	.	.	.	.	.
6B	IWB65561	49.72	.	90K-PROJECTED	TAA[T/C]TGGATTCGAATCGAAGGATGACTTTCGAGAAAAGGTAGTACGCAACTTCA	.	.	.	.	.	.	.	.	.	.	.	.	.	.	.	.	.	.	.	.	.	.	.	.	.	.	.	.	.	.	.	.
6B	IWB74183	49.72	.	90K-PROJECTED	GATATACTGTTGGGGGATGTCATAGACAGGCAGCTTGCTGCTGAAATGGC[A/G]TATGTGGATGAAGTGATCTTTGGAATCTGTGAAGCTACCGAGGCAAAGGC	.	.	.	.	.	.	.	.	.	.	.	.	.	.	.	.	.	.	.	.	.	.	.	.	.	.	.	.	.	.	.	.
6B	IWB9885	49.72	.	90K-PROJECTED	ACAGTGTGTGCGAGGGGTCCGGCGGGCAGCAGACTTGTAGTAGCACGGAG[A/G]CCACCGGCTACGGTACTACTTCCTACTACTACTGCTGATGACGCTGCGGC	.	.	.	.	.	.	.	.	.	.	.	.	.	.	.	.	.	.	.	.	.	.	.	.	.	.	.	.	.	.	.	.
6B	IWB190	49.72	.	90K-PROJECTED	CTCTGATTCAAATAAATTGGAATGAGGTTCCAACTGAATGAAGTCATTCA[T/C]GATAGCCTCTATCTTTGCTTCTGTTTGTCCCACGCTGACCCCATAAAATG	.	.	.	.	.	.	.	.	.	.	.	.	.	.	.	.	.	.	.	.	.	.	.	.	.	.	.	.	.	.	.	.
6B	IWB65137	49.72	.	90K-PROJECTED	CGGCAAAGGGCTCGGCCGCACGGTGGAAGCAGGGCTTCCGCTTCGTTCCC[T/G]ACGGCACAGCCCCCTAAATCCTGCGCCTAAACCTTCCAAATCTCGAGTGG	.	.	.	.	.	.	.	.	.	.	.	.	.	.	.	.	.	.	.	.	.	.	.	.	.	.	.	.	.	.	.	.
6B	IWB26976	49.72	.	90K-PROJECTED	TGGTGCCAGACCCAGGCTGGCCAGCCCTTCTTCTACTGGCTTGATATTGG[T/G]GAGGGAAAAGATGTAGATCTTCCAGACTGCCCAAGGGCTCGGCTGAAGAA	.	.	.	.	.	.	.	.	.	.	.	.	.	.	.	.	.	.	.	.	.	.	.	.	.	.	.	.	.	.	.	.
6B	IWB25823	49.72	.	90K-PROJECTED	CGAGGGCTCTCCTCGTTGTCGGTGATGGCAATCCCAAGTTGTTCAGACAA[T/G]AACTGAAACTCCAGCTGCTCACTGAAATCCATGGCATTGCCTCCTCCACG	.	.	.	.	.	.	.	.	.	.	.	.	.	.	.	.	.	.	.	.	.	.	.	.	.	.	.	.	.	.	.	.
6B	IWB2605	49.72	.	90K-PROJECTED	CGAGCTTTGTCTCTAGAGGTCTTTCACCTGACCGTAGGATAGCCGTCGCC[T/C]GTTGAGGATTGCAGTGGTTGAAGCTTCTTCAGTTTCGTCGGACTTGAATT	.	.	.	.	.	.	.	.	.	.	.	.	.	.	.	.	.	.	.	.	.	.	.	.	.	.	.	.	.	.	.	.
6B	IWB26715	49.72	.	90K-PROJECTED	TGTCCACGCTGAGACAAAAGTATCTCAATCATTCAGATGAAGATTTCTCA[T/C]GGTATTGCTTCTCGTCGGCATACATTGTAGCTCTACTGCACGACAGCCTT	.	.	.	.	.	.	.	.	.	.	.	.	.	.	.	.	.	.	.	.	.	.	.	.	.	.	.	.	.	.	.	.
6B	IWB34422	49.72	.	90K-PROJECTED	CGTTTGAGTTGCAAGAGAAGTTCAAATGGCCAAAGGCAGCTATATCGACATCGCTTCGTAATGAATGCATTGAACAACTTCAGTTATTACTAGAAGATGC[A/G]CAGAAGGANGAGGCTTTGCATGTTAGCGGGGTTAAGTCTAATGACTTAGGCTTCTACTTCATGCGTTTCATTAACACTGTGTGCAATATTCCTTCAGTTT	IWGSC_chr6BS_ab_k71_contigs_longerthan_200_2974907	Bradi3g03140.1	LOC_Os02g04270.1	DNA-directed DNA polymerase activity	PTHR13213:SF2	MYB-BINDING PROTEIN 1A	PF04931	DNA polymerase phi	KOG1926	Predicted regulator of rRNA gene transcription (MYB-binding protein)	GO:0003677	Any molecular function by which a gene product interacts selectively and non-covalently with DNA (deoxyribonucleic acid).	GO:0003887	Catalysis of the reaction: deoxynucleoside triphosphate + DNA(n) = diphosphate + DNA(n+1); the synthesis of DNA from deoxyribonucleotide triphosphates in the presence of a DNA template and a 3'hydroxyl group.	GO:0006351	The cellular synthesis of RNA on a template of DNA.	.	.	.	.	.	.	.	.	.	.	.	.	.	.	.	.
6B	IWB36096	49.72	.	90K-PROJECTED	TTTTTTTTTTTTTTTTTTTTTTTTGGCACTTGTCTCCAAAGATTAGCTTTAGCAAACTGA[A/G]CATGTATACAAAACCTGGACCTGGGAATACAACAGTGCCAGTCATGGAAAAGGAAACGA	.	.	.	.	.	.	.	.	.	.	.	.	.	.	.	.	.	.	.	.	.	.	.	.	.	.	.	.	.	.	.	.
6B	IWB42574	49.72	.	90K-PROJECTED	ATGTTCCGTATTGATCCTTATATTGCGAGGATTTTCAAGGAGCGCAACAA[T/C]CTTCCTGGTAGTGAAACTCAGCAATCTCAACTTATGCGATTTAAGCTTCG	IWGSC_chr6BS_ab_k71_contigs_longerthan_200_2974907	Bradi3g03140.1	LOC_Os02g04270.1	DNA-directed DNA polymerase activity	PTHR13213:SF2	MYB-BINDING PROTEIN 1A	PF04931	DNA polymerase phi	KOG1926	Predicted regulator of rRNA gene transcription (MYB-binding protein)	GO:0003677	Any molecular function by which a gene product interacts selectively and non-covalently with DNA (deoxyribonucleic acid).	GO:0003887	Catalysis of the reaction: deoxynucleoside triphosphate + DNA(n) = diphosphate + DNA(n+1); the synthesis of DNA from deoxyribonucleotide triphosphates in the presence of a DNA template and a 3'hydroxyl group.	GO:0006351	The cellular synthesis of RNA on a template of DNA.	.	.	.	.	.	.	.	.	.	.	.	.	.	.	.	.
6B	IWB50119	49.72	.	90K-PROJECTED	TTCAAGCGAGAACAGAGAATTAAATGGCTGTACCAGAGTAGTCTTTTTGT[A/G]CCTGTTAGAACAACTGTTATTTGGCCTGATGTAACTGACTTGTTCGATGC	IWGSC_chr6BS_ab_k71_contigs_longerthan_200_2950051	Bradi3g03317.1	LOC_Os02g04480.1	splicing factor 3B subunit 3-like	PTHR10644	DNA REPAIR/RNA PROCESSING CPSF FAMILY	PF10433	Mono-functional DNA-alkylating methyl methanesulfonate N-term	.	.	GO:0003676	Interacting selectively and non-covalently with any nucleic acid.	GO:0005634	A membrane-bounded organelle of eukaryotic cells in which chromosomes are housed and replicated. In most cells, the nucleus contains all of the cell's chromosomes except the organellar chromosomes, and is the site of RNA synthesis and processing. In some species, or in specialized cell types, RNA metabolism or DNA replication may be absent	.	.	.	.	.	.	.	.	.	.	.	.	.	.	.	.	.	.
6B	IWB53275	49.72	.	90K-PROJECTED	ATAATTATATTAAATGCTAGATGCTTCCGGTCGTGAGATGAGAGCAGCAA[T/C]GATCTTTCAATAATAACCTCACAGAAATTGCGTAGGTTCTTTTTTGTAAT	.	.	.	.	.	.	.	.	.	.	.	.	.	.	.	.	.	.	.	.	.	.	.	.	.	.	.	.	.	.	.	.
6B	IWB5919	49.72	.	90K-PROJECTED	TTTCCATGACTGGCACTGTTGTATTCCCAGGTCCAGGTTTTGTATACATG[T/C]TCAGTTTGCTAAAGCTAATCTTCGGATACAAGTGCATTCTCCTCTGTGTT	IWGSC_chr6BS_ab_k71_contigs_longerthan_200_2982525	Bradi3g03270.1	LOC_Os02g04460.1	50S ribosomal L3, chloroplastic	PTHR11229	50S RIBOSOMAL PROTEIN L3	PF00297	Ribosomal protein L3	KOG3141	Mitochondrial/chloroplast ribosomal protein L3	GO:0003735	The action of a molecule that contributes to the structural integrity of the ribosome.	GO:0005622	The living contents of a cell; the matter contained within (but not including) the plasma membrane, usually taken to exclude large vacuoles and masses of secretory or ingested material. In eukaryotes it includes the nucleus and cytoplasm.	GO:0005840	An intracellular organelle, about 200 A in diameter, consisting of RNA and protein. It is the site of protein biosynthesis resulting from translation of messenger RNA (mRNA). It consists of two subunits, one large and one small, each containing only protein and RNA. Both the ribosome and its subunits are characterized by their sedimentation coefficients, expressed in Svedberg units (symbol: S). H…	GO:0006412	The cellular metabolic process in which a protein is formed, using the sequence of a mature mRNA molecule to specify the sequence of amino acids in a polypeptide chain. Translation is mediated by the ribosome, and begins with the formation of a ternary complex between aminoacylated initiator methionine tRNA, GTP, and initiation factor 2, which subsequently associates with the small subunit of the…	.	.	.	.	.	.	.	.	.	.	.	.	.	.
6B	IWB50971	49.72	.	90K-PROJECTED	TGCGAGAAAACGGGACCTTTGCCTCCCTTCAGGAACGGGGGCAATGGCCA[A/G]GCACGCGACATCACCAGACATGTCCTGCTTCTCCACCTCCATGAGCTGAC	IWGSC_chr6BS_ab_k71_contigs_longerthan_200_2950051	Bradi3g03317.1	LOC_Os02g04480.1	splicing factor 3B subunit 3-like	PTHR10644	DNA REPAIR/RNA PROCESSING CPSF FAMILY	PF10433	Mono-functional DNA-alkylating methyl methanesulfonate N-term	.	.	GO:0003676	Interacting selectively and non-covalently with any nucleic acid.	GO:0005634	A membrane-bounded organelle of eukaryotic cells in which chromosomes are housed and replicated. In most cells, the nucleus contains all of the cell's chromosomes except the organellar chromosomes, and is the site of RNA synthesis and processing. In some species, or in specialized cell types, RNA metabolism or DNA replication may be absent	.	.	.	.	.	.	.	.	.	.	.	.	.	.	.	.	.	.
6B	IWB54444	49.72	.	90K-PROJECTED	AGGGTCAAGAGTGAACTCCCAAGTACCTTCAAGGCCTACCGTCATCAACA[A/G]CATAGGTGGACTTGTGGTGCTGCCAATCTCTTCAGAAAAATGGGATGGGA	.	.	.	.	.	.	.	.	.	.	.	.	.	.	.	.	.	.	.	.	.	.	.	.	.	.	.	.	.	.	.	.
6B	IWB68254	49.72	.	90K-PROJECTED	AATCCTGGGTCTCTCCATCTGATGCCATTCTGGATTCTGTTTGAAAATGT[A/G]ATGTCCATGCACCGTATGCGTGCAGCTCTAACCGGTTTACTTGAGACTGC	.	.	.	.	.	.	.	.	.	.	.	.	.	.	.	.	.	.	.	.	.	.	.	.	.	.	.	.	.	.	.	.
6B	IWB68255	49.72	.	90K-PROJECTED	TACGTGCTTGGAAGCCAGACATACTTCATGTACATCTACCTCCAGGCCTT[A/G]GCATTCATTGTATTAGGGTTCGGTTTCGTCGGCACGAAAACTCCGTGTTC	.	.	.	.	.	.	.	.	.	.	.	.	.	.	.	.	.	.	.	.	.	.	.	.	.	.	.	.	.	.	.	.
6B	IWB68256	49.72	.	90K-PROJECTED	GGATGGAAAGATCGGACCACTGTGGAGGACATGGACCTGGCTGTACGGGC[A/G]TGTCTCAAGGAATGGGAATTCTTGTATGTAGGTGATATAAGGGTCAAGAG	.	.	.	.	.	.	.	.	.	.	.	.	.	.	.	.	.	.	.	.	.	.	.	.	.	.	.	.	.	.	.	.
6B	IWB58376	49.72	.	90K-PROJECTED	GTCTCCGGCTGATGATGCTTCCGGTCTATATCTCATCCATGTCCATGTCA[A/G]GGAGCATCAACTTTGCATCTGGCTCCACAAGGGGGACAACTGGTTGCTGG	.	.	.	.	.	.	.	.	.	.	.	.	.	.	.	.	.	.	.	.	.	.	.	.	.	.	.	.	.	.	.	.
6B	IWB63387	49.72	.	90K-PROJECTED	CTAACTTGAGGATGCGAGATCACACACTTGAGGACGAGGATATTAGTTAC[A/G]CCTATATAAGCCAGGTGGGAGATAATGTTCAGTTTGTGTTCTTGAAGACA	.	.	.	.	.	.	.	.	.	.	.	.	.	.	.	.	.	.	.	.	.	.	.	.	.	.	.	.	.	.	.	.
6B	IWB90	49.72	.	90K-PROJECTED	CATCTCCCCGGCGATCCCGGCGGCGGCCACTGAAGGCTTCATCCCCCTCT[T/C]CCGATTCGATCGATTGCGGAGCCTAGCTGAGGTGGGAAGGAAGATCGATG	.	.	.	.	.	.	.	.	.	.	.	.	.	.	.	.	.	.	.	.	.	.	.	.	.	.	.	.	.	.	.	.
6B	IWB28975	49.72	.	90K-PROJECTED	AAGAAACAGCGGGGCTARCTTAAACAAGAAAAGCAGCGAGGATGAGCGAT[A/G]CAGGATCGGTCAGACCTGAGGCGCAGGTGGCGGAGTGAGATTGTGTGGGC	.	.	.	.	.	.	.	.	.	.	.	.	.	.	.	.	.	.	.	.	.	.	.	.	.	.	.	.	.	.	.	.
6B	IWB33763	49.72	.	90K-PROJECTED	GTTCTACAAAAGATGTGAATTCGTGGCGCATTTCCTTGCAGGCGTGTGTT[A/G]TTCCTCCTCCCAAGAGGTCGACCTGTGCCAATTATGC	.	.	.	.	.	.	.	.	.	.	.	.	.	.	.	.	.	.	.	.	.	.	.	.	.	.	.	.	.	.	.	.
6B	IWB58704	49.72	.	90K-PROJECTED	GGAAACGTTGCATCCTATAAACCAAGTGATGCGTCTTTGTAGCAAATCAT[T/C]AGCAGGATTCAGCATTGGCCGAAGAAGTTTTGGTTATTCTGCAATATTCA	IWGSC_chr6BS_ab_k71_contigs_longerthan_200_2929071	Bradi1g65220.1	LOC_Os03g18500.1	P-P-bond-hydrolysis-driven protein transmembrane transporter activity	PTHR14110	MITOCHONDRIAL IMPORT INNER MEMBRANE TRANSLOCASE SUBUNIT TIM22	PF02466	Tim17/Tim22/Tim23/Pmp24 family	KOG3225	Mitochondrial import inner membrane translocase, subunit TIM22	.	.	.	.	.	.	.	.	.	.	.	.	.	.	.	.	.	.	.	.	.	.
6B	IWB46767	49.72	.	90K-PROJECTED	GAGGTCGTTGCTATAAAGGCCGAAAAGGACTTCTTCTCAGAGAGCCTGGA[T/G]AAACTGAGATTTGAGTTCCTTGGACTCTCTGAGAAAGCAGTTCAAGATGA	.	.	.	.	.	.	.	.	.	.	.	.	.	.	.	.	.	.	.	.	.	.	.	.	.	.	.	.	.	.	.	.
6B	IWB53215	49.72	.	90K-PROJECTED	GAAGCTGCAAGATCCATTGCTGCTTCATGCCCAACCTCCATGCCTATTTC[A/G]CCAGAAACTGTGGGTTCAACATCTTGTATATTGCCATCTGATGACCTCCC	IWGSC_chr6BS_ab_k71_contigs_longerthan_200_3001892	Bradi3g03790.3	LOC_Os02g05490.1	protein serine/threonine kinase activity	PTHR11915	SPECTRIN/FILAMIN RELATED CYTOSKELETAL PROTEIN	.	.	KOG0978/KOG0979/KOG4674	E3 ubiquitin ligase involved in syntaxin degradation/Structural maintenance of chromosome protein SMC5/Spr18, SMC superfamily/Uncharacterized conserved coiled-coil protein	.	.	.	.	.	.	.	.	.	.	.	.	.	.	.	.	.	.	.	.	.	.
6B	IWB8929	49.72	.	90K-PROJECTED	GGCGGAGCGCGTACGTCAAGTTCCTCGGTCATGATTTGGTTCCTGGAATG[A/G]CCCTGAACCGTCTCGAAAGGGACTTTTCACCCAACAAATGCGGCCCAATT	.	.	.	.	.	.	.	.	.	.	.	.	.	.	.	.	.	.	.	.	.	.	.	.	.	.	.	.	.	.	.	.
6B	IWB55825	49.72	.	90K-PROJECTED	GGAAGAGGAGGAGGTGCCCAACAAGAAGGCGAAAGTTGCAGGGAAGGCAA[T/C]GGACACCAGGAGGTCGGCGATCGATGATCTGATGAAGGAGGAGGAGAAGG	.	.	.	.	.	.	.	.	.	.	.	.	.	.	.	.	.	.	.	.	.	.	.	.	.	.	.	.	.	.	.	.
6B	IWB71635	49.72	.	90K-PROJECTED	TAAGCGATAAGAAAACAAAATCACAATGTCCCTATGCTCAATCTACTTCA[A/G]TGTTCCAGCGTTGAGAAAGGACAGACTAAGAACCTGAACTATCTGAATTC	IWGSC_chr6BS_ab_k71_contigs_longerthan_200_3035108	Bradi2g48340.1	LOC_Os01g52110.1	.	PTHR21319	RING FINGER AND CHY ZINC FINGER DOMAIN-CONTAINING PROTEIN 1	PF13639	Ring finger domain	KOG1940	Zn-finger protein	GO:0005515	Interacting selectively and non-covalently with any protein or protein complex (a complex of two or more proteins that may include other nonprotein molecules)	GO:0008270	Interacting selectively and non-covalently with zinc (Zn) ions.	.	.	.	.	.	.	.	.	.	.	.	.	.	.	.	.	.	.
6B	IWB73684	49.72	.	90K-PROJECTED	CTTTGTTGTGTTGTAAATGTGTATGATCGAATGACTGCAAGTGTTGAGTT[T/C]TAAACTTCCAGTAAAGATATGCATGCGTCCATAGCTGCTGCTGCATGTTT	IWGSC_chr6BS_ab_k71_contigs_longerthan_200_2944188	Bradi3g03090.1	.	CASP 4A2	PTHR11615	NITRATE, FROMATE, IRON DEHYDROGENASE	PF04535	Domain of unknown function (DUF588)	.	.	.	.	.	.	.	.	.	.	.	.	.	.	.	.	.	.	.	.	.	.	.	.
6B	IWA1663	50	.	9K ANCHOR	TGCTAGCAAACCGCGACATCTATACTGAGGAGAGAGGTGTTTCTCATGAGGACGTGAAGCGGCCTTCTGGTGACCAGCCTTTCCTGGATGTGATCCAGAA[T/C]GTGTGCGGGCTCGAGCATAGGCTGCAGAGACTGAAGGGGGACATGCTATCATCAGGAGCAGCACCAGGCGGCGCTGGAACCGCGGAGCGTGACTTGCAGA	IWGSC_chr6BS_ab_k71_contigs_longerthan_200_2596420	Bradi2g19147.2	.	DNA excision repair ERCC-6	PTHR11926	GLUCOSYL/GLUCURONOSYL TRANSFERASES	PF00201	UDP-glucoronosyl and UDP-glucosyl transferase	.	.	GO:0008152	The chemical reactions and pathways, including anabolism and catabolism, by which living organisms transform chemical substances. Metabolic processes typically transform small molecules, but also include macromolecular processes such as DNA repair and replication, and protein synthesis and degradation	GO:0016758	Catalysis of the transfer of a hexosyl group from one compound (donor) to another (acceptor).	.	.	.	.	.	.	.	.	.	.	.	.	.	.	.	.	.	.
6B	IWB8249	59.9857	.	90K-PROJECTED	TATACAAGTCTGATCCAAGAACATTATTTAAGCCGACTGATCTAAAGAAC[T/G]ACAGTAGCATTCCTATTGAGCTTCATTTCTATTGCCCTCTTTCCTCTCCC	IWGSC_chr6BS_ab_k71_contigs_longerthan_200_802622	.	.	.	.	.	.	.	.	.	.	.	.	.	.	.	.	.	.	.	.	.	.	.	.	.	.	.	.	.	.	.
6B	IWA2090	60.1	.	9K ANCHOR	GGGTTAGTAAATTTAAGAAACGAATGGACAAGATGGTAAAATTGATGAGGGAAACACAGGCAGCTGAGGCTGCTGCCGCTGCTGAGAAAGCACGACYTTW[T/C]AAGTTAGAGCACCCTCATCAAGTTGTTTTGAACACTCATTTCCAAGAGAAAGAGTTTGGTGATATATCACTTCCAGATACCGCGCACTACAAGAAACAAA	.	.	.	.	.	.	.	.	.	.	.	.	.	.	.	.	.	.	.	.	.	.	.	.	.	.	.	.	.	.	.	.
6B	IWA3450	60.1	.	9K ANCHOR	TGTTCCCTGATTAGACCCCATCAACATGGTATGCGGCAAAAATGAAAAGGCGTCATCATATGGCACAGGCACATTAGCAGATGAACTCTGAAGCTGAACA[A/G]ACTGTGTTGCTGTCTGGTTGCCATCATACCCTATAGAACCATTTGTGCCTGTTGTAGATGGTCCTGGCATACTCGTTGAAGAAATGCGCTGTACATATGC	.	.	.	.	.	.	.	.	.	.	.	.	.	.	.	.	.	.	.	.	.	.	.	.	.	.	.	.	.	.	.	.
6B	IWA2244	60.1	.	9K ANCHOR	AAGGTTTTGCATGTTTCCAATGTTTCCAAAGAGTCCTCCCTTTGACGGTGCCTCATCACCATTCTCATCTTTGTCCTTCTTTCCTCCAAATAAACTGTAT[A/G]CGCGGAAGGATCTATTACTAGCTCTTTTCCAAGTAGAACATGGCAAACAGAATGCGCCTTGTACATTTATCCTAGTACGAGCTGGTCTGGAGGGGAGCGT	.	.	.	.	.	.	.	.	.	.	.	.	.	.	.	.	.	.	.	.	.	.	.	.	.	.	.	.	.	.	.	.
6B	IWA3168	60.1	.	9K ANCHOR	GCTTGTGTTAATTTATTTCCGTCATCGTTGGCCGGAACAGTTACTCATGGTTAGGTCTTAGGGGGGTTCCTAATGGTAGCTTCGACGCTGGTATGCTACC[A/G]GCGGTAGGAAAAAAAAGATTGTGATTTGTTAGGTGATTTGAAACTGATTTAGTAAACAGTACCTTCGTTTTCGCCCTAGTTTCTATCTAATCAAATATTC	IWGSC_chr6BS_ab_k71_contigs_longerthan_200_2121711	Bradi3g05270.1	LOC_Os02g07450.2	DNA-directed DNA polymerase activity	PTHR10252	HISTONE-LIKE TRANSCRIPTION FACTOR CCAAT-RELATED	PF00808	Histone-like transcription factor (CBF/NF-Y) and archaeal histone	KOG1657	CCAAT-binding factor, subunit C (HAP5)	.	.	.	.	.	.	.	.	.	.	.	.	.	.	.	.	.	.	.	.	.	.
6B	IWA4570	60.1	.	9K ANCHOR	GGGATACATGTATTTGGTAGTCTAGGATTTGTAATCCGTCTCCTGCCTTATCTCCAGGAGAGGCTTCTGTCCTTCAAGTCTTGTACTCAATATATACTCA[A/G]CCCTCGGGGCTCAGTAATACATCCATCATACTCCACCAG	IWGSC_chr6BS_ab_k71_contigs_longerthan_200_3045730	Bradi3g06930.1	LOC_Os02g10070.2	citrate (Si)-synthase activity, 2-methylcitrate synthase activity	PTHR11739	CITRATE SYNTHASE	PF00285	Citrate synthase	.	.	GO:0046912	Catalysis of the transfer of an acyl group from one compound (donor) to another (acceptor), with the acyl group being converted into alkyl on transfer.	.	.	.	.	.	.	.	.	.	.	.	.	.	.	.	.	.	.	.	.
6B	IWB1670	60.4286	.	90K-PROJECTED	ATTCTGGAACGGTCTGGAGAGTCAGATGAGGTCAAGGAAAGCAGATCACC[T/G]AAGAGTCTAATAGATGCTGTCAAACCAAAACACAGAAGGAAGAAGAAACA	.	.	.	.	.	.	.	.	.	.	.	.	.	.	.	.	.	.	.	.	.	.	.	.	.	.	.	.	.	.	.	.
6B	IWB25913	60.4286	.	90K-PROJECTED	GGATAGTGCCAAGACAGCGGAAGTTCCGCAGTGACCTCAAGGTTATCAAT[A/G]ATTGCCTTGATGATCTTATTAAAAATGCAAAAGAAACAAGACAGGAAGCT	.	.	.	.	.	.	.	.	.	.	.	.	.	.	.	.	.	.	.	.	.	.	.	.	.	.	.	.	.	.	.	.
6B	IWB35233	60.4286	.	90K-PROJECTED	TCATAATAGAGCCAATTGAGCTATCCGGTCCTAGGTGATGACAAGTGCTGGTTTCACGAGAGAAAACAGAGAAAAGCGATGATAGTTGTACAAAACATGT[A/G]TAGACTGGATGTAGTCCAACTTGGGAGGAGTTTCCTCAGGTTGCGTCTCACAAACCATTTTCGGCTAGAAACTAGGAAGATCATATGTTTCCACTGCAAA	IWGSC_chr6BS_ab_k71_contigs_longerthan_200_3026944	Bradi3g09060.2	.	leucine-rich repeat protein kinase, putative, expressed, subfamily LRR-II	PTHR27001	FAMILY NOT NAMED	PF00560	Leucine Rich Repeat	KOG1187	Serine/threonine protein kinase	GO:0004672	Catalysis of the phosphorylation of an amino acid residue in a protein, usually according to the reaction: a protein + ATP = a phosphoprotein + ADP	GO:0005515	Interacting selectively and non-covalently with any protein or protein complex (a complex of two or more proteins that may include other nonprotein molecules).	GO:0005524	Interacting selectively and non-covalently with ATP, adenosine 5'-triphosphate, a universally important coenzyme and enzyme regulator	GO:0006468	The process of introducing a phosphate group on to a protein.	.	.	.	.	.	.	.	.	.	.	.	.	.	.
6B	IWB47293	60.4286	.	90K-PROJECTED	ATTGTACAAAACATGTATAGAGTGGATGTAGTCCAACTTGGGAGGAGTTT[T/C]CTCAGGTTGCGTCTCACAAACCATTTTCGGCTAGAAACTAGGAAGACCAT	.	.	.	.	.	.	.	.	.	.	.	.	.	.	.	.	.	.	.	.	.	.	.	.	.	.	.	.	.	.	.	.
6B	IWB50756	60.4286	.	90K-PROJECTED	TAATTCTTTGGTAGCATCAGTGAAAATAAATTAAATGTGCTCTTTCAATT[A/G]TTACAGTTAACTTTGTTTCCTTCATGCCCTTGATATTGGTAACAGGAAGA	IWGSC_chr6BS_ab_k71_contigs_longerthan_200_2994875	.	.	Apocytochrome f	.	.	.	.	.	.	.	.	.	.	.	.	.	.	.	.	.	.	.	.	.	.	.	.	.	.	.	.
6B	IWB51283	60.4286	.	90K-PROJECTED	GTAACAAAAGGACTTTCAGCGACTTTCAGCTTCAATTGAAACTCAACTCT[A/G]AAAACATAGTAGATGCAAATTGCATTGGCTTTTAGATCGATCTACCCATT	IWGSC_chr6BS_ab_k71_contigs_longerthan_200_2994875	.	.	Apocytochrome f	.	.	.	.	.	.	.	.	.	.	.	.	.	.	.	.	.	.	.	.	.	.	.	.	.	.	.	.
6B	IWB51876	60.4286	.	90K-PROJECTED	TAGGTCTTAGGGGGGGTTCCTAATGGTAGCTTCGACGCTGGTATGCTACC[A/G]GCGGTAGGAAAAAAAGATTGTGATTTGTTAGGTGATTTGAAACTGATTTA	.	.	.	.	.	.	.	.	.	.	.	.	.	.	.	.	.	.	.	.	.	.	.	.	.	.	.	.	.	.	.	.
6B	IWB6165	60.4286	.	90K-PROJECTED	AATCATGAGCAACAACACTGTTATCATCTTCAAGTGTTCATCAAGAAGGC[A/G]AAGGACAGCCGGGCACTCATCCATAGGAATTGGGGTAAAGTTGTGTGTGC	.	.	.	.	.	.	.	.	.	.	.	.	.	.	.	.	.	.	.	.	.	.	.	.	.	.	.	.	.	.	.	.
6B	IWB54010	60.4286	.	90K-PROJECTED	CCAATGCTTCTCGCCAAATGGAGGCTGGGGGCACTGCTTGCGTTCGCTGA[T/C]GGATTTTCTTGCGGAGCCTGTGAGCAAAATACCAGCTGTACACCGATAAA	.	.	.	.	.	.	.	.	.	.	.	.	.	.	.	.	.	.	.	.	.	.	.	.	.	.	.	.	.	.	.	.
6B	IWB26897	60.8714	.	90K-PROJECTED	TGGTTTTCTTCCCAGTCGTTAATGAGGCATGCAGGGTCATGGATGAAAAT[A/G]TGGTGATCAGGGCTGCTGATCTTGATATTGCATCTGTCCTAGGGATGGGC	.	.	.	.	.	.	.	.	.	.	.	.	.	.	.	.	.	.	.	.	.	.	.	.	.	.	.	.	.	.	.	.
6B	IWB16563	61.7571	.	90K-PROJECTED	ATACTTTCGAGGAGACTTTTGGCGACACATACCCTGAAGGTGATTGGCATGAATTCAGTAAAAAGGGCTCTTCCAACATAGATCGCTATGTTGTCGCGCTTGCTTCATTCAGTGGTGAGTTACA[A/G]TGAGCCGCATTTACTGTGTCATGTTTGTATTCGAGTCATCACTTGTTAACAAACCAAAAATCACACACAGGAGAGAAAAGGCATTTTGCATGCTCAGGTTTTTTCATCGAATGGAATGGATCTAC	.	.	.	.	.	.	.	.	.	.	.	.	.	.	.	.	.	.	.	.	.	.	.	.	.	.	.	.	.	.	.	.
6B	IWB43146	61.7571	.	90K-PROJECTED	GAGCTGGGAAAGACGCTAGCTGAATTCCTTTTCAACACTGAAAATGCCTT[A/G]ATACGGATTGACATGAGTGAGTACATGGAGAAACATGCTGTTTCTCGCTT	IWGSC_chr6BS_ab_k71_contigs_longerthan_200_2095847	Bradi3g06107.2	LOC_Os02g08490.1	chaperone 3, mitochondrial	PTHR11638	ATP-DEPENDENT CLP PROTEASE	PF00004	ATPase family associated with various cellular activities (AAA)	.	.	GO:0005524	Interacting selectively and non-covalently with ATP, adenosine 5'-triphosphate, a universally important coenzyme and enzyme regulator	GO:0016887	Catalysis of the reaction: ATP + H2O = ADP + phosphate + 2 H+. May or may not be coupled to another reaction.	GO:0019538	The chemical reactions and pathways involving a specific protein, rather than of proteins in general. Includes protein modification.	.	.	.	.	.	.	.	.	.	.	.	.	.	.	.	.
6B	IWA4515	62.2	.	9K ANCHOR	GGTCTTCTTCGCGGTCTTTCTCCCAAACAGAGATACTATTGGTGTGCTTCGTTGTTGCTTCCGGCCACGTCTCCTCATACCAGCAAAATGTCCCTTGCAC[A/G]GAAGATCTGCAGTGCTCCATGATGGACCGGCTGAAACCACTCCTCCTCTAGCTCTGGGCGGAGCGGCGAGGAAGAGGGGAGAAGATAACGAGAGTGTGGT	.	.	.	.	.	.	.	.	.	.	.	.	.	.	.	.	.	.	.	.	.	.	.	.	.	.	.	.	.	.	.	.
6B	IWA6293	62.2	.	9K ANCHOR	ATTGGGTTCGGATCACTTTCGCCATTGACCTGCCATCTCTTGAGGATGGCCTTGAAAGGCTGAAATCTTTCTGCGAGAGGCATGCTATAGTAGAGGCCTA[A/G]GCTCAAAGATGATTGAGCTTTTACACTGCTGTGGCGAATCGCCAGCTATGCGTTGGATCGCCCTAGTGTTGTTTTCAATAATCGCTTCTCTTTATGTCAC	IWGSC_chr6BS_ab_k71_contigs_longerthan_200_2961582	.	LOC_Os02g19970.1	aminotransferase, classes I and II, domain containing protein, expressed	PTHR11751	SUBGROUP I AMINOTRANSFERASE RELATED	PF00155	Aminotransferase class I and II	.	.	GO:0009058	The chemical reactions and pathways resulting in the formation of substances; typically the energy-requiring part of metabolism in which simpler substances are transformed into more complex ones.	GO:0030170	Interacting selectively and non-covalently with pyridoxal 5' phosphate, 3-hydroxy-5-(hydroxymethyl)-2-methyl4-pyridine carboxaldehyde 5' phosphate, the biologically active form of vitamin B6	.	.	.	.	.	.	.	.	.	.	.	.	.	.	.	.	.	.
6B	IWA7782	62.2	.	9K ANCHOR	CYTTTCGCACAGGAAATAGTTTGGGAGAACATATTAGCTTCTTTAGCTGTGTCTGATGTTCCATGCTTAAAATGTCCACAAGCAACAGGCAGTTCTGCAC[A/G]TGACCATGCCAGCTCTGCTTCATTTGTGGGATCCAATTCCAGCCAAACAAAGTGTACTATAAACTTTGGGGCCATTTTTACCTTTGTAATTCGAGCATAA	IWGSC_chr6BS_ab_k71_contigs_longerthan_200_3049511	Bradi1g27400.3	LOC_Os06g34440.1	.	PTHR24078	DNAJ HOMOLOG SUBFAMILY C MEMBER	PF00226	DnaJ domain	.	.	.	.	.	.	.	.	.	.	.	.	.	.	.	.	.	.	.	.	.	.	.	.
6B	IWA7783	62.2	.	9K ANCHOR	AYGTGCAGAACTGCCTGTTGCTTGTGGACATTTTAAGCATGGAACATCAGACACAGCTAAAGAAGCTAATATGTTCTCCCAAACTATTTCCTGTGCGAAA[A/G]GCAAGACAAAAAACTCGTATGAGATATATCCTAGGAAAGATGAAGTTTGGGCCCTGCACAAGGGATGGGACATCAGCTGGAGTTCGGATGCTGACAGCCA	IWGSC_chr6BS_ab_k71_contigs_longerthan_200_3049511	Bradi1g27400.3	LOC_Os06g34440.1	.	PTHR24078	DNAJ HOMOLOG SUBFAMILY C MEMBER	PF00226	DnaJ domain	.	.	.	.	.	.	.	.	.	.	.	.	.	.	.	.	.	.	.	.	.	.	.	.
6B	IWA4169	62.2	QTL-tagging SNP	9K ANCHOR	GGCCTTTCTTTCCTTCACCGAGTGCATCAAATGTGGCCATT[A/C]CTGGTGCTAGAAAGCCGTATGCTAACCCAGCAAGTACACTTCCAAGGATGCCAACTATCAGCCACAAGACTAAAATCCCAGATACAGAAATAAGAAGCAG	IWGSC_chr6BS_ab_k71_contigs_longerthan_200_3017544	Bradi3g06065.1	.	.	.	.	.	.	.	.	.	.	.	.	.	.	.	.	.	.	.	.	.	.	.	.	.	.	.	.	.	.
6B	IWB6812.2	62.2	.	90K-PROJECTED	CCACCGCGACGGCCGACGACGGGGCCTCCCCTACCGCTACGACCTACAGC[A/G]GAGCCAAGACGTTCCCCACCGCGACGACAGACGACGGATCCATCTCTCGC	.	.	.	.	.	.	.	.	.	.	.	.	.	.	.	.	.	.	.	.	.	.	.	.	.	.	.	.	.	.	.	.
6B	IWB12519.3	62.2	.	90K-PROJECTED	ACGCACAACAAATCTGCTGTAAGGAGGCACTGTAGAATCAAGCTTCAAAC[A/G]AGCAACATCACATTCCACCGCCTGCCCCGTCGGCAGCATGCCTTGCGGGA	.	.	.	.	.	.	.	.	.	.	.	.	.	.	.	.	.	.	.	.	.	.	.	.	.	.	.	.	.	.	.	.
6B	IWB6726.2	62.2	.	90K-PROJECTED	CATCGGCCCAATGAAGGGCACTGGAGTTCTTGGAACCATGAGCTCCGGCA[A/C]ACCGCGTGGGAGATTATAAAATGAAGCCATGTTTTGTTGGAGCTTTAGGG	IWGSC_chr6BS_ab_k71_contigs_longerthan_200_3035013	.	.	Os02g0177700 [Oryza sativa Japonica Group]	.	.	.	.	.	.	.	.	.	.	.	.	.	.	.	.	.	.	.	.	.	.	.	.	.	.	.	.
6B	IWB10393	62.2	.	90K-PROJECTED	ATCCTTTTATAGCCGCGAGCGGCTGGTCGTGCAAAAAGAGTGGCAGATGG[T/C]GGAAAAATATGGTTGAAAACGTGATATTAATATTAATGGACAGGAGAATT	IWGSC_chr6BS_ab_k71_contigs_longerthan_200_2994875	.	.	Apocytochrome f	.	.	.	.	.	.	.	.	.	.	.	.	.	.	.	.	.	.	.	.	.	.	.	.	.	.	.	.
6B	IWB8737	62.2	.	90K-PROJECTED	GGCATCGCCGCGCTTACTTTCACAAGTGAGATACGAATACAATTGTTGGT[T/C]GTTTGGATCCAGTGGGATGGTGCGGAGGTGGACGATGGCCAGACTCCCTG	IWGSC_chr6BS_ab_k71_contigs_longerthan_200_2962578	.	.	gag poly	.	.	.	.	.	.	.	.	.	.	.	.	.	.	.	.	.	.	.	.	.	.	.	.	.	.	.	.
6B	IWB1088	62.2	.	90K-PROJECTED	TCATCTCCTCAAGCTCGCAGGGAAGGGCGCGGAGCAGCCAGGAGGTATGA[A/G]ATCATGGCAGCGAGGCAAATGCTTGGAGAGGGGGAGTGAGCCACAACGGG	IWGSC_chr6BS_ab_k71_contigs_longerthan_200_3031245	.	.	DNA RNA polymerases superfamily [Theobroma cacao]	.	.	.	.	.	.	.	.	.	.	.	.	.	.	.	.	.	.	.	.	.	.	.	.	.	.	.	.
6B	IWB11021	62.2	.	90K-PROJECTED	CTGGCGAGATTTCTTATCTGTTGTGCCCTGTTGCTCCCGTGGAATCTTCA[T/C]CACTCCCTATGACTGTTGTTGATATGGTTGTCGCTCATGCTGCTAAGGTT	IWGSC_chr6BS_ab_k71_contigs_longerthan_200_2617572	Bradi2g11250.1	LOC_Os01g18860.1	ADP binding, ATP binding	PTHR11964	S-ADENOSYLMETHIONINE SYNTHETASE	PF00438	S-adenosylmethionine synthetase, N-terminal domain			GO:0004478	Catalysis of the reaction: ATP + L-methionine + H2O = phosphate + diphosphate + S-adenosyl-L-methionine.	GO:0005524	Interacting selectively and non-covalently with ATP, adenosine 5'-triphosphate, a universally important coenzyme and enzyme regulator	GO:0006556	The chemical reactions and pathways resulting in the formation of S-adenosylmethionine, S-(5'-adenosyl)-L-methionine, an important intermediate in one-carbon metabolism	.	.	.	.	.	.	.	.	.	.	.	.	.	.	.	.
6B	IWB11133	62.2	.	90K-PROJECTED	ACAATCTCGAGGATCTCCTTGTCAGGGATCTTGCCCGTGCCGTATGTGTC[A/G]ACAAACACCGAGAGTGGTTCAGGCACGCCAATAGCATAAGACACCTGGAC	IWGSC_chr6BS_ab_k71_contigs_longerthan_200_1200511	.	.	Os10g0351414 [Oryza sativa Japonica Group]	.	.	.	.	.	.	.	.	.	.	.	.	.	.	.	.	.	.	.	.	.	.	.	.	.	.	.	.
6B	IWB11137	62.2	.	90K-PROJECTED	CCGAGACCCTAGCCCATGCCTCGACAGTTCCAGGCTATCATCTTCATGGC[A/G]CCTGTGGCGCCTTAAGGGCTGGCGCCATAGCCCCATCAACTTCCATATCA	IWGSC_chr6BS_ab_k71_contigs_longerthan_200_3042185	.	.	Protease 2	.	.	.	.	.	.	.	.	.	.	.	.	.	.	.	.	.	.	.	.	.	.	.	.	.	.	.	.
6B	IWB23091	62.2	.	90K-PROJECTED	CATTCAGATGCTTTTTAATTCAAAAGGAAACAACTCACAGAGGTTATGTA[T/C]GGGAGGCTACACTCTGCCTCTTCCTCGTGGTGCGGCGGACGGCGGCTCTT	IWGSC_chr6BS_ab_k71_contigs_longerthan_200_3044328	Bradi3g06847.6	LOC_Os06g41780.2	brefeldin A-inhibited guanine nucleotide-exchange 1	PTHR10663	GUANYL-NUCLEOTIDE EXCHANGE FACTOR	PF12783	Guanine nucleotide exchange factor in Golgi transport N-terminal	.	.	GO:0005086	Stimulates the exchange of guanyl nucleotides associated with the GTPase ARF. Under normal cellular physiological conditions, the concentration of GTP is higher than that of GDP, favoring the replacement of GDP by GTP in association with the GTPase	GO:0032012	Any process that modulates the frequency, rate or extent of ARF protein signal transduction.	.	.	.	.	.	.	.	.	.	.	.	.	.	.	.	.	.	.
6B	IWB23092	62.2	.	90K-PROJECTED	TTGCAGCTGGCGCTTCGCCACTGTGGGCGACTACACTTGCAGCTGGCGCT[A/C]TACCCATGGATTCCGGCATTAGCTCGAAACGCTCAGGACAAATTAGGTCT	.	.	.	.	.	.	.	.	.	.	.	.	.	.	.	.	.	.	.	.	.	.	.	.	.	.	.	.	.	.	.	.
6B	IWB26473	62.2	.	90K-PROJECTED	TTGTTAATCAGGCGTTCTCTCCGGCCTGATAAATTGCCAGGTGGGTACAA[T/C]GGAGCGAAAGAGGGATACGAAATACCAGCAGGAACCGATATATTTCTTTC	.	.	.	.	.	.	.	.	.	.	.	.	.	.	.	.	.	.	.	.	.	.	.	.	.	.	.	.	.	.	.	.
6B	IWB27220	62.2	.	90K-PROJECTED	GGATTCTGAAGAGCATTAGTTCGTTTTGAGGCTGTATTGGTACTTGATTT[A/C]TGTGTTTTTTCTTCTGAATCAACCAGAGGTACTGTCAAAAAGGAAGCATC	IWGSC_chr6BS_ab_k71_contigs_longerthan_200_2986924	Bradi3g06830.1	LOC_Os02g10010.2	Os02g0193500 [Oryza sativa Japonica Group]	PTHR37740	FAMILY NOT NAMED	.	.	.	.	.	.	.	.	.	.	.	.	.	.	.	.	.	.	.	.	.	.	.	.	.	.
6B	IWB28902	62.2	.	90K-PROJECTED	AGACCTTCCAAGACAACAAGCTGATCCAGCAATGCAAACTTCTCATCCTC[A/G]AGAGTTTTGGCTTCCTTTTCTGCCATGCCTAATTGTGCATCCAGCGTGTA	IWGSC_chr6BS_ab_k71_contigs_longerthan_200_3009392	Bradi4g26910.2	LOC_Os06g34420.1	ATP-dependent RNA helicase activity	PTHR24031	RNA HELICASE	PF00271	Helicase conserved C-terminal domain	KOG0342	ATP-dependent RNA helicase pitchoune	GO:0003677	Any molecular function by which a gene product interacts selectively and non-covalently with DNA (deoxyribonucleic acid).	GO:0005524	Interacting selectively and non-covalently with ATP, adenosine 5'-triphosphate, a universally important coenzyme and enzyme regulator	GO:0016787	Catalysis of the hydrolysis of various bonds, e.g. C-O, C-N, C-C, phosphoric anhydride bonds, etc. Hydrolase is the systematic name for any enzyme of EC class 3.	.	.	.	.	.	.	.	.	.	.	.	.	.	.	.	.
6B	IWB32974	62.2	.	90K-PROJECTED	TTTTGCTCATACAGTTTTCTAATCTATTGACGCTTGTTTAGTTTCTCATG[A/G]ATTATAGTTCACGTAAACAATACAAACTTCCTATTGTGCTGTTGAATTGC	.	.	.	.	.	.	.	.	.	.	.	.	.	.	.	.	.	.	.	.	.	.	.	.	.	.	.	.	.	.	.	.
6B	IWB32975	62.2	.	90K-PROJECTED	TACGACCAGTACTGGCTCATCAATCATTTGAAAGAATCATATCCTTTTGT[T/C]ATGTACTATCTCTTCCTTTTTGTTGCAAACCTCTGAAACGACAAAACATC	.	.	.	.	.	.	.	.	.	.	.	.	.	.	.	.	.	.	.	.	.	.	.	.	.	.	.	.	.	.	.	.
6B	IWB3623	62.2	.	90K-PROJECTED	CTTGTCAACTGGAAGCAGGCTGAAGATAAGGCACTTGGAGCAAATGACTT[A/G]CTCATCAAGAACATACAGGAGAAATTCAAAGCAAAGAGCGCGAAATCAGA	.	.	.	.	.	.	.	.	.	.	.	.	.	.	.	.	.	.	.	.	.	.	.	.	.	.	.	.	.	.	.	.
6B	IWB37060	62.2	.	90K-PROJECTED	ATACTGGATGCTTCCTGGTACATGCCACACGAGAGCAGGGACGCATGGCA[A/G]GAATACCAGGTGGCTCATATTCCTGGCGCGCTGTACTTCGACATCGATGG	.	.	.	.	.	.	.	.	.	.	.	.	.	.	.	.	.	.	.	.	.	.	.	.	.	.	.	.	.	.	.	.
6B	IWB38805	62.2	.	90K-PROJECTED	AACACAGCTAATAATAACTTTGCAAAAATAGAAACCATTAGCTTTCACGA[T/C]TTTGCATATACTTGGAATAATATAGGCTGAGATTTCATACATACTCTAAT	IWGSC_chr6BS_ab_k71_contigs_longerthan_200_3031245	.	.	DNA RNA polymerases superfamily [Theobroma cacao]	.	.	.	.	.	.	.	.	.	.	.	.	.	.	.	.	.	.	.	.	.	.	.	.	.	.	.	.
6B	IWB38978	62.2	.	90K-PROJECTED	AACAAACATATTGGTATGACGCTTATATGAGATAATAGGTACAAGATCAG[A/G]TTGCTCTTCAGTATTGCCTTGGGAGCTTCAGTTGGAGGCCTTGGGAATAG	IWGSC_chr6BS_ab_k71_contigs_longerthan_200_2996380	.	.	pentatricopeptide repeat-containing At4g20770	.	.	.	.	.	.	.	.	.	.	.	.	.	.	.	.	.	.	.	.	.	.	.	.	.	.	.	.
6B	IWB42209	62.2	.	90K-PROJECTED	TCCATGTTAATCAAGATGCAGACATCATGTGATTGTTCGTCATACTCGGT[T/C]CTAGCTAGTGAAGCGTTGTTTGCCAAACTGTAGTCCCACCAGTCCGTGCT	.	.	.	.	.	.	.	.	.	.	.	.	.	.	.	.	.	.	.	.	.	.	.	.	.	.	.	.	.	.	.	.
6B	IWB43114	62.2	.	90K-PROJECTED	TAATGCTGACAACCGAAGCATGTCCTTCTGTTGCCCTGTGGATCTGCCGC[T/C]GCCATGTGCTGCGCAAATTCCTTGTATTTACTGTGAATCCATGGGGACTC	.	.	.	.	.	.	.	.	.	.	.	.	.	.	.	.	.	.	.	.	.	.	.	.	.	.	.	.	.	.	.	.
6B	IWB44758	62.2	.	90K-PROJECTED	TCTGGGTCAAGGCCAGTGGAGTTGTTGAGGAGGAATGAGCCACACGTGCT[T/C]CGTGAACCTCACCGAGTAGGGTTAAGGGCTCCAATGAAGCATTGTATTCA	.	.	.	.	.	.	.	.	.	.	.	.	.	.	.	.	.	.	.	.	.	.	.	.	.	.	.	.	.	.	.	.
6B	IWB45150	62.2	.	90K-PROJECTED	TATCAATCAGGGCACTACCCACATAGACATTCTGATCATAACCATCTTTC[A/G]CAACTTGTGCATGTATCTGCCTACCTTGAGGTACGGAAGAAAGTCTTGCA	IWGSC_chr6BS_ab_k71_contigs_longerthan_200_2929757	.	.	.	.	.	.	.	.	.	.	.	.	.	.	.	.	.	.	.	.	.	.	.	.	.	.	.	.	.	.	.
6B	IWB4705	62.2	.	90K-PROJECTED	TCATGGGCAAGGCAATGGCGGCCAACCTCCTCCGCCACGGCTTCCGCGTC[A/G]CCGTCTGGAACCGGACCCTCTCCAAGTGCGACGAGCTCGTCGCGATGGGT	.	.	.	.	.	.	.	.	.	.	.	.	.	.	.	.	.	.	.	.	.	.	.	.	.	.	.	.	.	.	.	.
6B	IWB50529	62.2	.	90K-PROJECTED	TACCAAGCCTGTATTTGCCACACACAGACTTTTAGTTCCTCAAATGGAGG[A/G]TGCCACATCTCCTTGATCAGTGTGTGTGTATAAATGTTCAAATCGAGAAA	.	.	.	.	.	.	.	.	.	.	.	.	.	.	.	.	.	.	.	.	.	.	.	.	.	.	.	.	.	.	.	.
6B	IWB51636	62.2	.	90K-PROJECTED	ATTTCACTTTATGAAGTATTTCACTGATTACATATATATCGCCTATCTCA[T/C]AACGAGTTCACCTTCTGTACCTACTTTGGTGAACACATGTATTTCATCTA	IWGSC_chr6BS_ab_k71_contigs_longerthan_200_2953487	Bradi5g23620.2	LOC_Os02g01030.1	ubiquitin-ubiquitin ligase activity	PTHR22904	TPR REPEAT CONTAINING PROTEIN	PF13414	TPR repeat	KOG1308	Hsp70-interacting protein Hip/Transient component of progesterone receptor complexes and an Hsp70-binding protein	.	.	.	.	.	.	.	.	.	.	.	.	.	.	.	.	.	.	.	.	.	.
6B	IWB52675	62.2	.	90K-PROJECTED	ACCTTCTTGAGGGTAGTTCTGATCTCATCATCGTAATCAATGTTTGATGC[A/G]GCATGCAGATCACGAGCAGCTTCCTCCCACTTGCCCAGCATAGAGTTAGC	IWGSC_chr6BS_ab_k71_contigs_longerthan_200_3005359	.	.	hypothetical protein F775	.	.	.	.	.	.	.	.	.	.	.	.	.	.	.	.	.	.	.	.	.	.	.	.	.	.	.	.
6B	IWB52751	62.2	.	90K-PROJECTED	TGAGAGGACACCAAGCAACCTGCGGTAGACAGAATAAATGGCTTAGGAGG[A/G]GAAAACAGAAATGAAAAGAGTGTGTATAATAATCATACTACACAAAGGAT	IWGSC_chr6BS_ab_k71_contigs_longerthan_200_2617572	Bradi2g11250.1	LOC_Os01g18860.1	ADP binding, ATP binding	PTHR11964	S-ADENOSYLMETHIONINE SYNTHETASE	PF00438	S-adenosylmethionine synthetase, N-terminal domain	.	.	GO:0004478	Catalysis of the reaction: ATP + L-methionine + H2O = phosphate + diphosphate + S-adenosyl-L-methionine.	GO:0005524	Interacting selectively and non-covalently with ATP, adenosine 5'-triphosphate, a universally important coenzyme and enzyme regulator	GO:0006556	The chemical reactions and pathways resulting in the formation of S-adenosylmethionine, S-(5'-adenosyl)-L-methionine, an important intermediate in one-carbon metabolism	.	.	.	.	.	.	.	.	.	.	.	.	.	.	.	.
6B	IWB53596	62.2	.	90K-PROJECTED	ATCTTCCATCTCAACCCATCTGGCCGCTTTGTCATTGGTGGACCTCACGG[T/C]GATGCTGGTCTCACTGGCAGGAAGATCATCATTGACACCTATGGTGGCTG	IWGSC_chr6BS_ab_k71_contigs_longerthan_200_2617572	Bradi2g11250.1	LOC_Os01g18860.1	ADP binding, ATP binding	PTHR11964	S-ADENOSYLMETHIONINE SYNTHETASE	PF00438	S-adenosylmethionine synthetase, N-terminal domain	.	.	GO:0004478	Catalysis of the reaction: ATP + L-methionine + H2O = phosphate + diphosphate + S-adenosyl-L-methionine.	GO:0005524	Interacting selectively and non-covalently with ATP, adenosine 5'-triphosphate, a universally important coenzyme and enzyme regulator	GO:0006556	The chemical reactions and pathways resulting in the formation of S-adenosylmethionine, S-(5'-adenosyl)-L-methionine, an important intermediate in one-carbon metabolism	.	.	.	.	.	.	.	.	.	.	.	.	.	.	.	.
6B	IWB53597	62.2	.	90K-PROJECTED	AGGAAGATCATCATTGACACCTATGGTGGCTGGGGAGCTCATGGTGGAGG[T/C]GCTTTCTCTGGCAAGGACCCGACCAAGGTTGACCGCAGTGGTGCATATGT	IWGSC_chr6BS_ab_k71_contigs_longerthan_200_2939225	Bradi3g05670.1	LOC_Os02g07960.3	leucine-rich repeat protein kinase, putative, expressed, subfamily LRR-V	PTHR27001	FAMILY NOT NAMED	PF13855	Leucine rich repeat	KOG1187	Serine/threonine protein kinase	GO:0004672	Catalysis of the phosphorylation of an amino acid residue in a protein, usually according to the reaction: a protein + ATP = a phosphoprotein + ADP	GO:0005515	Interacting selectively and non-covalently with any protein or protein complex (a complex of two or more proteins that may include other nonprotein molecules)	GO:0005524	Interacting selectively and non-covalently with ATP, adenosine 5'-triphosphate, a universally important coenzyme and enzyme regulator	GO:0006468	The process of introducing a phosphate group on to a protein.	.	.	.	.	.	.	.	.	.	.	.	.	.	.
6B	IWB55300	62.2	.	90K-PROJECTED	CTCCAGTAGTGCATCAGAATTTTGAGCCAGCCAATGTGCTTCTTGATAAT[A/C]GATTCTCAGTACGTGTTGCTGAATGTGGACTGTCTGTATTGACGTTGTCA	IWGSC_chr6BS_ab_k71_contigs_longerthan_200_3049511	Bradi1g27400.3	LOC_Os06g34440.1	.	PTHR24078	DNAJ HOMOLOG SUBFAMILY C MEMBER	PF00226	DnaJ domain	.	.	.	.	.	.	.	.	.	.	.	.	.	.	.	.	.	.	.	.	.	.	.	.
6B	IWB55718	62.2	.	90K-PROJECTED	GGTGTGTTGCATGGTGATGATCAAAGCAGCACACCAAAGTTTGATGAAGA[T/C]AATACTGGGCATAATGGTCACACAAATGGTCTTAATCACGAGAAAGAAGA	IWGSC_chr6BS_ab_k71_contigs_longerthan_200_2941814	Bradi2g05770.1	.	Os02g0651500, partial	PTHR11034	N-MYC DOWNSTREAM REGULATED	PF03096	Ndr family	KOG2931	Differentiation-related gene 1 protein (NDR1 protein), related proteins	.	.	.	.	.	.	.	.	.	.	.	.	.	.	.	.	.	.	.	.	.	.
6B	IWB55954	62.2	.	90K-PROJECTED	TTAGTGCTAAAGGATTACTCTGATTGCCGATCTATGCTGTCGCGGCAACA[T/C]AGGCCAATACACATTCAGGAAATATGTGACCAACTTTCCCAAGGTCTCGC	.	.	.	.	.	.	.	.	.	.	.	.	.	.	.	.	.	.	.	.	.	.	.	.	.	.	.	.	.	.	.	.
6B	IWB57274	62.2	.	90K-PROJECTED	GTGGTGATATAGCAGTATGGTCGGCAAGGCAAAAAAATGCCAATTACGAC[T/G]AACGAGACCAAATATCAATCTTCACCGTCCTCCAGAAAAACCAACCAAAC	IWGSC_chr6BS_ab_k71_contigs_longerthan_200_2901305	Bradi3g06860.1	LOC_Os02g10050.1	mediator of RNA polymerase II transcription subunit 18 isoform X1 [Nelumbo nucifera]	PTHR13321	MEDIATOR OF RNA POLYMERASE II TRANSCRIPTION, SUBUNIT 18	.	.	KOG3264	Uncharacterized conserved protein	.	.	.	.	.	.	.	.	.	.	.	.	.	.	.	.	.	.	.	.	.	.
6B	IWB64218	62.2	.	90K-PROJECTED	CCAGGCAATTCAACTGGAATCGTCCCGACCGCTGCTGCTGCCGCCGCCTC[A/G]CTCATGTCAAGTGGTGGTGCGAAAACATTGTAATGTTTGTCATATGTAAT	IWGSC_chr6BS_ab_k71_contigs_longerthan_200_3042500	.	LOC_Os10g12130.1	Os12g0156200 [Oryza sativa Japonica Group]	PTHR33120	FAMILY NOT NAMED	PF10536	Plant mobile domain	.	.	.	.	.	.	.	.	.	.	.	.	.	.	.	.	.	.	.	.	.	.	.	.
6B	IWB65932	62.2	.	90K-PROJECTED	GCA[T/C]GATGAGACAGTGACCAATGATGAGATTGCTGCTGATCTGAAGGAGCATGT	.	.	.	.	.	.	.	.	.	.	.	.	.	.	.	.	.	.	.	.	.	.	.	.	.	.	.	.	.	.	.	.
6B	IWB66065	62.2	.	90K-PROJECTED	CAC[T/C]CTGCCATCTTTAACTAGGAAAGACAGTGCAAAAACATTCTCAACCGTTTG	.	.	.	.	.	.	.	.	.	.	.	.	.	.	.	.	.	.	.	.	.	.	.	.	.	.	.	.	.	.	.	.
6B	IWB6714	62.2	.	90K-PROJECTED	TGGTGCAACATCTCCAGCCGCATAGACGACGCCCTGCGCCTCCTCGCCGC[A/G]TTGCACGAACCGCAAAGGTTGCGCCGCTCTGACGCCATTATTAAGCTCGT	IWGSC_chr6BS_ab_k71_contigs_longerthan_200_3026471	.	.	Cytokinin-O-glucosyltransferase 2	.	.	.	.	.	.	.	.	.	.	.	.	.	.	.	.	.	.	.	.	.	.	.	.	.	.	.	.
6B	IWB6978	62.2	.	90K-PROJECTED	CACGTTTCCCTGCCTCCCTCTTCCGTTGGTACTTCTTCACCTCCTTTAAC[A/G]CAACAACCAAGAAGTGCCCATCCCATGCAAACTCATCAATCTTGTCCATG	IWGSC_chr6BS_ab_k71_contigs_longerthan_200_3012966	.	.	Cytokinin-O-glucosyltransferase 2	.	.	.	.	.	.	.	.	.	.	.	.	.	.	.	.	.	.	.	.	.	.	.	.	.	.	.	.
6B	IWB7047	62.2	.	90K-PROJECTED	TTGGCTTTTGTGGCGTGAATCAGTCTTGCCAGGTAGCACATCTTCTCACT[A/G]CCGAGACCCTAGCCCATGCCTCGACAGTTCCAGGCTATCATCTTCATGGC	IWGSC_chr6BS_ab_k71_contigs_longerthan_200_1200511	.	.	Os10g0351414 [Oryza sativa Japonica Group]	.	.	.	.	.	.	.	.	.	.	.	.	.	.	.	.	.	.	.	.	.	.	.	.	.	.	.	.
6B	IWB7574	62.2	.	90K-PROJECTED	ATGTTGCGGAGGAAGCAGTGGCCCTATGTTGAACTAGCCCATGACCACTC[A/G]GAGAAGTCACATGGGCTCCATTCTTGACGGTGGAGAGGACGAGGACGGTG	IWGSC_chr6BS_ab_k71_contigs_longerthan_200_2950156	Bradi1g20640.2	LOC_Os02g53790.1	uridylate kinase activity, cytidylate kinase activity, adenylate kinase activity, uridine kinase activity	PTHR23359	NUCLEOTIDE KINASE	PF13238	AAA domain	KOG3079	Uridylate kinase/adenylate kinase	GO:0005524	Interacting selectively and non-covalently with ATP, adenosine 5'-triphosphate, a universally important coenzyme and enzyme regulator	GO:0006139	Any cellular metabolic process involving nucleobases, nucleosides, nucleotides and nucleic acids.	GO:0019205	Catalysis of the transfer of a phosphate group, usually from ATP or GTP, to a nucleobase, nucleoside, nucleotide or polynucleotide substrate	.	.	.	.	.	.	.	.	.	.	.	.	.	.	.	.
6B	IWB826	62.2	.	90K-PROJECTED	CAGCAACCATGATAAGGTTATTGTTTATGATGGGAAGGGGTTCTACAGCG[T/C]GCCTCGTGTTTGGTGGATGTTCAGAATTCTTGGACATGATAAAGTTTGGG	.	.	.	.	.	.	.	.	.	.	.	.	.	.	.	.	.	.	.	.	.	.	.	.	.	.	.	.	.	.	.	.
6B	IWB8414	62.2	.	90K-PROJECTED	TAGCCTGACCTGCATGCATGTCAAGATTCATATCATTTGCGCCCCTTGGC[A/G]CGCTTCTTCTCGAGCCTCTGCCGAGCACGCTCAAACTCCTCCTCCGTGGG	IWGSC_chr6BS_ab_k71_contigs_longerthan_200_3049711	Bradi3g07070.1	LOC_Os02g10220.1	retrotransposon , , unclassified [Oryza sativa Japonica Group]	PTHR24078	DNAJ HOMOLOG SUBFAMILY C MEMBER	PF00226	DnaJ domain	KOG0719	Molecular chaperone (DnaJ superfamily)	.	.	.	.	.	.	.	.	.	.	.	.	.	.	.	.	.	.	.	.	.	.
6B	IWB8543	62.2	.	90K-PROJECTED	CTCCCCGTTCATGTCTCGTTCTCTCCTCCACCTTCACCGCTCGCGCAGAT[T/C]CGGCAACCTGGGATGCGACGGTCAGCCCGGCAGCGAGGCAAAGGAACGGC	IWGSC_chr6BS_ab_k71_contigs_longerthan_200_1997218	Bradi4g19628.7	.	.	PTHR13604	DC12-RELATED	PF02586	SOS response associated peptidase (SRAP)	KOG2618	Uncharacterized conserved protein	.	.	.	.	.	.	.	.	.	.	.	.	.	.	.	.	.	.	.	.	.	.
6B	IWB118	62.2	.	90K-PROJECTED	AACCCTTCACTGCAAATTCAATAAACAAATATTCTTTAAGGAGCACTAGT[A/G]CGAATTATGACCGTGGTTTTATAAAGTTGGTGCCAATTGGAAGAAGTAGT	.	.	.	.	.	.	.	.	.	.	.	.	.	.	.	.	.	.	.	.	.	.	.	.	.	.	.	.	.	.	.	.
6B	IWB8461	62.2	.	90K-PROJECTED	TAGAGGAGGAGTGGTTTCAGCCGGTCCATCATGGAGCACTGCAGATCTTC[T/C]GTGCAAGGGACATTTTGCTGGTATGAGGAGACGTGGCCGGAAGCAACAAC	IWGSC_chr6BS_ab_k71_contigs_longerthan_200_3045730	Bradi3g06930.1	LOC_Os02g10070.2	citrate (Si)-synthase activity, 2-methylcitrate synthase activity	PTHR11739	CITRATE SYNTHASE	PF00285	Citrate synthase	.	.	GO:0046912	Catalysis of the transfer of an acyl group from one compound (donor) to another (acceptor), with the acyl group being converted into alkyl on transfer.	.	.	.	.	.	.	.	.	.	.	.	.	.	.	.	.	.	.	.	.
6B	IWB10850	62.2	.	90K-PROJECTED	GAATATGCATCTTCCTTTGCTTTAATCTTCCCTGATCCTTTGCTTTAACC[A/G]TCCAATAGCGACCGCCGTGCAGCCCAACCTCGCCTGTGCCTGCAGTGCCT	.	.	.	.	.	.	.	.	.	.	.	.	.	.	.	.	.	.	.	.	.	.	.	.	.	.	.	.	.	.	.	.
6B	IWB14722	62.2	.	90K-PROJECTED	CAATATTTGATC[T/C]GCATGCTTGTGCTTATTTTAGAAGAGATAAAACATGATAGGAGCAAATAT	.	.	.	.	.	.	.	.	.	.	.	.	.	.	.	.	.	.	.	.	.	.	.	.	.	.	.	.	.	.	.	.
6B	IWB49923	62.2	.	90K-PROJECTED	TTTCTGCGGTACACAAACACAAGATGTTATTGTGTCGGTACACCAATCTG[A/G]CGCAGGGCAGACTTGATGTCCTCGGTAGTGCAACCCTGGACTTCGATGAT	IWGSC_chr6BS_ab_k71_contigs_longerthan_200_2965137	Bradi3g06217.1	LOC_Os02g09170.2	Os02g0184400 [Oryza sativa Japonica Group]	PTHR12526	GLYCOSYLTRANSFERASE	PF00534	Glycosyl transferases group 1	KOG0853	Glycosyltransferase	GO:0005985	The chemical reactions and pathways involving sucrose, the disaccharide fructofuranosyl-glucopyranoside.	GO:0016157	Catalysis of the reaction: UDP-glucose + D-fructose = UDP + sucrose.	.	.	.	.	.	.	.	.	.	.	.	.	.	.	.	.	.	.
6B	IWB57022	62.2	.	90K-PROJECTED	AGGGAGCAATCGGTCATCTGCTAGGGGCGGCTGGATCAGTGGAAGCAATC[T/C]TCACCGTGCTAGCAATCCACCATGGAGTGGCGCCGCCCACGCTCAACCTG	.	.	.	.	.	.	.	.	.	.	.	.	.	.	.	.	.	.	.	.	.	.	.	.	.	.	.	.	.	.	.	.
6B	IWB60265	62.2	.	90K-PROJECTED	TATATTTAGTAACAGGGCGGTAGTGGTTCATAACCAGGCAACACGCAGTA[T/C]CTGATGACATCGGGCTCCAGCATTGCTGCCTGCACCGGCATGGGCACGGC	IWGSC_chr6BS_ab_k71_contigs_longerthan_200_969183	Bradi3g07320.2	.	.	PTHR10516	PEPTIDYL-PROLYL CIS-TRANS ISOMERASE	PF00254	FKBP-type peptidyl-prolyl cis-trans isomerase	KOG0544	FKBP-type peptidyl-prolyl cis-trans isomerase	GO:0006457	The process of assisting in the covalent and noncovalent assembly of single chain polypeptides or multisubunit complexes into the correct tertiary structure	.	.	.	.	.	.	.	.	.	.	.	.	.	.	.	.	.	.	.	.
6B	IWB672	62.2	.	90K-PROJECTED	CAAGTCACTTCGGAGGGTGAAAGCGCATCTGGGTCAAAGTTTGTCCGAGG[A/G]GGTGTTATCGACCCCAATGCCAAGCTGAGAGCTGATTCTGAAGGTGGAAA	.	.	.	.	.	.	.	.	.	.	.	.	.	.	.	.	.	.	.	.	.	.	.	.	.	.	.	.	.	.	.	.
6B	IWB9014	62.2	.	90K-PROJECTED	TCTGCAATGTTGATTAGGATCATAACTGAATTAACTTATCCAACTGACCT[T/G]ACAAATTTGACATAGTATCTGGATTCTGCAGCACCTTACCCTCTGCATGT	IWGSC_chr6BS_ab_k71_contigs_longerthan_200_2999999	Bradi2g05770.1	.	transposon , , Mutator sub-class	PTHR11034	N-MYC DOWNSTREAM REGULATED	PF03096	Ndr family	KOG2931	Differentiation-related gene 1 protein (NDR1 protein), related proteins	.	.	.	.	.	.	.	.	.	.	.	.	.	.	.	.	.	.	.	.	.	.
6B	IWB21923	62.2	.	90K-PROJECTED	TGCTGACTAYGTMGSRSAGTCCTCTTGCTCTTGCACAAGCCCGTCAAACC[T/C]GTGACGAACTGAAAGCTGCACACACGGAGTTAGCCGAGGATGGTGCCATT	.	.	.	.	.	.	.	.	.	.	.	.	.	.	.	.	.	.	.	.	.	.	.	.	.	.	.	.	.	.	.	.
6B	IWB22886	62.2	.	90K-PROJECTED	GATCACAGCAGGCCGATGATCTGAACTACAACCGAGGAGTTCTTTCCTCC[T/C]TCTTTCTCTAAATTACATGTCTGCAAATAAGTTTCAGAACAACAGGGATG	IWGSC_chr6BS_ab_k71_contigs_longerthan_200_2969500	Bradi1g14700.3	LOC_Os03g41510.1	aldo-keto reductase activity	PTHR11732	ALDO/KETO REDUCTASE	PF00248	Aldo/keto reductase family	KOG1575	Voltage-gated shaker-like K+ channel, subunit beta/KCNAB	.	.	.	.	.	.	.	.	.	.	.	.	.	.	.	.	.	.	.	.	.	.
6B	IWB26526	62.2	.	90K-PROJECTED	GCCACTTCATGCTAATGGTGCTGACCATGTTTGTGCTGACTCACAAACCA[A/G]CTCAAAATCGCATCGCCAAGTTAGTTCGTCTAAATGCTGCGATCACAGTA	IWGSC_chr6BS_ab_k71_contigs_longerthan_200_2982088	Bradi3g06210.1	LOC_Os02g09130.1	ATPase activity, coupled to transmembrane movement of substances	PTHR24161	FAMILY NOT NAMED	PF13637	Ankyrin repeats (many copies)	KOG0509	Ankyrin repeat and DHHC-type Zn-finger domain containing proteins	GO:0008270	Interacting selectively and non-covalently with zinc (Zn) ions.	.	.	.	.	.	.	.	.	.	.	.	.	.	.	.	.	.	.	.	.
6B	IWB47820	62.2	.	90K-PROJECTED	AAGAGAGCAGGCGTAGATGGCTCCCTGTCGGAATCATTTAGAAGAACAGA[T/G]ATTTTCAAAAATAAGGGGGCACGAGCGGAAGAAGAGAAGGTGGTTGAGGA	.	.	.	.	.	.	.	.	.	.	.	.	.	.	.	.	.	.	.	.	.	.	.	.	.	.	.	.	.	.	.	.
6B	IWB65595	62.2	.	90K-PROJECTED	AAG[T/C]GCGTGTTTGCAATAGGAGAACACCAAATGGCAAGTTCTTTCAATACAAAT	.	.	.	.	.	.	.	.	.	.	.	.	.	.	.	.	.	.	.	.	.	.	.	.	.	.	.	.	.	.	.	.
6B	IWB36646	62.2	.	90K-PROJECTED	CTGTTTGCCATGTTCTACTTGGAAAAGAGCTAGTAATAGATCCTTCCGCG[T/C]ATACAGTTTATTTGGAGGAAAGAAGGACAAAGATGAGAATGGTGATGAGG	IWGSC_chr6BS_ab_k71_contigs_longerthan_200_2952348	Bradi3g06010.4	LOC_Os02g08380.1	Os02g0180200 [Oryza sativa Japonica Group]	PTHR33449:SF1	NUCLEOID-ASSOCIATED PROTEIN YBAB	PF02575	YbaB/EbfC DNA-binding family	.	.	.	.	.	.	.	.	.	.	.	.	.	.	.	.	.	.	.	.	.	.	.	.
6B	IWB52913	62.2	.	90K-PROJECTED	RTGGCAACGATGTTATACGCCATGGCAAAGAAGTAGTTCCACCGGATTCG[A/G]CTGAACGTCTTCCTTGAGAGGTCAATCGCCGTGATGACGTCTTCAAGGTT	IWGSC_chr6BS_ab_k71_contigs_longerthan_200_3044591	Bradi3g05340.1	LOC_Os02g07630.1	Copper-transporting ATPase RAN1	PTHR24093	FAMILY NOT NAMED	PF00122	E1-E2 ATPase	.	.	GO:0000166	Interacting selectively and non-covalently with a nucleotide, any compound consisting of a nucleoside that is esterified with (ortho)phosphate or an oligophosphate at any hydroxyl group on the ribose or deoxyribose.	GO:0030001	The directed movement of metal ions, any metal ion with an electric charge, into, out of or within a cell, or between cells, by means of some agent such as a transporter or pore.	GO:0046872	Interacting selectively and non-covalently with any metal ion.	.	.	.	.	.	.	.	.	.	.	.	.	.	.	.	.
6B	IWB20321	62.2	.	90K-PROJECTED	CAGGCATAGTCAACTTATCCTTTGTGTAGTATGATTATTATACACACTCT[T/C]TTCATTTCTGTTTTCCCCTCCTAAGCCATTTATTCTGTCTACCGCAGGTT	.	.	.	.	.	.	.	.	.	.	.	.	.	.	.	.	.	.	.	.	.	.	.	.	.	.	.	.	.	.	.	.
6B	IWB31271	62.2	.	90K-PROJECTED	CTGGTCCTCCTGAAGTGTGGAGGCGTTGGTGGCGTCGAGTCCCATGGCGA[T/C]CTGGCCGGGCGGCAATGACATCCGGGGCGGTCAGGTCGGTTGTGAGGCCG	.	.	.	.	.	.	.	.	.	.	.	.	.	.	.	.	.	.	.	.	.	.	.	.	.	.	.	.	.	.	.	.
6B	IWB7575	62.2	.	90K-PROJECTED	CGGAGGAAGCAGTGGCCCTATGTTGAACTAGCCCATGACCACTCAGAGAA[A/G]TCACATGGGCTCCATTCTTGACGGTGGAGAGGACGAGGACGGTGCTGGAA	IWGSC_chr6BS_ab_k71_contigs_longerthan_200_2950156	Bradi1g20640.2	LOC_Os02g53790.1	uridylate kinase activity, cytidylate kinase activity, adenylate kinase activity, uridine kinase activity	PTHR23359	NUCLEOTIDE KINASE	PF13238	AAA domain	KOG3079	Uridylate kinase/adenylate kinase	GO:0005524	Interacting selectively and non-covalently with ATP, adenosine 5'-triphosphate, a universally important coenzyme and enzyme regulator	GO:0006139	Any cellular metabolic process involving nucleobases, nucleosides, nucleotides and nucleic acids.	GO:0019205	Catalysis of the transfer of a phosphate group, usually from ATP or GTP, to a nucleobase, nucleoside, nucleotide or polynucleotide substrate	.	.	.	.	.	.	.	.	.	.	.	.	.	.	.	.
6B	IWB22885	62.2	.	90K-PROJECTED	TATACTTTTATCATGAAGATGCTGCAGTACATCCTCTCCCTCTCTCTCTT[T/C]TCTCTCTGGTGGGGCAACTAGATACGAAGACAACGTGTTCACAAGCAAGT	IWGSC_chr6BS_ab_k71_contigs_longerthan_200_2984153	Bradi3g06170.1	LOC_Os02g08544.1	knotted-like transcription factor family	PTHR11850	HOMEOBOX PROTEIN TRANSCRIPTION FACTORS	PF05920	Homeobox KN domain	KOG0773	Transcription factor MEIS1 and related HOX domain proteins	GO:0003677	Any molecular function by which a gene product interacts selectively and non-covalently with DNA (deoxyribonucleic acid).	GO:0005634	A membrane-bounded organelle of eukaryotic cells in which chromosomes are housed and replicated. In most cells, the nucleus contains all of the cell's chromosomes except the organellar chromosomes, and is the site of RNA synthesis and processing. In some species, or in specialized cell types, RNA metabolism or DNA replication may be absent.	GO:0006355	Any process that modulates the frequency, rate or extent of cellular DNA-templated transcription.	.	.	.	.	.	.	.	.	.	.	.	.	.	.	.	.
6B	IWB28178	62.2	.	90K-PROJECTED	ATGTAAATCCATACCAGATTTGATCCGAGGGAGGAGGCTTTATATGCATG[T/C]GCATTGTCCCACGAATAGAAGTTAYTTTAATTGCCAACGAAAACGGCACC	.	.	.	.	.	.	.	.	.	.	.	.	.	.	.	.	.	.	.	.	.	.	.	.	.	.	.	.	.	.	.	.
6B	IWB47213	62.2	.	90K-PROJECTED	CTATTGTCAGCGTGTTCAGCGTCCTTATCGGGGTTTTCATCTACGAATCC[A/G]TGCTAGTGCCACTCGCGCGGCGTTATACTGGCAAGGCGAAGGGCTTCTCG	.	.	.	.	.	.	.	.	.	.	.	.	.	.	.	.	.	.	.	.	.	.	.	.	.	.	.	.	.	.	.	.
6B	IWB8820	62.2	.	90K-PROJECTED	ATCTCTATGAGTTGTCTGGTTAGGTTGGTTTGTGCTATATATATTATTAT[T/G]TTTAAATCTGAAGAAAGAATATGTGGTCGCCATCTCGGATGACACCAATG	IWGSC_chr6BS_ab_k71_contigs_longerthan_200_2961522	Bradi3g09290.2	LOC_Os02g14840.1	inward rectifier potassium channel activity	PTHR10217	VOLTAGE AND LIGAND GATED POTASSIUM CHANNEL	PF07885	Ion channel	KOG0498	K+-channel ERG and related proteins, contain PAS/PAC sensor domain	.	.	.	.	.	.	.	.	.	.	.	.	.	.	.	.	.	.	.	.	.	.
6B	IWB36349	62.2	.	90K-PROJECTED	CAGATAACTGTAGAGTGATTCCAAGTTGGAACCTAACGCGCCTGTTTTTGTGTGACATTTCTACTTGAAAGAAATGGATATGGCATCTGTTTGTAACTCA[C/G]TGATGATACAGTATTTGAAACCTGTGCTTGTAAATAGCATATATATACAC	IWGSC_chr6BS_ab_k71_contigs_longerthan_200_3044591	Bradi3g05340.1	LOC_Os02g07630.1	Copper-transporting ATPase RAN1	PTHR24093	FAMILY NOT NAMED	PF00122	E1-E2 ATPase	.	.	GO:0000166	Interacting selectively and non-covalently with a nucleotide, any compound consisting of a nucleoside that is esterified with (ortho)phosphate or an oligophosphate at any hydroxyl group on the ribose or deoxyribose.	GO:0030001	The directed movement of metal ions, any metal ion with an electric charge, into, out of or within a cell, or between cells, by means of some agent such as a transporter or pore.	GO:0046872	Interacting selectively and non-covalently with any metal ion.	.	.	.	.	.	.	.	.	.	.	.	.	.	.	.	.
6B	IWB58398	62.2	.	90K-PROJECTED	GTGAATCCGTGGTGCTGTGTAAACAGGGTGGGTGATCGTAGCCGCTGGGG[T/C]GCACATCGCCGTGCATCCCCGGTGGAAAATTCTGCAATAGTTTTCTTCTA	IWGSC_chr6BS_ab_k71_contigs_longerthan_200_2967116	Bradi3g45830.1	LOC_Os02g35080.1	ATPase activity, coupled	PTHR12832:SF19	SUBFAMILY NOT NAMED	PF05794	T-complex protein 11	KOG1981	SOK1 kinase belonging to the STE20/SPS1/GC kinase family	.	.	.	.	.	.	.	.	.	.	.	.	.	.	.	.	.	.	.	.	.	.
6B	IWB47211	62.2	.	90K-PROJECTED	AAGATACTGCTACGGATGTTCCACGTCTGGGCGTCGTTCGTGATCTTCTA[T/C]GCAGTCGCTGGGCAGACCGCATCAACGTTTATCGAGCAGGGGATGGTCAT	.	.	.	.	.	.	.	.	.	.	.	.	.	.	.	.	.	.	.	.	.	.	.	.	.	.	.	.	.	.	.	.
6B	IWB55421	62.2	.	90K-PROJECTED	CGGTGGTTGGTCAAGGGGCAAACACCACTGATGCAGCTCCTGGAGAAACC[A/G]GCTTCTCTGGAATCCCAAACACAGCACCATTAGATCTTTTCCCACAGGGG	IWGSC_chr6BS_ab_k71_contigs_longerthan_200_646898	Bradi3g05920.3	LOC_Os02g08300.1	Os02g0179300 [Oryza sativa Japonica Group]	PTHR10621:SF9	F12F1.16 PROTEIN-RELATED	PF00627	UBA/TS-N domain	KOG0011	Nucleotide excision repair factor NEF2, RAD23 component	GO:0003684	Interacting selectively and non-covalently with damaged DNA.	GO:0005515	Interacting selectively and non-covalently with any protein or protein complex (a complex of two or more proteins that may include other nonprotein molecules).	GO:0006289	A DNA repair process in which a small region of the strand surrounding the damage is removed from the DNA helix as an oligonucleotide. The small gap left in the DNA helix is filled in by the sequential action of DNA polymerase and DNA ligase. Nucleotide excision repair recognizes a wide range of substrates, including damage caused by UV irradiation (pyrimidine dimers and 6-4 photoproducts) and ch…	GO:0043161	The chemical reactions and pathways resulting in the breakdown of a protein or peptide by hydrolysis of its peptide bonds, initiated by the covalent attachment of ubiquitin, and mediated by the proteasome.	.	.	.	.	.	.	.	.	.	.	.	.	.	.
6B	IWB43115	62.2	.	90K-PROJECTED	GGCGTGACTCGGAGTTTGAGAACATGGCCTGTGAAAAAGACCCCCTTGGG[T/C]GTGTGTATGCAACCATGAGAATCATCAACCATAGGCGTGGTATGGCGGAG	.	.	.	.	.	.	.	.	.	.	.	.	.	.	.	.	.	.	.	.	.	.	.	.	.	.	.	.	.	.	.	.
6B	IWB45433	62.2	.	90K-PROJECTED	TTGCATTTGACGAGAACCCATACGTCTTCCTTATATTTTGGACAGAAAAT[A/C]AAGGAGAGGAGGGATATGTAGTCCCTGACTCCCAATCGCCTTGTCCCTTT	.	.	.	.	.	.	.	.	.	.	.	.	.	.	.	.	.	.	.	.	.	.	.	.	.	.	.	.	.	.	.	.
6B	IWB5780	62.2	.	90K-PROJECTED	CGCACAGCCACCACCAGGCGGCGCCGATGGTCGCGCTGGCCAAGCCCAAG[A/G]TCCTCGTCGAGGAGAACTTCATGCAGCTCAAGAAGGACCCTGAGGTTGCG	.	.	.	.	.	.	.	.	.	.	.	.	.	.	.	.	.	.	.	.	.	.	.	.	.	.	.	.	.	.	.	.
6B	IWB59819	62.2	.	90K-PROJECTED	TGCAGGATGNAACTGAGCTAGAGCACAAAGATGGATCTGGTGCATCAGAG[A/G]ATAACATTGCTGGAGCTCATACTACTGCAAACCTGACATCGTCTTTGGAA	.	.	.	.	.	.	.	.	.	.	.	.	.	.	.	.	.	.	.	.	.	.	.	.	.	.	.	.	.	.	.	.
6B	IWB739	62.2	.	90K-PROJECTED	TACACAGAAGCCACCTAAGAGAAGCTTCAGGAGTGAGCCCCGCCCTCCCA[T/C]GCCGCAGTCTGACAGAGGAACTCCGGACTCGCTACCAGATTCTGGTCCTG	IWGSC_chr6BS_ab_k71_contigs_longerthan_200_2986924	Bradi3g06830.1	LOC_Os02g10010.2	Os02g0193500 [Oryza sativa Japonica Group]	PTHR37740	FAMILY NOT NAMED	.	.	.	.	.	.	.	.	.	.	.	.	.	.	.	.	.	.	.	.	.	.	.	.	.	.
6B	IWA1815	63.3	.	9K ANCHOR	TGTCAAATATTTATCTTCTCTGTAATGTGTGTTGCAGTTATGCATGATTTGCGCCTCATTCACACTGATTTAAAGCCCGAGAACATTCTTCTTGTTTCTC[T/C]GGAGTACATTAAAGTTCCTGATTACAAAGTATACTTTATTCTTTTGCTAACTTGGCCTTGCAGTTATAAATTATTCAACTTAGTTTTTTGTGTATGCTGT	IWGSC_chr6BL_ab_k71_contigs_longerthan_200_4343678	Bradi3g47730.2	.	.	PTHR24058	DUAL SPECIFICITY PROTEIN KINASE	PF07714	Protein tyrosine kinase	.	.	GO:0004672	Catalysis of the phosphorylation of an amino acid residue in a protein, usually according to the reaction: a protein + ATP = a phosphoprotein + ADP	GO:0006468	The process of introducing a phosphate group on to a protein.	.	.	.	.	.	.	.	.	.	.	.	.	.	.	.	.	.	.
6B	IWA450	63.9	.	9K ANCHOR	TACTGTATAATAGCATGTTGAAATTTAAAAATAATAATGTAGGTAAAGCTGTTTTATACT[C/T]CTTCAGTTCCATAATGTAGTGCGTATRGATTTTCTGAAAAGCCAAAATAAGCTAACTTTG	.	.	.	.	.	.	.	.	.	.	.	.	.	.	.	.	.	.	.	.	.	.	.	.	.	.	.	.	.	.	.	.
6B	IWA451	63.9	.	9K ANCHOR	TGTATCAAATGATATGCATTTGGCATTTTAAATGTGCATATTTTTGTCTATAAACATGGC[A/C]AAAGTTTGTAGTGTTTGACTTTTGGAAAAATCTATATGCACTACATTATTTGGAGGGAGT	IWGSC_chr6BL_ab_k71_contigs_longerthan_200_4398818	Bradi3g49204.4	LOC_Os02g41550.4	cryptochrome 2	PTHR11455:SF18	DEOXYRIBODIPYRIMIDINE PHOTO-LYASE, MITOCHONDRIAL	PF00875	DNA photolyase	KOG0133	Deoxyribodipyrimidine photolyase/cryptochrome	.	.	.	.	.	.	.	.	.	.	.	.	.	.	.	.	.	.	.	.	.	.
6B	IWA3459	63.9	.	9K ANCHOR	AGAATTAGATGGTGAGGTTGTTGAAGACAACTTGAGCCATATCAAGAGTTTTGATGTCCCAAAAGTTGTTTTGAAGGAACTATCTCCTCACTGTGATAGA[A/G]AAGTGCCCACTGATGATGGCAGGAATCTTGAGTTACAACCTAAGGAACTGAAGGGCACAAATAAACAGACCATTTGTGTTGATGTAATCAAGGCCTCAAA	IWGSC_chr6BL_ab_k71_contigs_longerthan_200_4398818	Bradi3g49204.4	LOC_Os02g41550.4	cryptochrome 2	PTHR11455:SF18	DEOXYRIBODIPYRIMIDINE PHOTO-LYASE, MITOCHONDRIAL	PF00875	DNA photolyase	KOG0133	Deoxyribodipyrimidine photolyase/cryptochrome	.	.	.	.	.	.	.	.	.	.	.	.	.	.	.	.	.	.	.	.	.	.
6B	IWA8503.1	124.326	.	9K-ANCHOR	CTGATATGTGGAATGTAGTGCCATCAGACAGATGGGACTGGCCAGCTATA[A/C]GGGGGATGATTTCCAAAGTTGGGTTAAGGAACTCTCTTCTTGTGGCTCCA	IWGSC_chr6BL_ab_k71_contigs_longerthan_200_4396740	Bradi3g54557.2	LOC_Os02g56100.1	ribonucleotide reductase	PTHR11573	RIBONUCLEOSIDE-DIPHOSPHATE REDUCTASE LARGE CHAIN	PF02867	Ribonucleotide reductase, barrel domain	.	.	GO:0004748	ribonucleoside-diphosphate reductase activity, thioredoxin disulfide as acceptor	GO:0055114	oxidation-reduction process	GO:0005524	ATP binding	GO:0006260	DNA replication	.	.	.	.	.	.	.	.	.	.	.	.	.	.
6B	IWB37029.1	124.326	.	90K-PROJECTED	AGATAGTACATCCCCGTTTTCAGGCCCTTGGACCAAGCGTGGAAGTGCAG[A/G]GAAGTTAGCTTCCCAGAGTTTGCTTGATCCATGTGGATATTGAGGCTCTG	.	.	.	.	.	.	.	.	.	.	.	.	.	.	.	.	.	.	.	.	.	.	.	.	.	.	.	.	.	.	.	.
6B	IWB7107	124.326	.	90K-PROJECTED	AGATGCGTCGCTGATCTCTGCAAGGTTTGAAACATCCAGGCCCTTTCTCT[T/C]GGGCAGAGCGCCAGTGTTTTGCCTGAAGTTACCCCTTGCTGATGCCAGCT	.	.	.	.	.	.	.	.	.	.	.	.	.	.	.	.	.	.	.	.	.	.	.	.	.	.	.	.	.	.	.	.
6B	IWA349	126	QTL-tagging SNP	9K-ANCHOR	AGGGGTGCCTTGTGRCTTGCCTAGCTGCCGAATGATTTGGGCACAAAAATTAACTGGCCT[A/G]TAATTTGGTTGTTGCCTCAAGAAGTCAGGATAGCTGTGTGGTGGGGGACACAACTTTGTG	.	.	.	.	.	.	.	.	.	.	.	.	.	.	.	.	.	.	.	.	.	.	.	.	.	.	.	.	.	.	.	.
6B	IWB2759	126.343	.	90K-PROJECTED	CAAGCACCTGAGCAGCTTCGTCGTGCTAGTCAGACTCGTGCAATGGATTT[A/G]TTTAGTTTGGGCTGCCTTATTTTCTATTGTATCACTAAAGGCAAGCATCC	IWGSC_chr6BL_ab_k71_contigs_longerthan_200_4367786	Bradi1g28280.1	LOC_Os07g28820.1	serine threonine-protein kinase endoribonuclease ire1a-like	PTHR13954	IRE1-RELATED	PF00069	Protein kinase domain	KOG0198	MEKK and related serine/threonine protein kinases	GO:0004540	ribonuclease activity	GO:0004672	protein kinase activity	GO:0004674	protein serine/threonine kinase activity	GO:0004713	protein tyrosine kinase activity	GO:0005515	protein binding	GO:0005524	ATP binding	GO:0006397	mRNA processing	GO:0006468	protein phosphorylation	.	.	.	.	.	.
6B	IWB50537	126.343	.	90K-PROJECTED	CGGAAGAAAGATGGAAGGGCCAATAGCACAGAGATCGGTTCAGCCTCTGA[T/C]AAAGAGAGCAGTGGAACTGGTGGGTCAAATGAGATGCTGTATGCACTCCC	IWGSC_chr6BL_ab_k71_contigs_longerthan_200_4367786	Bradi1g28280.1	LOC_Os07g28820.1	serine threonine-protein kinase endoribonuclease ire1a-like	PTHR13954	IRE1-RELATED	PF00069	Protein kinase domain	KOG0198	MEKK and related serine/threonine protein kinases	GO:0004540	ribonuclease activity	GO:0004672	protein kinase activity	GO:0004674	protein serine/threonine kinase activity	GO:0004713	protein tyrosine kinase activity	GO:0005515	protein binding	GO:0005524	ATP binding	GO:0006397	mRNA processing	GO:0006468	protein phosphorylation	.	.	.	.	.	.
6B	IWB52227	126.343	.	90K-PROJECTED	AGGACGAAGAAGATTTCAGGAAATATTTCATTGGGATCTCGTTATAACTA[A/G]AAGCAGATGTCATCCCTCTACTGTATGCAATGCACTAACAAATCTTCACC	IWGSC_chr6BL_ab_k71_contigs_longerthan_200_4367786	Bradi1g28280.1	LOC_Os07g28820.1	serine threonine-protein kinase endoribonuclease ire1a-like	PTHR13954	IRE1-RELATED	PF00069	Protein kinase domain	KOG0198	MEKK and related serine/threonine protein kinases	GO:0004540	ribonuclease activity	GO:0004672	protein kinase activity	GO:0004674	protein serine/threonine kinase activity	GO:0004713	protein tyrosine kinase activity	GO:0005515	protein binding	GO:0005524	ATP binding	GO:0006397	mRNA processing	GO:0006468	protein phosphorylation	.	.	.	.	.	.
6B	IWA4717	127.5	.	9K-ANCHOR	ACAAGGTTGTCATCATACTATCCATGCAAATGTTTCCTGTGATTTCATCTGCTAAACAATGATGCATTAGCAGAACTATATAGGTTCATTGTGAGCGTTC[T/G]CTTGGACTTATCTCACACCGTTGATCTGGCTCGCTTTGGTTATGTAATAAGCCAACTATTGTATCTACTTAGTGTTGATCCATCAGCTTGGCTTACTTTT	IWGSC_chr6BL_ab_k71_contigs_longerthan_200_4216731	Bradi4g07267.1	LOC_Os02g46130.1	aspartate--trna cytoplasmic-like	PTHR22594	ASPARTYL/LYSYL-TRNA SYNTHETASE	PF00152	tRNA synthetases class II (D, K and N)	KOG0556	Aspartyl-tRNA synthetase	GO:0000166	nucleotide binding	GO:0003676	nucleic acid binding	GO:0004812	aminoacyl-tRNA ligase activity	GO:0004815	aspartate-tRNA ligase activity	GO:0005524	ATP binding	GO:0005737	cytoplasm	GO:0006418	tRNA aminoacylation for protein translation	GO:0006422	aspartyl-tRNA aminoacylation	.	.	.	.	.	.
6B	IWA3464	127.5	.	9K-ANCHOR	CCATCGAACTGGCCAATGATACTCATTATGGTCTGGCTGGTGCCGTGATTTCTGGTGACCGTGACCGATGCCAGAGATTAGCTGAGGAGATCGACGCGGG[A/G]TGCATCTGGGTGAACTGCTCGCAGCCTTGCTTCTGCCAAGCTCCGTGGGGCGGGAACAAGCGCAGTGGCTTTGGGCGCGAGCTAGGAGAAGGGGGGATCG	.	.	.	.	.	.	.	.	.	.	.	.	.	.	.	.	.	.	.	.	.	.	.	.	.	.	.	.	.	.	.	.
6B	IWB8068	127.687	.	90K-PROJECTED	GCATGCAGAAATATGATTTAGTTGGAATATTGAGATGCTTACATGATTAG[T/C]TCTAAATCTGCCACAAGTTACTCTTGACATTCTTCTCTACAGGCTTTTCT	IWGSC_chr6BL_ab_k71_contigs_longerthan_200_1496502	Bradi4g16860	LOC_Os11g34150	predicted protein, partial	.	.	.	.	.	.	.	.	.	.	.	.	.	.	.	.	.	.	.	.	.	.	.	.	.	.	.	.
6B	IWB7417	127.687	.	90K-PROJECTED	TGACCAACATCATTTATGGCTATGATAACGAGCAGAGGCTCCCCGTCCTG[A/G]AGGATTACATTGGGATGCTCCTCTTATGAATCATGCATGGCCAGAAGACT	IWGSC_chr6BL_ab_k71_contigs_longerthan_200_1519244	Bradi3g02130.1	LOC_Os10g34790.1	linalool chloroplastic	.	.	PF03936	Terpene synthase family, metal binding domain	.	.	GO:0010333	terpene synthase activity	GO:0016829	lyase activity	GO:0000287	magnesium ion binding	GO:0008152	metabolic process	.	.	.	.	.	.	.	.	.	.	.	.	.	.
6B	IWB12425	127.687	.	90K-PROJECTED	GGACCACTATTTCCAAGACGAGATCGACAATGCCGTGGATTCATGCTTGG[A/C]TCTAGTCCATAGTGATGATCTACTAGAAGCAACGCTTTCACTCAGGCTGG	IWGSC_chr6BL_ab_k71_contigs_longerthan_200_4392571	Bradi3g02130.1	LOC_Os10g34790.1	linalool chloroplastic	.	.	PF03936	Terpene synthase family, metal binding domain	.	.	GO:0010333	terpene synthase activity	GO:0016829	lyase activity	GO:0000287	magnesium ion binding	GO:0008152	metabolic process	.	.	.	.	.	.	.	.	.	.	.	.	.	.
6B	IWB70679.2	127.687	.	90K-PROJECTED	CCATGTAGTGCTTAGACCTAGTTTTGCTAGGTGTGATGTGTCCTTTTGTA[T/C]AGGTTTTCACCCGGTTTTCCTTTAATAAACCGAGCAGTTTCAGCCTTCGG	.	.	.	.	.	.	.	.	.	.	.	.	.	.	.	.	.	.	.	.	.	.	.	.	.	.	.	.	.	.	.	.
6B	IWA3488.2	127.687	.	9K-ANCHOR	ATGTCGTTGATAAGCAAAGGCTAGAAGAAGAAAAGAAAAGGTGGGGAGTATCTGCTTTGCTATTTAGAATCTAGAYTATGCCATGTACAAACCAAATTGT[T/C]TACTCTCTCTTTGCCATACCTCTTTCACGATGTTGACAAGCTAGTCATTAACGAACATTTCATAGTGCTATTGTACTGTATTCATCTAGCTGCTGTTTTC	.	.	.	.	.	.	.	.	.	.	.	.	.	.	.	.	.	.	.	.	.	.	.	.	.	.	.	.	.	.	.	.
6B	IWB34340	127.687	.	90K-PROJECTED	CATCACCACCAGCCTTTTCTTCTACTGAGATGCTATCAGATGGATTAGTCTCCACAGAATTACCCTTCTCAGCATCACCAGATGTGGTCACAGATGATGT[T/C]GTTGCCCCTTCATGTTCAGACCCAACCTCTATATGAACAGTCTCACTGTTGCTATGCCCATAAGCATCGGATGTACTGGAAGCTGCATCGCCTTGAGGAT	.	.	.	.	.	.	.	.	.	.	.	.	.	.	.	.	.	.	.	.	.	.	.	.	.	.	.	.	.	.	.	.
6B	IWB68655	127.687	.	90K-PROJECTED	CTCTTGATCATAGTTTATTGAGTCAGGTTGCCTGAGGCTTGCAGCTCTCG[T/C]TCTTATGCTTATTCAACTGAAAGTGCCAGATATAATTTAGAATGATAAAT	.	.	.	.	.	.	.	.	.	.	.	.	.	.	.	.	.	.	.	.	.	.	.	.	.	.	.	.	.	.	.	.
6B	IWB17506.1	127.687	.	90K-PROJECTED	CCCTGGAACATGCTTCTATCATCATGGGAAAGCTGGTCCTCGGTAGCATTGTA[A/G]TACTCATTTTTCTTATCATAAGAATGCTTCACCTGATACGCAAGCCAAACAGCCACACCTAAGAGCAAGGTGACCTTGAGTAATGTTTTGATTTTTGATCCTCTGTTCCTCTGCTGGCGACTGTT	.	.	.	.	.	.	.	.	.	.	.	.	.	.	.	.	.	.	.	.	.	.	.	.	.	.	.	.	.	.	.	.
6B	IWB30504	127.687	.	90K-PROJECTED	GTTGCTGCCCAAATTGACAAAGAGAAGGTGTCTGCCTTGGTTGAAGCCCA[A/G]CAGAGAGCGGAACGTGAGAAGAAAGAGCGAGAAGAGCTAGAGAAGAAGCT	.	.	.	.	.	.	.	.	.	.	.	.	.	.	.	.	.	.	.	.	.	.	.	.	.	.	.	.	.	.	.	.
6B	IWB73204	127.687	.	90K-PROJECTED	TACTGGAAGTTAGGCAGAAAGCACTTGCTACCAGAGACAAGTATCGGAGT[A/G]CATTTGCCACAAGTGGACCACACAGGAGTCCGGGTGGATATGACAATGAC	.	.	.	.	.	.	.	.	.	.	.	.	.	.	.	.	.	.	.	.	.	.	.	.	.	.	.	.	.	.	.	.
6B	IWB60708	127.687	.	90K-PROJECTED	CCTATTGAGCGGAAGGCTTCTAACCAGCAGATTGCTTCACCACCAAGCTA[T/C]GAAGATGTTGCAGGAGATACCCAGGACAACCATCATGATGAAAGAAATGG	.	.	.	.	.	.	.	.	.	.	.	.	.	.	.	.	.	.	.	.	.	.	.	.	.	.	.	.	.	.	.	.
6B	IWB62161	127.687	.	90K-PROJECTED	TGCTGTATGCATCCCCTGATGGCCTTGACGGATGCCAGATTGGAAAACTT[T/C]GTGTTCACAAAAAGGAAATTGGTAAAGGGAGCAATGGCACAGTTGTCTTT	.	.	.	.	.	.	.	.	.	.	.	.	.	.	.	.	.	.	.	.	.	.	.	.	.	.	.	.	.	.	.	.
6B	IWB65275	127.687	.	90K-PROJECTED	CTTCATGCAGCAGAGGTGATGGCCGCGGCAAGGTTCTCCGCGGAGCGTGG[T/C]GAGCTGGCACACGCGGTCTCGCTGCTCGAGGACTGCCGGAGAATGATCAT	.	.	.	.	.	.	.	.	.	.	.	.	.	.	.	.	.	.	.	.	.	.	.	.	.	.	.	.	.	.	.	.
6B	IWB65276	127.687	.	90K-PROJECTED	AGCGAGAGCCTGATCCAGGCTTACCAGACGACGTCGATGGTCGACATGGT[A/G]CTGCGCTCCCAGACACTGACCCGCTCGTCGACCCCGAAGCAAACCCCACA	.	.	.	.	.	.	.	.	.	.	.	.	.	.	.	.	.	.	.	.	.	.	.	.	.	.	.	.	.	.	.	.
